# Supplementary material for: Repair of multiple simultaneous double-strand breaks causes bursts of genome-wide clustered hypermutation
Source: PLoS Biol. 2019 Sep 30;17(9):e3000464. doi: 10.1371/journal.pbio.3000464 (PMC6786661; doi:10.1371/journal.pbio.3000464)
Supplement: S1 Table — Datasheets in S1 Table: S1A Table, survival and mutagenesis after gamma irradiation in diploid yeast; S1B Table, survival and mutagenesis after gamma irradiation in haploid yeast; S1C Table, distribution of Can1-Red frequency in haploid and diploid yeast with and without gamma exposure. Source data for Fig 2A. Values in “Can1-Red Mutation Frequency” column for each group on the scatterplot can be obtained by filtering in the following columns: [Strain = WT], [Ploidy = diploid or Ploidy = haploid], [Gamma exposure (krad) = 80 for diploid or Gamma exposure (krad) = 40 for haploid or Gamma exposure (krad) = 0 for nonirradiated diploids and haploids]. S1D Table, statistical comparisons of induced Can1-Red frequencies; S1E Table, induced Can1-Red frequencies in haploid yeast. Source data for Fig 5A. Values in “Can1-Red Mutation Frequency” column for each of the four groups on the scatterplot can be obtained by filtering in the following columns: [Strain = genotype of the group as indicated on x-axis of scatterplot], [Gamma exposure (krad) = 40, if not indicated on the scatterplot or as indicated for the corresponding group on x-axis of the scatterplot]. S1F Table, CG to TA scattered and clustered mutations in WT diploid yeast with gamma and no gamma exposure. Source data for S2A Fig. Values in “sum_GC_to_TA_scattered_mutations” column for the scatterplot can be obtained by filtering in the following columns for each group: Can1-White NG, [Gamma exposure (krad) = 0], [Isolate type = Can1-White]; Can1-White G, [Gamma exposure (krad) = 80], [Isolate type = Can1-White]; small NG, [Gamma exposure (krad) = 0], [Isolate type = small]; small_NR, [Gamma exposure (krad) = 80], [Isolate type = small_NotRearranged]; small_R, [Gamma exposure (krad) = 80], [Isolate type = small_rearranged]; small_combined G, [Gamma exposure (krad) = 80], [Isolate type = small_NotRearranged or small_rearranged]; large NG, [Gamma exposure (krad) = 0], [Isolate type = large]; large G, [Gamma exposure (kr [file pbio.3000464.s007.xlsx]

## Sheet: Legend_S1
Table S1: Survival and mutation frequencies after gamma-irradiation
Table S1A: Survival and mutagenesis after gamma-irradiation in diploid yeast Table S1B: Survival and mutagenesis after gamma-irradiation in haploid yeast Table S1C: Distribution of Can1-Red frequency in haploid and diploid yeast with and without gamma exposure. Source Data for Figure 2A. Values in “Can1-Red Mutation Frequency” column for each group on the scatterplot can be obtained by filtering …

## Sheet: Table_S1A
Table S1A: Survival and mutagenesis after gamma-irradiation in diploid yeast
Strain	N1	Gamma exposure (krad)	Vector Status2	Median percent survival [range]	Median Can1R frequency [range] X 10-9	Median Can1R RED frequency [range] X 10-9
WT diploid	6-8	80	Empty	57% [12%-72%]	2089 [1110-2791]	0
WT diploid	6-8	80	A3A	43% [16%-47%]	2995 [2670-7994]	40 [24-99]
WT diploid	6	0	Empty	NA	7 [0-27]	0
WT diploid	6	0	A3A	NA	192 [50-906]	1 [0-2]

## Sheet: Table_S1B
Table S1B: Survival and mutagenesis after gamma-irradiation in haploid yeast
Strain	N1	Gamma exposure (krad)	Vector Status2	Median percent survival [range]	Median Can1R frequency [range] X 10-6	Median Can1R RED frequency [range] X 10-8
WT haploid	8	40	A3A	22% [14%-43%]	227 [65-498]	318 [137-727]
sae2Δ	7	ΔΔ	A3A	5% [2%-8%]	470 [171-619]	1216 [243-2722]
sgs1Δ	7	40	A3A	14%[8%-22%]	299 [222-789]	433 [162-1606]
exo1Δ	3	40	A3A	10%[6%-16%]	242 [172-256]	226 [161-460]
pol32Δ	4	40	A3A	15%[10%-18%]	149 [119-192]	250 [200-312]
sgs1Δ exo1Δ	3-4	20	A3A	8%[8%-11%]	651 [318-768]	119 [74-131]
sgs1Δ exo1Δ	3-4	40	A3A	3%[3%-8%]	617 [565-983]	118 [89-234]
sgs1Δ pol32Δ	4	40	A3A	12%[9%-15%]	178 [128-258]	92 [36-217]
exo1Δ pol32Δ	4	40	A3A	9%[6%-11%]	204 [200-271]	206 [131-561]
sgs1Δ exo1Δ pol32Δ	3	20	A3A	6%[4%-8%]	82 [18-242]	6 [1-28]
sgs1Δ exo1Δ pol32Δ	3	40	A3A	1%[1%-2%]	NA	NA
WT haploid	8	0	A3A	NA	51 [21-65]	0 [0-19]
sae2Δ	7	0	A3A	NA	62 [43-111]	0 [0-10]
sgs1Δ	7	0	A3A	NA	113 [52-161]	4 [0-63]
exo1Δ	3	0	A3A	NA	63 [43-143]	0 [0-17]
pol32Δ	4	0	A3A	NA	120 [103-138]	9 [0-37]
sgs1Δ exo1Δ	3	0	A3A	NA	180 [150-621]	0 [0-24]
sgs1Δ pol32Δ	4	0	A3A	NA	155 [123-254]	11 [0-50]
exo1Δ pol32Δ	4	0	A3A	NA	131 [63-147]	0 [0-57]
sgs1Δ exo1Δ pol32Δ	3	0	A3A	NA	84 [20-171]	0 [0-23]

## Sheet: Table_S1C_SourceDataFigure2A
Table S1C: Distribution of Can1-Red frequency in haploid and diploid yeast with and without gamma exposure. Source Data for Figure 2A
Strain	Ploidy	Gamma exposure (krad)	Can1-Red Mutation Frequency	Experimental Repeat	Number Can1-Red colonies detected
WT	Diploid	0	1.69e-09	1	1
WT	Diploid	0	0	2	0
WT	Diploid	0	1.3e-09	3	1
WT	Diploid	0	1.77e-09	4	1
WT	Diploid	0	0	5	0
WT	Diploid	0	0	6	0
WT	Diploid	80	9.93e-08	1	23
WT	Diploid	80	8.14e-08	2	35
WT	Diploid	80	2.44e-08	3	10
WT	Diploid	80	3.22e-08	4	8
WT	Diploid	80	4.48e-08	5	22
WT	Diploid	80	3.44e-08	6	13
WT	Haploid	0	0	1	0
WT	Haploid	0	0	2	0
WT	Haploid	0	2.87e-08	3	2
WT	Haploid	0	0	4	0
WT	Haploid	0	1.89e-07	5	1
WT	Haploid	0	0	6	0
WT	Haploid	0	1.78e-07	7	1
WT	Haploid	0	0	8	0
WT	Haploid	40	3.21e-06	1	76
WT	Haploid	40	3.71e-06	2	43
WT	Haploid	40	3.15e-06	3	45
WT	Haploid	40	1.37e-06	4	6
WT	Haploid	40	7.27e-06	5	66
WT	Haploid	40	2.85e-06	6	34
WT	Haploid	40	4.08e-06	7	49
WT	Haploid	40	2.18e-06	8	60
sae2Δ	Haploid	40	8.43373e-06	1	42
sae2Δ	Haploid	40	1.21634e-05	2	134
sae2Δ	Haploid	40	2.43449e-06	3	24
sae2Δ	Haploid	40	1.19118e-05	4	14
sae2Δ	Haploid	40	1.81915e-05	5	26
sae2Δ	Haploid	40	2.48734e-05	6	66
sae2Δ	Haploid	40	2.72165e-05	7	44
sgs1Δ	Haploid	40	7.64e-06	1	27
sgs1Δ	Haploid	40	7.98e-06	2	46
sgs1Δ	Haploid	40	4.33e-06	3	14
sgs1Δ	Haploid	40	1.62e-06	4	3
sgs1Δ	Haploid	40	4.33e-06	5	19
sgs1Δ	Haploid	40	2.31e-06	6	10
sgs1Δ	Haploid	40	1.61e-05	7	37
exo1Δ	Haploid	40	4.6e-06	1	69
exo1Δ	Haploid	40	2.26e-06	2	17
exo1Δ	Haploid	40	1.61e-06	3	15
pol32Δ	Haploid	40	2.4e-06	1	61
pol32Δ	Haploid	40	3.12e-06	2	60
pol32Δ	Haploid	40	2e-06	3	59
pol32Δ	Haploid	40	2.61e-06	4	51
sgs1Δ exo1Δ	Haploid	20	7.4e-07	1	9
sgs1Δ exo1Δ	Haploid	20	1.19e-06	2	21
sgs1Δ exo1Δ	Haploid	20	1.31e-06	3	4
sgs1Δ exo1Δ	Haploid	40	1.18e-06	1	6
sgs1Δ exo1Δ	Haploid	40	2.34e-06	2	14
sgs1Δ exo1Δ	Haploid	40	8.94e-07	3	2
sgs1Δ pol32Δ	Haploid	40	2.17e-06	1	15
sgs1Δ pol32Δ	Haploid	40	1.27e-06	2	12
sgs1Δ pol32Δ	Haploid	40	3.57e-07	3	7
sgs1Δ pol32Δ	Haploid	40	5.72e-07	4	16
exo1Δ pol32Δ	Haploid	40	5.61e-06	1	23
exo1Δ pol32Δ	Haploid	40	1.79e-06	2	37
exo1Δ pol32Δ	Haploid	40	2.33e-06	3	54
exo1Δ pol32Δ	Haploid	40	1.31e-06	4	35
sgs1Δ exo1Δ pol32Δ	Haploid	20	2.8e-07	1	5
sgs1Δ exo1Δ pol32Δ	Haploid	20	5.66e-08	2	3
sgs1Δ exo1Δ pol32Δ	Haploid	20	7.83e-09	3	3
sae2Δ	Haploid	0	0	1	0
sae2Δ	Haploid	0	0	2	0
sae2Δ	Haploid	0	0	3	0
sae2Δ	Haploid	0	0	4	0
sae2Δ	Haploid	0	9.6463e-08	5	1
sae2Δ	Haploid	0	0	6	0
sae2Δ	Haploid	0	0	7	0
sgs1Δ	Haploid	0	3.97e-08	1	1
sgs1Δ	Haploid	0	8e-08	2	1
sgs1Δ	Haploid	0	0	3	0
sgs1Δ	Haploid	0	0	4	0
sgs1Δ	Haploid	0	3.61e-07	5	2
sgs1Δ	Haploid	0	6.25e-07	6	1
sgs1Δ	Haploid	0	0	7	0
exo1Δ	Haploid	0	0	1	0
exo1Δ	Haploid	0	0	2	0
exo1Δ	Haploid	0	1.68e-07	3	1
pol32Δ	Haploid	0	6.56e-08	1	1
pol32Δ	Haploid	0	0	2	0
pol32Δ	Haploid	0	3.73e-07	3	6
pol32Δ	Haploid	0	1.05e-07	4	2
sgs1Δ exo1Δ	Haploid	0	0	1	0
sgs1Δ exo1Δ	Haploid	0	2.37e-07	2	2
sgs1Δ exo1Δ	Haploid	0	0	3	0
sgs1Δ pol32Δ	Haploid	0	4.98e-07	1	4
sgs1Δ pol32Δ	Haploid	0	9.74e-08	2	1
sgs1Δ pol32Δ	Haploid	0	0	3	0
sgs1Δ pol32Δ	Haploid	0	1.13e-07	4	1
exo1Δ pol32Δ	Haploid	0	0	1	0
exo1Δ pol32Δ	Haploid	0	0	2	0
exo1Δ pol32Δ	Haploid	0	5.66e-07	3	6
exo1Δ pol32Δ	Haploid	0	0	4	0
sgs1Δ exo1Δ pol32Δ	Haploid	0	2.315e-07	1	2
sgs1Δ exo1Δ pol32Δ	Haploid	0	0	2	0
sgs1Δ exo1Δ pol32Δ	Haploid	0	0	3	0

## Sheet: Table_S1D
Table S1D: Statistical comparisons of induced Can1-Red frequencies
Strain	Vs	Strain	P-value from parametric t- (two-tailed)	Significant?
WT(40 krad)	vs	sae2Δ(40 krad)	0.003	yes
WT(40 krad)	vs	sgs1Δ(40 krad)	0.1691	no
WT(40 krad)	vs	exo1Δ(40 krad)	0.5746	no
WT(40 krad)	vs	pol32Δ(40 krad)	0.2731	no
WT(40 krad)	vs	sgs1Δ exo1Δ (40 krad)	0.0787	no
sgs1Δ(40 krad)	vs	sgs1Δ exo1Δ (40 krad)	0.1523	no
exo1Δ((40 krad)	vs	sgs1Δ exo1Δ(40 krad)	0.2466	no
pol32Δ(40 krad)	vs	sgs1Δ pol32Δ (40 krad)	0.0145	yes
pol32Δ(40 krad)	vs	exo1Δ pol32Δ (40 krad)	0.8409	no
sgs1Δ exo1Δ (20 krad)	vs	sgs1Δ exo1Δ pol32Δ (20 krad)	0.0045	yes
sgs1Δ exo1Δ (no gamma)	vs	sgs1Δ exo1Δ (20 krad +40 krad gamma)	0.0098	yes
sgs1Δ exo1Δ pol32Δ (no gamma)	vs	sgs1Δ exo1Δ pol32Δ (20 krad)	0.7589	no

## Sheet: Table_S1E_SourceDataFigure5A
Induced Can1-Red frequencies in haploid yeast. Source Data for Figure 5A.
Strain	Ploidy	Gamma exposure (krad)	Induced Can1-Red Mutation Frequency
WT	Haploid	40	3.21e-06
WT	Haploid	40	3.71e-06
WT	Haploid	40	3.12e-06
WT	Haploid	40	1.37e-06
WT	Haploid	40	7.08e-06
WT	Haploid	40	2.85e-06
WT	Haploid	40	3.9e-06
WT	Haploid	40	2.18e-06
sae2Δ	Haploid	40	8.43e-06
sae2Δ	Haploid	40	1.22e-05
sae2Δ	Haploid	40	2.43e-06
sae2Δ	Haploid	40	1.19e-05
sae2Δ	Haploid	40	1.81e-05
sae2Δ	Haploid	40	2.49e-05
sae2Δ	Haploid	40	2.72e-05
sgs1Δ	Haploid	40	7.6e-06
sgs1Δ	Haploid	40	7.9e-06
sgs1Δ	Haploid	40	4.33e-06
sgs1Δ	Haploid	40	1.62e-06
sgs1Δ	Haploid	40	3.97e-06
sgs1Δ	Haploid	40	1.69e-06
sgs1Δ	Haploid	40	1.61e-05
exo1Δ	Haploid	40	4.6e-06
exo1Δ	Haploid	40	2.26e-06
exo1Δ	Haploid	40	1.44e-06
pol32Δ	Haploid	40	2.33e-06
pol32Δ	Haploid	40	3.12e-06
pol32Δ	Haploid	40	1.63e-06
pol32Δ	Haploid	40	2.51e-06
sgs1Δ exo1Δ (20krad exposed)	Haploid	20	7.4e-07
sgs1Δ exo1Δ (20krad exposed)	Haploid	20	9.53e-07
sgs1Δ exo1Δ (20krad exposed)	Haploid	20	1.31e-06
sgs1Δ exo1Δ (40krad exposed)	Haploid	40	1.18e-06
sgs1Δ exo1Δ (40krad exposed)	Haploid	40	2.1e-06
sgs1Δ exo1Δ (40krad exposed)	Haploid	40	8.94e-07
sgs1Δ pol32Δ	Haploid	40	1.67e-06
sgs1Δ pol32Δ	Haploid	40	1.17e-06
sgs1Δ pol32Δ	Haploid	40	3.57e-07
sgs1Δ pol32Δ	Haploid	40	4.59e-07
exo1Δ pol32Δ	Haploid	40	5.61e-06
exo1Δ pol32Δ	Haploid	40	1.79e-06
exo1Δ pol32Δ	Haploid	40	1.76e-06
exo1Δ pol32Δ	Haploid	40	1.31e-06
sgs1Δ exo1Δ pol32Δ	Haploid	20	4.85e-08
sgs1Δ exo1Δ pol32Δ	Haploid	20	5.66e-08
sgs1Δ exo1Δ pol32Δ	Haploid	20	7.83e-09

## Sheet: Table_S1F_SourceDataFigureS2AB
CG to TA scattered and clustered mutations in wild type diploid yeast with gamma and no gamma exposure. Source Data for Figure S2AB.
Sample	Strain	Ploidy	Gamma exposure (krad)	Isolate type	G_to_A_scattered mutations	C_to_T_scattered mutations	sum_GC_to_TA_scattered_mutations	G_to_A_clustered mutations	C_to_T_clusterted mutations	sum_GC_to_TA_clustered_mutations
19_NG_CAN_1	WT diploid	Diploid	0	Can1-White	11	5	16	0	0	0
19_NG_CAN_2	WT diploid	Diploid	0	Can1-White	1	2	3	0	0	0
19_NG_CAN_5	WT diploid	Diploid	0	Can1-White	58	63	121	0	0	0
19_NG_CAN_6	WT diploid	Diploid	0	Can1-White	1	1	2	0	0	0
19-NG-Can_3	WT diploid	Diploid	0	Can1-White	4	7	11	0	0	0
19-NG-Can_4	WT diploid	Diploid	0	Can1-White	18	21	39	0	0	0
21_NG_CAN_1	WT diploid	Diploid	0	Can1-White	15	9	24	0	0	0
21_NG_CAN_2	WT diploid	Diploid	0	Can1-White	118	147	265	2	6	8
21_NG_CAN_5	WT diploid	Diploid	0	Can1-White	457	506	963	8	8	16
21_NG_CAN_6	WT diploid	Diploid	0	Can1-White	5	3	8	0	0	0
21_NG_CAN_7	WT diploid	Diploid	0	Can1-White	9	10	19	0	0	0
21-NG-Can_3	WT diploid	Diploid	0	Can1-White	3	1	4	0	0	0
21-NG-Can_4	WT diploid	Diploid	0	Can1-White	8	8	16	0	0	0
22_NG_CAN_1	WT diploid	Diploid	0	Can1-White	18	17	35	0	0	0
22_NG_CAN_2	WT diploid	Diploid	0	Can1-White	148	165	313	1	5	6
22_NG_CAN_4	WT diploid	Diploid	0	Can1-White	28	28	56	0	0	0
22-NG-Can_6	WT diploid	Diploid	0	Can1-White	0	1	1	0	0	0
23_NG_CAN_1	WT diploid	Diploid	0	Can1-White	1	3	4	0	0	0
23_NG_CAN_2	WT diploid	Diploid	0	Can1-White	138	123	261	0	0	0
23_NG_CAN_3	WT diploid	Diploid	0	Can1-White	1	1	2	0	0	0
23_NG_CAN_5	WT diploid	Diploid	0	Can1-White	0	1	1	0	0	0
23-NG-Can_6	WT diploid	Diploid	0	Can1-White	0	0	0	0	0	0
23-NG-Can_7	WT diploid	Diploid	0	Can1-White	1	2	3	0	0	0
24_NG_CAN_2	WT diploid	Diploid	0	Can1-White	20	13	33	0	0	0
24_NG_CAN_3	WT diploid	Diploid	0	Can1-White	87	101	188	13	0	13
24_NG_CAN_5	WT diploid	Diploid	0	Can1-White	343	281	624	15	5	20
24-NG-Can_6	WT diploid	Diploid	0	Can1-White	1	0	1	0	0	0
24-NG-Can_9	WT diploid	Diploid	0	Can1-White	0	1	1	0	0	0
19_G_CAN_2	WT diploid	Diploid	80	Can1-White	108	103	211	0	3	3
19_G_CAN_3	WT diploid	Diploid	80	Can1-White	13	10	23	0	0	0
19_G_CAN_4	WT diploid	Diploid	80	Can1-White	47	35	82	0	0	0
19_G_CAN_5	WT diploid	Diploid	80	Can1-White	41	42	83	0	6	6
19-G-Can_7	WT diploid	Diploid	80	Can1-White	0	1	1	0	0	0
21_G_CAN_1	WT diploid	Diploid	80	Can1-White	16	10	26	2	1	3
21_G_CAN_2	WT diploid	Diploid	80	Can1-White	33	38	71	8	29	37
21_G_CAN_4	WT diploid	Diploid	80	Can1-White	28	24	52	0	0	0
21_G_CAN_5	WT diploid	Diploid	80	Can1-White	81	74	155	0	0	0
22_G_CAN_1	WT diploid	Diploid	80	Can1-White	3	8	11	0	0	0
22_G_CAN_2	WT diploid	Diploid	80	Can1-White	27	20	47	0	0	0
22_G_CAN_4	WT diploid	Diploid	80	Can1-White	30	40	70	0	0	0
22_G_CAN_5	WT diploid	Diploid	80	Can1-White	13	21	34	0	0	0
22-G-Can_6	WT diploid	Diploid	80	Can1-White	0	2	2	0	0	0
22-G-Can_7	WT diploid	Diploid	80	Can1-White	5	1	6	0	0	0
23_G_CAN_1	WT diploid	Diploid	80	Can1-White	16	22	38	0	2	2
23_G_CAN_2	WT diploid	Diploid	80	Can1-White	27	41	68	0	0	0
23_G_CAN_3	WT diploid	Diploid	80	Can1-White	21	22	43	1	1	2
23_G_CAN_4	WT diploid	Diploid	80	Can1-White	13	7	20	0	0	0
23-G-Can_7	WT diploid	Diploid	80	Can1-White	2	0	2	0	0	0
23-G-Can_8	WT diploid	Diploid	80	Can1-White	0	2	2	0	0	0
24_G_CAN_2	WT diploid	Diploid	80	Can1-White	54	62	116	141	82	223
24_G_CAN_3	WT diploid	Diploid	80	Can1-White	52	46	98	0	3	3
24_G_CAN_4	WT diploid	Diploid	80	Can1-White	53	55	108	0	0	0
24_G_CAN_5	WT diploid	Diploid	80	Can1-White	311	304	615	20	3	23
24-G-Can_7	WT diploid	Diploid	80	Can1-White	0	0	0	0	0	0
5-21-G-Can_6	WT diploid	Diploid	80	Can1-White	3	0	3	0	0	0
19_NG_SM1	WT diploid	Diploid	0	small	45	45	90	0	0	0
19_NG_SM2	WT diploid	Diploid	0	small	5	7	12	0	0	0
19_NG_SM3	WT diploid	Diploid	0	small	12	20	32	0	0	0
19_NG_SM4	WT diploid	Diploid	0	small	37	24	61	0	0	0
19_NG_SM5	WT diploid	Diploid	0	small	9	7	16	0	0	0
19_NG_SM6	WT diploid	Diploid	0	small	20	15	35	0	0	0
19-NG-Sm7	WT diploid	Diploid	0	small	26	0	26	16	0	16
21_NG_SM1	WT diploid	Diploid	0	small	5	6	11	0	0	0
21_NG_Sm12	WT diploid	Diploid	0	small	1	0	1	0	0	0
21_NG_SM2	WT diploid	Diploid	0	small	7	4	11	0	0	0
21_NG_SM3	WT diploid	Diploid	0	small	4	9	13	0	0	0
21_NG_SM4	WT diploid	Diploid	0	small	15	13	28	0	0	0
21_NG_SM5	WT diploid	Diploid	0	small	1	2	3	0	0	0
21_NG_Sm8	WT diploid	Diploid	0	small	0	3	3	0	0	0
22_NG_SM2	WT diploid	Diploid	0	small	2	5	7	0	0	0
22_NG_SM3	WT diploid	Diploid	0	small	5	4	9	0	0	0
22_NG_SM4	WT diploid	Diploid	0	small	148	92	240	2	4	6
22_NG_SM5	WT diploid	Diploid	0	small	39	37	76	0	0	0
22_NG_SM8	WT diploid	Diploid	0	small	11	4	15	0	0	0
23_NG_SM2	WT diploid	Diploid	0	small	7	7	14	0	0	0
23_NG_SM3	WT diploid	Diploid	0	small	17	21	38	0	0	0
23_NG_SM4	WT diploid	Diploid	0	small	14	16	30	0	0	0
24_NG_SM1	WT diploid	Diploid	0	small	5	0	5	0	0	0
24_NG_SM2	WT diploid	Diploid	0	small	8	5	13	0	0	0
24_NG_SM3	WT diploid	Diploid	0	small	13	19	32	0	0	0
24_NG_SM4	WT diploid	Diploid	0	small	12	13	25	0	0	0
24_NG_SM5	WT diploid	Diploid	0	small	11	11	22	0	0	0
4-19-NG-Sm8	WT diploid	Diploid	0	small	1	1	2	0	0	0
7-24-NG-Sm11	WT diploid	Diploid	0	small	0	1	1	0	0	0
7-24-NG-Sm14	WT diploid	Diploid	0	small	0	1	1	0	0	0
19_G_SNR_11	WT diploid	Diploid	80	small_NotRearranged	0	1	1	0	0	0
19_G_SNR_12	WT diploid	Diploid	80	small_NotRearranged	1	1	2	0	0	0
19_G_SNR10	WT diploid	Diploid	80	small_NotRearranged	63	65	128	0	0	0
19_G_SNR3	WT diploid	Diploid	80	small_NotRearranged	14	15	29	0	0	0
19_G_SNR6	WT diploid	Diploid	80	small_NotRearranged	121	89	210	134	84	218
19_G_SNR7	WT diploid	Diploid	80	small_NotRearranged	14	7	21	0	0	0
19_G_SNR9	WT diploid	Diploid	80	small_NotRearranged	16	13	29	0	0	0
21_G_SNR_13	WT diploid	Diploid	80	small_NotRearranged	0	0	0	0	0	0
21_G_SNR1	WT diploid	Diploid	80	small_NotRearranged	8	14	22	0	0	0
21_G_SNR2	WT diploid	Diploid	80	small_NotRearranged	3	2	5	0	0	0
21_G_SNR3	WT diploid	Diploid	80	small_NotRearranged	55	48	103	8	14	22
21_G_SNR5	WT diploid	Diploid	80	small_NotRearranged	4	5	9	0	0	0
21_G_SNR6	WT diploid	Diploid	80	small_NotRearranged	19	17	36	0	0	0
22_G_SNR_12	WT diploid	Diploid	80	small_NotRearranged	0	0	0	0	0	0
22_G_SNR_14	WT diploid	Diploid	80	small_NotRearranged	0	0	0	0	0	0
22_G_SNR2	WT diploid	Diploid	80	small_NotRearranged	7	3	10	0	0	0
22_G_SNR3	WT diploid	Diploid	80	small_NotRearranged	84	58	142	4	0	4
22_G_SNR4	WT diploid	Diploid	80	small_NotRearranged	39	40	79	25	11	36
22_G_SNR5	WT diploid	Diploid	80	small_NotRearranged	24	23	47	0	0	0
22_G_SNR7	WT diploid	Diploid	80	small_NotRearranged	7	4	11	0	0	0
23_G_SNR_17	WT diploid	Diploid	80	small_NotRearranged	0	2	2	0	0	0
23_G_SNR1	WT diploid	Diploid	80	small_NotRearranged	11	18	29	0	0	0
23_G_SNR10	WT diploid	Diploid	80	small_NotRearranged	24	31	55	0	0	0
23_G_SNR2	WT diploid	Diploid	80	small_NotRearranged	21	26	47	0	0	0
23_G_SNR8	WT diploid	Diploid	80	small_NotRearranged	9	11	20	0	0	0
24_G_SNR_7	WT diploid	Diploid	80	small_NotRearranged	2	1	3	0	0	0
24_G_SNR1	WT diploid	Diploid	80	small_NotRearranged	4	6	10	0	0	0
24_G_SNR2	WT diploid	Diploid	80	small_NotRearranged	5	16	21	0	0	0
24_G_SNR3	WT diploid	Diploid	80	small_NotRearranged	17	14	31	0	0	0
24_G_SNR4	WT diploid	Diploid	80	small_NotRearranged	37	39	76	0	0	0
24_G_SNR5	WT diploid	Diploid	80	small_NotRearranged	38	38	76	0	0	0
4_19_SM_1	WT diploid	Diploid	80	small_rearranged	6	8	14	0	0	0
4_19_SM_15	WT diploid	Diploid	80	small_rearranged	6	6	12	0	0	0
4_19_SM_17	WT diploid	Diploid	80	small_rearranged	44	51	95	73	70	143
4_19_SM_2	WT diploid	Diploid	80	small_rearranged	18	12	30	0	0	0
4_19_SM_4	WT diploid	Diploid	80	small_rearranged	9	9	18	0	0	0
4_19_SM_8	WT diploid	Diploid	80	small_rearranged	11	3	14	0	0	0
5_21_SM_10	WT diploid	Diploid	80	small_rearranged	5	10	15	0	0	0
5_21_SM_14	WT diploid	Diploid	80	small_rearranged	14	19	33	5	4	9
5_21_SM_17	WT diploid	Diploid	80	small_rearranged	3	7	10	0	0	0
5_21_SM_18	WT diploid	Diploid	80	small_rearranged	7	6	13	0	0	0
5_21_SM_19	WT diploid	Diploid	80	small_rearranged	9	14	23	0	2	2
5_21_SM_8	WT diploid	Diploid	80	small_rearranged	12	8	20	0	0	0
5_21_SM_9	WT diploid	Diploid	80	small_rearranged	51	59	110	116	159	275
6_22_SM_1	WT diploid	Diploid	80	small_rearranged	17	22	39	10	1	11
6_22_SM_10	WT diploid	Diploid	80	small_rearranged	29	47	76	6	0	6
6_22_SM_17	WT diploid	Diploid	80	small_rearranged	30	16	46	0	0	0
6_22_SM_6	WT diploid	Diploid	80	small_rearranged	31	27	58	0	7	7
6_22_SM_9	WT diploid	Diploid	80	small_rearranged	69	58	127	106	70	176
6_23_SM_11	WT diploid	Diploid	80	small_rearranged	32	27	59	0	15	15
6_23_SM_14	WT diploid	Diploid	80	small_rearranged	32	41	73	5	5	10
6_23_SM_7	WT diploid	Diploid	80	small_rearranged	21	17	38	3	5	8
7_24_SM_12	WT diploid	Diploid	80	small_rearranged	11	6	17	0	2	2
7_24_SM_18	WT diploid	Diploid	80	small_rearranged	50	50	100	7	14	21
7_24_SM_19	WT diploid	Diploid	80	small_rearranged	112	112	224	61	1	62
7_24_SM_20	WT diploid	Diploid	80	small_rearranged	22	34	56	9	0	9
7_24_SM_9	WT diploid	Diploid	80	small_rearranged	20	28	48	0	4	4
19_NG_L1	WT diploid	Diploid	0	large	11	10	21	0	0	0
19_NG_L2	WT diploid	Diploid	0	large	8	3	11	0	0	0
19_NG_L3	WT diploid	Diploid	0	large	4	2	6	0	0	0
19_NG_L4	WT diploid	Diploid	0	large	58	47	105	0	0	0
19_NG_L5	WT diploid	Diploid	0	large	4	5	9	0	0	0
19_NG_L6	WT diploid	Diploid	0	large	4	4	8	0	0	0
19_NG_L7	WT diploid	Diploid	0	large	0	1	1	0	0	0
21_NG_L1	WT diploid	Diploid	0	large	11	10	21	0	0	0
21_NG_L2	WT diploid	Diploid	0	large	1	5	6	0	0	0
21_NG_L3	WT diploid	Diploid	0	large	11	9	20	0	0	0
21_NG_L4	WT diploid	Diploid	0	large	5	5	10	0	0	0
21_NG_L5	WT diploid	Diploid	0	large	7	10	17	0	0	0
21_NG_L6	WT diploid	Diploid	0	large	0	0	0	0	0	0
22_NG_L1	WT diploid	Diploid	0	large	6	5	11	0	0	0
22_NG_L2	WT diploid	Diploid	0	large	12	7	19	0	0	0
22_NG_L3	WT diploid	Diploid	0	large	17	21	38	0	0	0
22_NG_L4	WT diploid	Diploid	0	large	11	9	20	0	0	0
22_NG_L5	WT diploid	Diploid	0	large	30	27	57	0	0	0
22_NG_L6	WT diploid	Diploid	0	large	0	1	1	0	0	0
23_NG_L1	WT diploid	Diploid	0	large	3	4	7	0	0	0
23_NG_L2	WT diploid	Diploid	0	large	7	9	16	0	0	0
23_NG_L3	WT diploid	Diploid	0	large	4	3	7	0	0	0
23_NG_L4	WT diploid	Diploid	0	large	2	5	7	0	0	0
23_NG_L5	WT diploid	Diploid	0	large	9	8	17	0	0	0
23_NG_L6	WT diploid	Diploid	0	large	1	0	1	0	0	0
24_NG_L1	WT diploid	Diploid	0	large	21	49	70	0	0	0
24_NG_L2	WT diploid	Diploid	0	large	2	3	5	0	0	0
24_NG_L3	WT diploid	Diploid	0	large	10	14	24	0	0	0
24_NG_L4	WT diploid	Diploid	0	large	7	10	17	0	0	0
24_NG_L6	WT diploid	Diploid	0	large	3	0	3	0	0	0
19_G_L1	WT diploid	Diploid	80	large	5	8	13	0	0	0
19_G_L2	WT diploid	Diploid	80	large	4	9	13	0	0	0
19_G_L3	WT diploid	Diploid	80	large	17	18	35	0	0	0
19_G_L5	WT diploid	Diploid	80	large	13	8	21	0	0	0
19_G_L6	WT diploid	Diploid	80	large	13	10	23	0	0	0
19_G_L7	WT diploid	Diploid	80	large	1	0	1	0	0	0
19_G_L8	WT diploid	Diploid	80	large	0	1	1	0	0	0
19_G_LR12	WT diploid	Diploid	80	large	5	6	11	0	0	0
19_G_LR4	WT diploid	Diploid	80	large	127	130	257	67	19	86
21_G_L1	WT diploid	Diploid	80	large	28	25	53	42	26	68
21_G_L2	WT diploid	Diploid	80	large	11	8	19	0	0	0
21_G_L3	WT diploid	Diploid	80	large	7	5	12	0	0	0
21_G_L4	WT diploid	Diploid	80	large	14	18	32	0	0	0
21_G_L5	WT diploid	Diploid	80	large	17	12	29	0	0	0
21_G_L7	WT diploid	Diploid	80	large	0	1	1	0	0	0
21_G_L8	WT diploid	Diploid	80	large	0	0	0	0	0	0
22_G_L1	WT diploid	Diploid	80	large	31	38	69	4	3	7
22_G_L10	WT diploid	Diploid	80	large	0	0	0	0	0	0
22_G_L2	WT diploid	Diploid	80	large	4	3	7	0	0	0
22_G_L3	WT diploid	Diploid	80	large	43	29	72	0	0	0
22_G_L4	WT diploid	Diploid	80	large	7	14	21	0	0	0
22_G_L6	WT diploid	Diploid	80	large	23	22	45	0	0	0
22_G_LR5	WT diploid	Diploid	80	large	15	7	22	0	0	0
22_G_LR8	WT diploid	Diploid	80	large	6	9	15	0	0	0
22_G_LR9	WT diploid	Diploid	80	large	13	15	28	0	0	0
23_G_L1	WT diploid	Diploid	80	large	5	11	16	0	0	0
23_G_L2	WT diploid	Diploid	80	large	17	10	27	0	0	0
23_G_L3	WT diploid	Diploid	80	large	217	188	405	92	12	104
23_G_L4	WT diploid	Diploid	80	large	21	21	42	0	0	0
23_G_L5	WT diploid	Diploid	80	large	29	32	61	0	0	0
23_G_LR11	WT diploid	Diploid	80	large	5	3	8	0	0	0
23_G_LR12	WT diploid	Diploid	80	large	21	33	54	0	0	0
23_G_LR13	WT diploid	Diploid	80	large	8	5	13	0	0	0
24_G_L1	WT diploid	Diploid	80	large	9	10	19	0	0	0
24_G_L2	WT diploid	Diploid	80	large	7	7	14	0	0	0
24_G_L3	WT diploid	Diploid	80	large	13	16	29	0	0	0
24_G_L4	WT diploid	Diploid	80	large	14	6	20	0	1	1
24_G_L7	WT diploid	Diploid	80	large	0	1	1	0	0	0
4_19_CA_1	WT diploid	Diploid	80	Can1-Red	201	178	379	355	993	1348
4_19_CA_10	WT diploid	Diploid	80	Can1-Red	46	47	93	9	25	34
4_19_CA_11	WT diploid	Diploid	80	Can1-Red	48	47	95	16	0	16
4_19_CA_12	WT diploid	Diploid	80	Can1-Red	146	103	249	0	9	9
4_19_CA_14	WT diploid	Diploid	80	Can1-Red	53	57	110	49	61	110
4_19_CA_15	WT diploid	Diploid	80	Can1-Red	24	39	63	45	20	65
4_19_CA_16	WT diploid	Diploid	80	Can1-Red	85	112	197	217	150	367
4_19_CA_2	WT diploid	Diploid	80	Can1-Red	113	117	230	104	63	167
4_19_CA_3	WT diploid	Diploid	80	Can1-Red	36	38	74	16	132	148
4_19_CA_5	WT diploid	Diploid	80	Can1-Red	93	101	194	0	0	0
4_19_CA_6	WT diploid	Diploid	80	Can1-Red	194	258	452	2	45	47
4_19_CA_7	WT diploid	Diploid	80	Can1-Red	125	164	289	297	144	441
4_19_CA_9	WT diploid	Diploid	80	Can1-Red	607	552	1159	172	317	489
5_21_CA_1	WT diploid	Diploid	80	Can1-Red	56	56	112	70	48	118
5_21_CA_10	WT diploid	Diploid	80	Can1-Red	22	17	39	0	0	0
5_21_CA_11	WT diploid	Diploid	80	Can1-Red	18	32	50	14	6	20
5_21_CA_13	WT diploid	Diploid	80	Can1-Red	286	243	529	98	230	328
5_21_CA_17	WT diploid	Diploid	80	Can1-Red	24	31	55	22	9	31
5_21_CA_19	WT diploid	Diploid	80	Can1-Red	26	32	58	0	0	0
5_21_CA_2	WT diploid	Diploid	80	Can1-Red	35	30	65	31	10	41
5_21_CA_21	WT diploid	Diploid	80	Can1-Red	129	107	236	158	229	387
5_21_CA_3	WT diploid	Diploid	80	Can1-Red	45	39	84	15	3	18
5_21_CA_4	WT diploid	Diploid	80	Can1-Red	45	55	100	348	387	735
5_21_CA_5	WT diploid	Diploid	80	Can1-Red	57	53	110	190	74	264
5_21_CA_6	WT diploid	Diploid	80	Can1-Red	6	25	31	1	4	5
5_21_CA_7	WT diploid	Diploid	80	Can1-Red	89	91	180	83	132	215
5_21_CA_9	WT diploid	Diploid	80	Can1-Red	30	39	69	2	8	10
6_22_CA_1	WT diploid	Diploid	80	Can1-Red	77	63	140	13	0	13
6_22_CA_10	WT diploid	Diploid	80	Can1-Red	167	201	368	95	330	425
6_22_CA_13	WT diploid	Diploid	80	Can1-Red	37	42	79	5	10	15
6_22_CA_2	WT diploid	Diploid	80	Can1-Red	86	68	154	132	112	244
6_22_CA_5	WT diploid	Diploid	80	Can1-Red	31	27	58	77	55	132
6_22_CA_6	WT diploid	Diploid	80	Can1-Red	15	19	34	14	4	18
6_22_CA_8	WT diploid	Diploid	80	Can1-Red	185	168	353	308	240	548
6_23_CA_1	WT diploid	Diploid	80	Can1-Red	28	18	46	39	41	80
6_23_CA_3	WT diploid	Diploid	80	Can1-Red	74	120	194	8	38	46
6_23_CA_4	WT diploid	Diploid	80	Can1-Red	43	32	75	22	30	52
6_23_CA_5	WT diploid	Diploid	80	Can1-Red	8	14	22	0	10	10
6_23_CA_7	WT diploid	Diploid	80	Can1-Red	36	40	76	2	40	42
6_23_CA_8	WT diploid	Diploid	80	Can1-Red	52	51	103	231	272	503
6_23_CA_9	WT diploid	Diploid	80	Can1-Red	108	111	219	130	199	329
7_24_CA_10	WT diploid	Diploid	80	Can1-Red	31	31	62	90	54	144
7_24_CA_11	WT diploid	Diploid	80	Can1-Red	21	21	42	23	32	55
7_24_CA_13	WT diploid	Diploid	80	Can1-Red	53	41	94	70	48	118
7_24_CA_16	WT diploid	Diploid	80	Can1-Red	140	141	281	186	231	417
7_24_CA_2	WT diploid	Diploid	80	Can1-Red	210	222	432	618	588	1206
7_24_CA_3	WT diploid	Diploid	80	Can1-Red	59	38	97	0	8	8
7_24_CA_4	WT diploid	Diploid	80	Can1-Red	331	368	699	6	225	231
7_24_CA_5	WT diploid	Diploid	80	Can1-Red	67	94	161	0	7	7
7_24_CA_6	WT diploid	Diploid	80	Can1-Red	79	69	148	92	93	185
7_24_CA_7	WT diploid	Diploid	80	Can1-Red	20	35	55	3	76	79
7_24_CA_8	WT diploid	Diploid	80	Can1-Red	137	127	264	419	325	744
7_24_CA_9	WT diploid	Diploid	80	Can1-Red	80	80	160	151	110	261
YCS_100	WT diploid	Diploid	80	Can1-Red	57	76	133	142	220	362
YCS_101	WT diploid	Diploid	80	Can1-Red	115	83	198	345	96	441
YCS_102	WT diploid	Diploid	80	Can1-Red	92	109	201	150	192	342
YCS_103	WT diploid	Diploid	80	Can1-Red	196	360	556	1396	1114	2510
YCS_104	WT diploid	Diploid	80	Can1-Red	283	258	541	28	186	214
YCS_105	WT diploid	Diploid	80	Can1-Red	111	152	263	46	55	101
YCS_106	WT diploid	Diploid	80	Can1-Red	97	97	194	121	120	241
YCS_107	WT diploid	Diploid	80	Can1-Red	113	159	272	14	96	110
YCS_108	WT diploid	Diploid	80	Can1-Red	237	229	466	326	361	687
YCS_109	WT diploid	Diploid	80	Can1-Red	170	178	348	0	15	15
YCS_14	WT diploid	Diploid	80	Can1-Red	74	61	135	105	106	211
YCS_15	WT diploid	Diploid	80	Can1-Red	109	113	222	528	335	863
YCS_17	WT diploid	Diploid	80	Can1-Red	51	45	96	64	58	122
YCS_18	WT diploid	Diploid	80	Can1-Red	247	239	486	93	54	147
YCS_19	WT diploid	Diploid	80	Can1-Red	32	35	67	48	34	82
YCS_20	WT diploid	Diploid	80	Can1-Red	192	105	297	37	166	203
YCS_21	WT diploid	Diploid	80	Can1-Red	179	184	363	165	83	248
YCS_23	WT diploid	Diploid	80	Can1-Red	14	20	34	13	11	24
YCS_24	WT diploid	Diploid	80	Can1-Red	91	93	184	265	165	430
YCS_25	WT diploid	Diploid	80	Can1-Red	87	115	202	11	65	76
YCS_26	WT diploid	Diploid	80	Can1-Red	245	163	408	473	422	895
YCS_27	WT diploid	Diploid	80	Can1-Red	139	132	271	131	151	282
YCS_28	WT diploid	Diploid	80	Can1-Red	182	217	399	802	534	1336
YCS_29	WT diploid	Diploid	80	Can1-Red	107	142	249	9	11	20
YCS_30	WT diploid	Diploid	80	Can1-Red	83	110	193	28	89	117
YCS_31	WT diploid	Diploid	80	Can1-Red	67	72	139	59	73	132
YCS_32	WT diploid	Diploid	80	Can1-Red	131	114	245	74	157	231
YCS_33	WT diploid	Diploid	80	Can1-Red	199	173	372	76	87	163
YCS_34	WT diploid	Diploid	80	Can1-Red	116	89	205	308	97	405
YCS_35	WT diploid	Diploid	80	Can1-Red	163	91	254	172	199	371
YCS_36	WT diploid	Diploid	80	Can1-Red	209	165	374	116	102	218
YCS_37	WT diploid	Diploid	80	Can1-Red	51	65	116	10	39	49
YCS_38	WT diploid	Diploid	80	Can1-Red	125	124	249	105	199	304
YCS_39	WT diploid	Diploid	80	Can1-Red	82	75	157	70	53	123
YCS_40	WT diploid	Diploid	80	Can1-Red	118	103	221	172	133	305
YCS_42	WT diploid	Diploid	80	Can1-Red	83	67	150	143	123	266
YCS_44	WT diploid	Diploid	80	Can1-Red	158	120	278	183	53	236
YCS_45	WT diploid	Diploid	80	Can1-Red	219	168	387	185	300	485
YCS_46	WT diploid	Diploid	80	Can1-Red	122	142	264	220	310	530
YCS_47	WT diploid	Diploid	80	Can1-Red	54	82	136	28	36	64
YCS_48	WT diploid	Diploid	80	Can1-Red	57	89	146	53	40	93
YCS_49	WT diploid	Diploid	80	Can1-Red	193	133	326	274	337	611
YCS_50	WT diploid	Diploid	80	Can1-Red	102	80	182	24	45	69
YCS_51	WT diploid	Diploid	80	Can1-Red	136	140	276	196	139	335
YCS_52	WT diploid	Diploid	80	Can1-Red	349	354	703	331	89	420
YCS_53	WT diploid	Diploid	80	Can1-Red	170	146	316	188	212	400
YCS_54	WT diploid	Diploid	80	Can1-Red	107	52	159	124	77	201
YCS_55	WT diploid	Diploid	80	Can1-Red	74	57	131	0	6	6
YCS_56	WT diploid	Diploid	80	Can1-Red	63	65	128	275	164	439
YCS_57	WT diploid	Diploid	80	Can1-Red	136	147	283	84	71	155
YCS_58	WT diploid	Diploid	80	Can1-Red	106	103	209	52	5	57
YCS_59	WT diploid	Diploid	80	Can1-Red	317	403	720	51	67	118
YCS_60	WT diploid	Diploid	80	Can1-Red	30	35	65	0	10	10
YCS_61	WT diploid	Diploid	80	Can1-Red	299	258	557	608	301	909
YCS_62	WT diploid	Diploid	80	Can1-Red	146	150	296	160	67	227
YCS_63	WT diploid	Diploid	80	Can1-Red	118	114	232	203	138	341
YCS_64	WT diploid	Diploid	80	Can1-Red	42	49	91	67	53	120
YCS_65	WT diploid	Diploid	80	Can1-Red	61	51	112	70	59	129
YCS_66	WT diploid	Diploid	80	Can1-Red	185	188	373	117	383	500
YCS_68	WT diploid	Diploid	80	Can1-Red	24	32	56	78	41	119
YCS_69	WT diploid	Diploid	80	Can1-Red	158	209	367	82	80	162
YCS_70	WT diploid	Diploid	80	Can1-Red	51	51	102	56	206	262
YCS_71	WT diploid	Diploid	80	Can1-Red	108	54	162	185	94	279
YCS_72	WT diploid	Diploid	80	Can1-Red	124	120	244	34	232	266
YCS_73	WT diploid	Diploid	80	Can1-Red	189	149	338	40	35	75
YCS_74	WT diploid	Diploid	80	Can1-Red	88	94	182	11	24	35
YCS_77	WT diploid	Diploid	80	Can1-Red	97	155	252	112	105	217
YCS_78	WT diploid	Diploid	80	Can1-Red	118	169	287	382	243	625
YCS_79	WT diploid	Diploid	80	Can1-Red	137	114	251	44	42	86
YCS_81	WT diploid	Diploid	80	Can1-Red	353	399	752	232	695	927
YCS_82	WT diploid	Diploid	80	Can1-Red	90	94	184	331	449	780
YCS_83	WT diploid	Diploid	80	Can1-Red	343	274	617	286	141	427
YCS_84	WT diploid	Diploid	80	Can1-Red	187	153	340	93	133	226
YCS_85	WT diploid	Diploid	80	Can1-Red	106	108	214	176	104	280
YCS_86	WT diploid	Diploid	80	Can1-Red	52	55	107	37	174	211
YCS_87	WT diploid	Diploid	80	Can1-Red	72	97	169	196	188	384
YCS_88	WT diploid	Diploid	80	Can1-Red	50	62	112	59	19	78
YCS_89	WT diploid	Diploid	80	Can1-Red	58	70	128	85	162	247
YCS_90	WT diploid	Diploid	80	Can1-Red	123	116	239	74	78	152
YCS_91	WT diploid	Diploid	80	Can1-Red	27	41	68	22	70	92
YCS_92	WT diploid	Diploid	80	Can1-Red	11	25	36	0	7	7
YCS_93	WT diploid	Diploid	80	Can1-Red	16	29	45	25	17	42
YCS_94	WT diploid	Diploid	80	Can1-Red	50	33	83	28	61	89
YCS_95	WT diploid	Diploid	80	Can1-Red	95	71	166	151	331	482
YCS_96	WT diploid	Diploid	80	Can1-Red	195	294	489	481	655	1136
YCS_97	WT diploid	Diploid	80	Can1-Red	256	272	528	157	245	402
YCS_98	WT diploid	Diploid	80	Can1-Red	150	159	309	46	137	183
YCS_99	WT diploid	Diploid	80	Can1-Red	115	125	240	211	143	354
Totals	WT diploid	Diploid	80	Can1-Red
