# Supplementary material for: Repair of multiple simultaneous double-strand breaks causes bursts of genome-wide clustered hypermutation
Source: PLoS Biol. 2019 Sep 30;17(9):e3000464. doi: 10.1371/journal.pbio.3000464 (PMC6786661; doi:10.1371/journal.pbio.3000464)
Supplement: S2 Table — Datasheets in S2 Table: S2A Table, sum cluster details per isolate type in diploid yeast; S2B Table, sum cluster details per isolate type in haploid yeast; S2C Table, individual yeast isolate cluster details and summary table for number of samples with clusters. Source data for Fig 2C. Values for each category on the bar graph are in the column “Percent samples ≥1 cluster” of the small imbedded table. Source data for Fig 2D. Values in “Total clusters” column for the scatterplot can be obtained by filtering in the following columns for each group. Haploid: Haploid Can1-Red G, [Strain = WT Haploid], [Gamma exposure (krad) = 40], [Isolate type = Can1-Red]; Diploid: Can1-Red G, [Strain = WT diploid], [Gamma exposure (krad) = 80], [Isolate type = Can1-Red]; Can1-White NG, [Strain = WT diploid], [Gamma exposure (krad) = 0], [Isolate type = Can1-White]; Can1-White G, [Strain = WT diploid], [Gamma exposure (krad) = 80], [Isolate type = Can1-White]; Small NG, [Strain = WT diploid], [Gamma exposure (krad) = 0], [Isolate type = small]; Small G, NR, [Strain = WT diploid], [Gamma exposure (krad) = 80], [Isolate type = small_not-rearranged]; Small G,R, [Strain = WT diploid], [Gamma exposure (krad) = 80], [Isolate type = small_rearranged]; Large NG, [Strain = WT diploid], [Gamma exposure (krad) = 0], [Isolate type = Large]; Large G, [Strain = WT diploid], [Gamma exposure (krad) = 80], [Isolate type = Large]. S2D Table, P-values for statistical evaluation of incidence of gamma-induced clusters in WT diploid yeast; S2E Table: P-values for statistical evaluation of incidence of CG single-switch clusters and C- or G-coordinated cluster in haploid yeast; S2F Table, cluster details for diploid Can1-Red yeast isolate 7_24_CA_2 shown in Fig 2B. Column title "Reference_Allele" refers to the original nucleotide that was mutated. Column title "Tumor_Seq_Allele2" refers to the nucleotide change of the mutation in the cluster. Description of all column titles can be found in S3 Table. Source d [file pbio.3000464.s008.xlsx]

## Sheet: Legend_S2
Table S2: Cluster details per isolate type
Table S2A: Sum Cluster details per isolate type in diploid yeast Table S2B: Sum Cluster details per isolate type in haploid yeast Table S2C: Individual yeast isolate cluster details and summary table for number of samples with clusters. Source Data for Figure 2C. Values for each category on the bar graph are in the column “Percent samples >=1 cluster” of the small imbedded table Source Data for F…

## Sheet: Table_S2A
Table S2A: Cluster details per isolate type in diploid yeast
Strain	Gamma exposure (krad)	Vector Status1	Isolate type	Isolates sequenced	Total clusters	Total non-selected clusters	Total CG clusters with >3 mutations	C- or G-coordinated (>3 mut)	Coordinated with terminal CG (>3 mut)	Single-switch (>3 mut)	5' C single-switch clusters (>3 mut)	5' G single-switch clusters(>3 mut)	Multiple-switch (>3 mut)	APOBECytCa_enrich_clusters2	APOBECytCa_enrich_scattered3	non-selected_Cluster_Length_minimum (bps)	non-selected_Cluster_Length_maximum (bps)
WT diploid	80	A3A	Can1-Red	141	1088	970	1028	348	66	144	134	10	470	4.53973	4.2856	20	223212
WT diploid	80	A3A	Can1-White	30	29	28	20	8	1	2	0	2	9	4.278	3.85841	27	92522
WT diploid	80	A3A	small not rearranged	31	19	19	16	8	2	3	3	0	3	4.77109	4.11669	3062	92147
WT diploid	80	A3A	small rearranged	26	70	69	61	32	5	11	10	1	13	4.93317	4.49064	12	62599
WT diploid	80	A3A	large	39	20	20	16	5	3	5	5	0	3	4.08989	3.83767	13	50520
WT diploid	0	A3A	Can1-White	30	8	7	8	2	0	1	1	0	5	ND	4.48155	5366	16874
WT diploid	0	A3A	small	31	4	4	2	2	0	0	0	0	0	2.08556	4.3415	274	39031
WT diploid	0	A3A	large	31	0	0	0	0	0	0	0	0	0	ND	4.03539	ND	ND
WT diploid	80	Empty	Can1-White	29	2	2	0	0	0	0	0	0	0	ND	0.987421	27	34

## Sheet: Table_S2B
Table S2B: Cluster details per isolate type in haploid yeast							Table S2B: Cluster details per isolate type in haploid yeast
Strain	Gamma exposure (krad)	Vector Status1	Isolate type	Isolates sequenced	Total clusters	Total non-selected clusters	Total CG clusters with >3 mutations	C- or G-coordinated (>3 mut)	Coordinated with terminal CG (>3 mut)	Single-switch (>3 mut)	Multiple-switch (>3 mut)	APOBECytCa_enrich_clusters2	APOBECytCa_enrich_scattered3	non-selected_Cluster_Length_minimum (bps)	non-selected_Cluster_Length_maximum (bps)
WT haploid	40	A3A	Can1-Red	47	120	85	105	32	22	39	12	5.0113	4.12801	25	32064
sae2Δ	40	A3A	Can1-Red	48	156	112	139	91	17	14	17	4.91233	4.32761	55	50182
sgs1Δ	40	A3A	Can1-Red	46	91	47	81	43	7	17	14	4.78879	4.29323	42	20886
exo1Δ	40	A3A	Can1-Red	52	85	45	73	29	13	16	15	4.24502	4.25888	12	46574
pol32Δ	40	A3A	Can1-Red	49	85	44	73	31	8	13	21	4.77409	4.39352	18	48862
sgs1Δ exo1Δ	20	A3A	Can1-Red	27	19	14	10	7	0	1	2	4.66*	4.37*	14	34992
sgs1Δ exo1Δ	40	A3A	Can1-Red	16	20	14	14	11	1	0	2	4.66*	4.37*	19	16907
sgs1Δ pol32Δ	40	A3A	Can1-Red	43	93	57	80	44	7	14	15	4.86197	4.34227	14	66020
exo1Δ pol32Δ	40	A3A	Can1-Red	51	95	60	77	34	8	17	18	4.75811	4.35046	12	36056
sgs1Δ exo1Δ pol32Δ	20	A3A	Can1-Red	10	6	5	4	3	1	0	0	4.62838	4.01747	210	12635

## Sheet: Table_S2C_SourceDataFigure2CD
Table S2C: Individual yeast isolate cluster details and summary table for number of samples with clusters. Source Data for Figures 2C and 2D. For Figure 2D, filtering in "Isolate type" column F.
Sample	Strain	Ploidy	Gamma exposure (krad)	Vector Status	Isolate type	selected clusters (span reporter)	non-selected clusters	Total clusters		Strain	Ploidy	Gamma exposure (krad)	Isolate type	Number samples sequenced	number samples >=1 cluster	Percent samples >=1 cluster
4_19_CA_1	WT diploid	Diploid	80	A3A	Can1-Red	1	7	8		WT diploid	Diploid	80	Can1-Red	141	132	0.93617
4_19_CA_10	WT diploid	Diploid	80	A3A	Can1-Red	1	3	4		WT diploid	Diploid	80	Can1-White	30	10	0.333333
4_19_CA_11	WT diploid	Diploid	80	A3A	Can1-Red	1	0	1		WT diploid	Diploid	80	small_rearranged	26	17	0.653846
4_19_CA_12	WT diploid	Diploid	80	A3A	Can1-Red	0	1	1		WT diploid	Diploid	80	small_not-rearranged	31	4	0.129032
4_19_CA_14	WT diploid	Diploid	80	A3A	Can1-Red	1	3	4		WT diploid	Diploid	80	large	39	6	0.153846
4_19_CA_15	WT diploid	Diploid	80	A3A	Can1-Red	0	8	8		WT diploid	Diploid	0	Can1-White	30	5	0.166667
4_19_CA_16	WT diploid	Diploid	80	A3A	Can1-Red	1	16	17		WT diploid	Diploid	0	small	31	2	0.0645161
4_19_CA_2	WT diploid	Diploid	80	A3A	Can1-Red	1	1	2		WT diploid	Diploid	0	large	31	0	0
4_19_CA_3	WT diploid	Diploid	80	A3A	Can1-Red	1	4	5		WT haploid	Haploid	40	Can1-Red	47	34	0.723404
4_19_CA_5	WT diploid	Diploid	80	A3A	Can1-Red	0	0	0
4_19_CA_6	WT diploid	Diploid	80	A3A	Can1-Red	1	2	3
4_19_CA_7	WT diploid	Diploid	80	A3A	Can1-Red	1	12	13
4_19_CA_9	WT diploid	Diploid	80	A3A	Can1-Red	1	7	8
5_21_CA_1	WT diploid	Diploid	80	A3A	Can1-Red	1	14	15
5_21_CA_10	WT diploid	Diploid	80	A3A	Can1-Red	0	0	0
5_21_CA_11	WT diploid	Diploid	80	A3A	Can1-Red	1	3	4
5_21_CA_13	WT diploid	Diploid	80	A3A	Can1-Red	1	9	10
5_21_CA_17	WT diploid	Diploid	80	A3A	Can1-Red	1	2	3
5_21_CA_19	WT diploid	Diploid	80	A3A	Can1-Red	0	0	0
5_21_CA_2	WT diploid	Diploid	80	A3A	Can1-Red	1	2	3
5_21_CA_21	WT diploid	Diploid	80	A3A	Can1-Red	1	4	5
5_21_CA_3	WT diploid	Diploid	80	A3A	Can1-Red	1	0	1
5_21_CA_4	WT diploid	Diploid	80	A3A	Can1-Red	1	17	18
5_21_CA_5	WT diploid	Diploid	80	A3A	Can1-Red	1	15	16
5_21_CA_6	WT diploid	Diploid	80	A3A	Can1-Red	0	2	2
5_21_CA_7	WT diploid	Diploid	80	A3A	Can1-Red	1	12	13
5_21_CA_9	WT diploid	Diploid	80	A3A	Can1-Red	1	1	2
6_22_CA_1	WT diploid	Diploid	80	A3A	Can1-Red	1	1	2
6_22_CA_10	WT diploid	Diploid	80	A3A	Can1-Red	1	9	10
6_22_CA_13	WT diploid	Diploid	80	A3A	Can1-Red	1	2	3
6_22_CA_2	WT diploid	Diploid	80	A3A	Can1-Red	1	13	14
6_22_CA_5	WT diploid	Diploid	80	A3A	Can1-Red	1	5	6
6_22_CA_6	WT diploid	Diploid	80	A3A	Can1-Red	1	2	3
6_22_CA_8	WT diploid	Diploid	80	A3A	Can1-Red	1	6	7
6_23_CA_1	WT diploid	Diploid	80	A3A	Can1-Red	1	7	8
6_23_CA_3	WT diploid	Diploid	80	A3A	Can1-Red	1	3	4
6_23_CA_4	WT diploid	Diploid	80	A3A	Can1-Red	0	10	10
6_23_CA_5	WT diploid	Diploid	80	A3A	Can1-Red	1	1	2
6_23_CA_7	WT diploid	Diploid	80	A3A	Can1-Red	1	2	3
6_23_CA_8	WT diploid	Diploid	80	A3A	Can1-Red	1	26	27
6_23_CA_9	WT diploid	Diploid	80	A3A	Can1-Red	1	15	16
7_24_CA_10	WT diploid	Diploid	80	A3A	Can1-Red	0	9	9
7_24_CA_11	WT diploid	Diploid	80	A3A	Can1-Red	1	3	4
7_24_CA_13	WT diploid	Diploid	80	A3A	Can1-Red	1	9	10
7_24_CA_16	WT diploid	Diploid	80	A3A	Can1-Red	1	7	8
7_24_CA_2	WT diploid	Diploid	80	A3A	Can1-Red	1	34	35
7_24_CA_3	WT diploid	Diploid	80	A3A	Can1-Red	0	2	2
7_24_CA_4	WT diploid	Diploid	80	A3A	Can1-Red	1	1	2
7_24_CA_5	WT diploid	Diploid	80	A3A	Can1-Red	0	1	1
7_24_CA_6	WT diploid	Diploid	80	A3A	Can1-Red	1	11	12
7_24_CA_7	WT diploid	Diploid	80	A3A	Can1-Red	1	3	4
7_24_CA_8	WT diploid	Diploid	80	A3A	Can1-Red	1	29	30
7_24_CA_9	WT diploid	Diploid	80	A3A	Can1-Red	1	1	2
YCS_100	WT diploid	Diploid	80	A3A	Can1-Red	1	3	4
YCS_101	WT diploid	Diploid	80	A3A	Can1-Red	1	1	2
YCS_102	WT diploid	Diploid	80	A3A	Can1-Red	1	9	10
YCS_103	WT diploid	Diploid	80	A3A	Can1-Red	1	20	21
YCS_104	WT diploid	Diploid	80	A3A	Can1-Red	0	9	9
YCS_105	WT diploid	Diploid	80	A3A	Can1-Red	1	0	1
YCS_106	WT diploid	Diploid	80	A3A	Can1-Red	1	1	2
YCS_107	WT diploid	Diploid	80	A3A	Can1-Red	1	2	3
YCS_108	WT diploid	Diploid	80	A3A	Can1-Red	1	6	7
YCS_109	WT diploid	Diploid	80	A3A	Can1-Red	1	0	1
YCS_14	WT diploid	Diploid	80	A3A	Can1-Red	1	12	13
YCS_15	WT diploid	Diploid	80	A3A	Can1-Red	1	33	34
YCS_17	WT diploid	Diploid	80	A3A	Can1-Red	1	7	8
YCS_18	WT diploid	Diploid	80	A3A	Can1-Red	1	3	4
YCS_19	WT diploid	Diploid	80	A3A	Can1-Red	0	7	7
YCS_20	WT diploid	Diploid	80	A3A	Can1-Red	1	4	5
YCS_21	WT diploid	Diploid	80	A3A	Can1-Red	1	3	4
YCS_23	WT diploid	Diploid	80	A3A	Can1-Red	0	5	5
YCS_24	WT diploid	Diploid	80	A3A	Can1-Red	1	4	5
YCS_25	WT diploid	Diploid	80	A3A	Can1-Red	1	3	4
YCS_26	WT diploid	Diploid	80	A3A	Can1-Red	1	23	24
YCS_27	WT diploid	Diploid	80	A3A	Can1-Red	1	11	12
YCS_28	WT diploid	Diploid	80	A3A	Can1-Red	1	15	16
YCS_29	WT diploid	Diploid	80	A3A	Can1-Red	0	1	1
YCS_30	WT diploid	Diploid	80	A3A	Can1-Red	1	3	4
YCS_31	WT diploid	Diploid	80	A3A	Can1-Red	1	6	7
YCS_32	WT diploid	Diploid	80	A3A	Can1-Red	1	8	9
YCS_33	WT diploid	Diploid	80	A3A	Can1-Red	1	6	7
YCS_34	WT diploid	Diploid	80	A3A	Can1-Red	1	12	13
YCS_35	WT diploid	Diploid	80	A3A	Can1-Red	1	12	13
YCS_36	WT diploid	Diploid	80	A3A	Can1-Red	1	7	8
YCS_37	WT diploid	Diploid	80	A3A	Can1-Red	0	5	5
YCS_38	WT diploid	Diploid	80	A3A	Can1-Red	0	2	2
YCS_39	WT diploid	Diploid	80	A3A	Can1-Red	0	9	9
YCS_40	WT diploid	Diploid	80	A3A	Can1-Red	1	6	7
YCS_42	WT diploid	Diploid	80	A3A	Can1-Red	1	10	11
YCS_44	WT diploid	Diploid	80	A3A	Can1-Red	1	6	7
YCS_45	WT diploid	Diploid	80	A3A	Can1-Red	1	2	3
YCS_46	WT diploid	Diploid	80	A3A	Can1-Red	1	21	22
YCS_47	WT diploid	Diploid	80	A3A	Can1-Red	1	5	6
YCS_48	WT diploid	Diploid	80	A3A	Can1-Red	1	4	5
YCS_49	WT diploid	Diploid	80	A3A	Can1-Red	1	11	12
YCS_50	WT diploid	Diploid	80	A3A	Can1-Red	1	4	5
YCS_51	WT diploid	Diploid	80	A3A	Can1-Red	1	10	11
YCS_52	WT diploid	Diploid	80	A3A	Can1-Red	1	5	6
YCS_53	WT diploid	Diploid	80	A3A	Can1-Red	1	3	4
YCS_54	WT diploid	Diploid	80	A3A	Can1-Red	0	9	9
YCS_55	WT diploid	Diploid	80	A3A	Can1-Red	1	0	1
YCS_56	WT diploid	Diploid	80	A3A	Can1-Red	1	12	13
YCS_57	WT diploid	Diploid	80	A3A	Can1-Red	1	4	5
YCS_58	WT diploid	Diploid	80	A3A	Can1-Red	1	4	5
YCS_59	WT diploid	Diploid	80	A3A	Can1-Red	1	6	7
YCS_60	WT diploid	Diploid	80	A3A	Can1-Red	0	2	2
YCS_61	WT diploid	Diploid	80	A3A	Can1-Red	1	5	6
YCS_62	WT diploid	Diploid	80	A3A	Can1-Red	1	5	6
YCS_63	WT diploid	Diploid	80	A3A	Can1-Red	1	4	5
YCS_64	WT diploid	Diploid	80	A3A	Can1-Red	1	7	8
YCS_65	WT diploid	Diploid	80	A3A	Can1-Red	1	7	8
YCS_66	WT diploid	Diploid	80	A3A	Can1-Red	1	4	5
YCS_68	WT diploid	Diploid	80	A3A	Can1-Red	0	10	10
YCS_69	WT diploid	Diploid	80	A3A	Can1-Red	1	3	4
YCS_70	WT diploid	Diploid	80	A3A	Can1-Red	0	5	5
YCS_71	WT diploid	Diploid	80	A3A	Can1-Red	1	16	17
YCS_72	WT diploid	Diploid	80	A3A	Can1-Red	1	4	5
YCS_73	WT diploid	Diploid	80	A3A	Can1-Red	1	3	4
YCS_74	WT diploid	Diploid	80	A3A	Can1-Red	0	2	2
YCS_77	WT diploid	Diploid	80	A3A	Can1-Red	1	2	3
YCS_78	WT diploid	Diploid	80	A3A	Can1-Red	1	7	8
YCS_79	WT diploid	Diploid	80	A3A	Can1-Red	1	3	4
YCS_81	WT diploid	Diploid	80	A3A	Can1-Red	1	11	12
YCS_82	WT diploid	Diploid	80	A3A	Can1-Red	1	10	11
YCS_83	WT diploid	Diploid	80	A3A	Can1-Red	1	7	8
YCS_84	WT diploid	Diploid	80	A3A	Can1-Red	1	6	7
YCS_85	WT diploid	Diploid	80	A3A	Can1-Red	1	10	11
YCS_86	WT diploid	Diploid	80	A3A	Can1-Red	1	5	6
YCS_87	WT diploid	Diploid	80	A3A	Can1-Red	1	22	23
YCS_88	WT diploid	Diploid	80	A3A	Can1-Red	1	2	3
YCS_89	WT diploid	Diploid	80	A3A	Can1-Red	1	3	4
YCS_90	WT diploid	Diploid	80	A3A	Can1-Red	1	6	7
YCS_91	WT diploid	Diploid	80	A3A	Can1-Red	1	3	4
YCS_92	WT diploid	Diploid	80	A3A	Can1-Red	1	0	1
YCS_93	WT diploid	Diploid	80	A3A	Can1-Red	0	3	3
YCS_94	WT diploid	Diploid	80	A3A	Can1-Red	1	6	7
YCS_95	WT diploid	Diploid	80	A3A	Can1-Red	1	6	7
YCS_96	WT diploid	Diploid	80	A3A	Can1-Red	1	21	22
YCS_97	WT diploid	Diploid	80	A3A	Can1-Red	1	10	11
YCS_98	WT diploid	Diploid	80	A3A	Can1-Red	1	3	4
YCS_99	WT diploid	Diploid	80	A3A	Can1-Red	1	16	17
19_G_CAN_2	WT diploid	Diploid	80	A3A	Can1-White	0	1	1
19_G_CAN_3	WT diploid	Diploid	80	A3A	Can1-White	0	1	1
19_G_CAN_4	WT diploid	Diploid	80	A3A	Can1-White	0	0	0
19_G_CAN_5	WT diploid	Diploid	80	A3A	Can1-White	0	1	1
21_G_CAN_1	WT diploid	Diploid	80	A3A	Can1-White	0	2	2
21_G_CAN_2	WT diploid	Diploid	80	A3A	Can1-White	0	5	5
21_G_CAN_4	WT diploid	Diploid	80	A3A	Can1-White	0	0	0
21_G_CAN_5	WT diploid	Diploid	80	A3A	Can1-White	0	0	0
22_G_CAN_1	WT diploid	Diploid	80	A3A	Can1-White	0	0	0
22_G_CAN_2	WT diploid	Diploid	80	A3A	Can1-White	0	0	0
22_G_CAN_4	WT diploid	Diploid	80	A3A	Can1-White	0	0	0
22_G_CAN_5	WT diploid	Diploid	80	A3A	Can1-White	0	0	0
23_G_CAN_1	WT diploid	Diploid	80	A3A	Can1-White	0	1	1
23_G_CAN_2	WT diploid	Diploid	80	A3A	Can1-White	0	0	0
23_G_CAN_3	WT diploid	Diploid	80	A3A	Can1-White	0	1	1
23_G_CAN_4	WT diploid	Diploid	80	A3A	Can1-White	0	0	0
24_G_CAN_2	WT diploid	Diploid	80	A3A	Can1-White	1	12	13
24_G_CAN_3	WT diploid	Diploid	80	A3A	Can1-White	0	2	2
24_G_CAN_4	WT diploid	Diploid	80	A3A	Can1-White	0	0	0
24_G_CAN_5	WT diploid	Diploid	80	A3A	Can1-White	0	2	2
19-G-Can_7	WT diploid	Diploid	80	A3A	Can1-White	0	0	0
22-G-Can_6	WT diploid	Diploid	80	A3A	Can1-White	0	0	0
22-G-Can_7	WT diploid	Diploid	80	A3A	Can1-White	0	0	0
23-G-Can_7	WT diploid	Diploid	80	A3A	Can1-White	0	0	0
23-G-Can_8	WT diploid	Diploid	80	A3A	Can1-White	0	0	0
24-G-Can_7	WT diploid	Diploid	80	A3A	Can1-White	0	0	0
5-21-G-Can_6	WT diploid	Diploid	80	A3A	Can1-White	0	0	0
19_NG_CAN_1	WT diploid	Diploid	0	A3A	Can1-White	0	0	0
19_NG_CAN_2	WT diploid	Diploid	0	A3A	Can1-White	0	0	0
19_NG_CAN_5	WT diploid	Diploid	0	A3A	Can1-White	0	0	0
19_NG_CAN_6	WT diploid	Diploid	0	A3A	Can1-White	0	0	0
21_NG_CAN_1	WT diploid	Diploid	0	A3A	Can1-White	0	0	0
21_NG_CAN_2	WT diploid	Diploid	0	A3A	Can1-White	1	0	1
21_NG_CAN_5	WT diploid	Diploid	0	A3A	Can1-White	0	2	2
21_NG_CAN_6	WT diploid	Diploid	0	A3A	Can1-White	0	0	0
21_NG_CAN_7	WT diploid	Diploid	0	A3A	Can1-White	0	0	0
22_NG_CAN_1	WT diploid	Diploid	0	A3A	Can1-White	0	0	0
22_NG_CAN_2	WT diploid	Diploid	0	A3A	Can1-White	0	1	1
22_NG_CAN_4	WT diploid	Diploid	0	A3A	Can1-White	0	0	0
23_NG_CAN_1	WT diploid	Diploid	0	A3A	Can1-White	0	0	0
23_NG_CAN_2	WT diploid	Diploid	0	A3A	Can1-White	0	0	0
23_NG_CAN_3	WT diploid	Diploid	0	A3A	Can1-White	0	0	0
23_NG_CAN_5	WT diploid	Diploid	0	A3A	Can1-White	0	0	0
24_NG_CAN_2	WT diploid	Diploid	0	A3A	Can1-White	0	0	0
24_NG_CAN_3	WT diploid	Diploid	0	A3A	Can1-White	0	1	1
24_NG_CAN_5	WT diploid	Diploid	0	A3A	Can1-White	0	3	3
19-NG-Can_3	WT diploid	Diploid	0	A3A	Can1-White	0	0	0
19-NG-Can_4	WT diploid	Diploid	0	A3A	Can1-White	0	0	0
21-NG-Can_3	WT diploid	Diploid	0	A3A	Can1-White	0	0	0
21-NG-Can_4	WT diploid	Diploid	0	A3A	Can1-White	0	0	0
22-NG-Can_6	WT diploid	Diploid	0	A3A	Can1-White	0	0	0
23-NG-Can_6	WT diploid	Diploid	0	A3A	Can1-White	0	0	0
23-NG-Can_7	WT diploid	Diploid	0	A3A	Can1-White	0	0	0
24-NG-Can_6	WT diploid	Diploid	0	A3A	Can1-White	0	0	0
24-NG-Can_9	WT diploid	Diploid	0	A3A	Can1-White	0	0	0
19_G_L1	WT diploid	Diploid	80	A3A	Large	0	0	0
19_G_L2	WT diploid	Diploid	80	A3A	Large	0	0	0
19_G_L3	WT diploid	Diploid	80	A3A	Large	0	0	0
19_G_L5	WT diploid	Diploid	80	A3A	Large	0	0	0
19_G_L6	WT diploid	Diploid	80	A3A	Large	0	0	0
19_G_L7	WT diploid	Diploid	80	A3A	Large	0	0	0
19_G_L8	WT diploid	Diploid	80	A3A	Large	0	0	0
19_G_LR12	WT diploid	Diploid	80	A3A	Large	0	0	0
19_G_LR4	WT diploid	Diploid	80	A3A	Large	0	4	4
21_G_L1	WT diploid	Diploid	80	A3A	Large	0	7	7
21_G_L2	WT diploid	Diploid	80	A3A	Large	0	0	0
21_G_L3	WT diploid	Diploid	80	A3A	Large	0	0	0
21_G_L4	WT diploid	Diploid	80	A3A	Large	0	0	0
21_G_L5	WT diploid	Diploid	80	A3A	Large	0	1	1
21_G_L7	WT diploid	Diploid	80	A3A	Large	0	0	0
21_G_L8	WT diploid	Diploid	80	A3A	Large	0	0	0
22_G_L1	WT diploid	Diploid	80	A3A	Large	0	1	1
22_G_L10	WT diploid	Diploid	80	A3A	Large	0	0	0
22_G_L2	WT diploid	Diploid	80	A3A	Large	0	0	0
22_G_L3	WT diploid	Diploid	80	A3A	Large	0	0	0
22_G_L4	WT diploid	Diploid	80	A3A	Large	0	0	0
22_G_L6	WT diploid	Diploid	80	A3A	Large	0	0	0
22_G_LR5	WT diploid	Diploid	80	A3A	Large	0	0	0
22_G_LR8	WT diploid	Diploid	80	A3A	Large	0	0	0
22_G_LR9	WT diploid	Diploid	80	A3A	Large	0	0	0
23_G_L1	WT diploid	Diploid	80	A3A	Large	0	0	0
23_G_L2	WT diploid	Diploid	80	A3A	Large	0	0	0
23_G_L3	WT diploid	Diploid	80	A3A	Large	0	6	6
23_G_L4	WT diploid	Diploid	80	A3A	Large	0	0	0
23_G_L5	WT diploid	Diploid	80	A3A	Large	0	0	0
23_G_LR11	WT diploid	Diploid	80	A3A	Large	0	0	0
23_G_LR12	WT diploid	Diploid	80	A3A	Large	0	0	0
23_G_LR13	WT diploid	Diploid	80	A3A	Large	0	0	0
24_G_L1	WT diploid	Diploid	80	A3A	Large	0	0	0
24_G_L2	WT diploid	Diploid	80	A3A	Large	0	0	0
24_G_L3	WT diploid	Diploid	80	A3A	Large	0	0	0
24_G_L4	WT diploid	Diploid	80	A3A	Large	0	1	1
24_G_L7	WT diploid	Diploid	80	A3A	Large	0	0	0
19_G_SNR_11	WT diploid	Diploid	80	A3A	small_not-rearranged	0	0	0
19_G_SNR_12	WT diploid	Diploid	80	A3A	small_not-rearranged	0	0	0
19_G_SNR10	WT diploid	Diploid	80	A3A	small_not-rearranged	0	0	0
19_G_SNR3	WT diploid	Diploid	80	A3A	small_not-rearranged	0	0	0
19_G_SNR6	WT diploid	Diploid	80	A3A	small_not-rearranged	0	7	7
19_G_SNR7	WT diploid	Diploid	80	A3A	small_not-rearranged	0	0	0
19_G_SNR9	WT diploid	Diploid	80	A3A	small_not-rearranged	0	0	0
21_G_SNR_13	WT diploid	Diploid	80	A3A	small_not-rearranged	0	0	0
21_G_SNR1	WT diploid	Diploid	80	A3A	small_not-rearranged	0	0	0
21_G_SNR2	WT diploid	Diploid	80	A3A	small_not-rearranged	0	0	0
21_G_SNR3	WT diploid	Diploid	80	A3A	small_not-rearranged	0	4	4
21_G_SNR5	WT diploid	Diploid	80	A3A	small_not-rearranged	0	0	0
21_G_SNR6	WT diploid	Diploid	80	A3A	small_not-rearranged	0	0	0
22_G_SNR_12	WT diploid	Diploid	80	A3A	small_not-rearranged	0	0	0
22_G_SNR_14	WT diploid	Diploid	80	A3A	small_not-rearranged	0	0	0
22_G_SNR2	WT diploid	Diploid	80	A3A	small_not-rearranged	0	0	0
22_G_SNR3	WT diploid	Diploid	80	A3A	small_not-rearranged	0	1	1
22_G_SNR4	WT diploid	Diploid	80	A3A	small_not-rearranged	0	7	7
22_G_SNR5	WT diploid	Diploid	80	A3A	small_not-rearranged	0	0	0
22_G_SNR7	WT diploid	Diploid	80	A3A	small_not-rearranged	0	0	0
23_G_SNR_17	WT diploid	Diploid	80	A3A	small_not-rearranged	0	0	0
23_G_SNR1	WT diploid	Diploid	80	A3A	small_not-rearranged	0	0	0
23_G_SNR10	WT diploid	Diploid	80	A3A	small_not-rearranged	0	0	0
23_G_SNR2	WT diploid	Diploid	80	A3A	small_not-rearranged	0	0	0
23_G_SNR8	WT diploid	Diploid	80	A3A	small_not-rearranged	0	0	0
24_G_SNR_7	WT diploid	Diploid	80	A3A	small_not-rearranged	0	0	0
24_G_SNR1	WT diploid	Diploid	80	A3A	small_not-rearranged	0	0	0
24_G_SNR2	WT diploid	Diploid	80	A3A	small_not-rearranged	0	0	0
24_G_SNR3	WT diploid	Diploid	80	A3A	small_not-rearranged	0	0	0
24_G_SNR4	WT diploid	Diploid	80	A3A	small_not-rearranged	0	0	0
24_G_SNR5	WT diploid	Diploid	80	A3A	small_not-rearranged	0	0	0
4_19_SM_1	WT diploid	Diploid	80	A3A	small_rearranged	0	1	1
4_19_SM_15	WT diploid	Diploid	80	A3A	small_rearranged	0	0	0
4_19_SM_17	WT diploid	Diploid	80	A3A	small_rearranged	0	12	12
4_19_SM_2	WT diploid	Diploid	80	A3A	small_rearranged	0	0	0
4_19_SM_4	WT diploid	Diploid	80	A3A	small_rearranged	0	0	0
4_19_SM_8	WT diploid	Diploid	80	A3A	small_rearranged	0	0	0
5_21_SM_10	WT diploid	Diploid	80	A3A	small_rearranged	0	0	0
5_21_SM_14	WT diploid	Diploid	80	A3A	small_rearranged	0	2	2
5_21_SM_17	WT diploid	Diploid	80	A3A	small_rearranged	0	0	0
5_21_SM_18	WT diploid	Diploid	80	A3A	small_rearranged	0	0	0
5_21_SM_19	WT diploid	Diploid	80	A3A	small_rearranged	0	1	1
5_21_SM_8	WT diploid	Diploid	80	A3A	small_rearranged	0	0	0
5_21_SM_9	WT diploid	Diploid	80	A3A	small_rearranged	0	19	19
6_22_SM_1	WT diploid	Diploid	80	A3A	small_rearranged	0	3	3
6_22_SM_10	WT diploid	Diploid	80	A3A	small_rearranged	0	1	1
6_22_SM_17	WT diploid	Diploid	80	A3A	small_rearranged	0	0	0
6_22_SM_6	WT diploid	Diploid	80	A3A	small_rearranged	0	1	1
6_22_SM_9	WT diploid	Diploid	80	A3A	small_rearranged	1	14	15
6_23_SM_11	WT diploid	Diploid	80	A3A	small_rearranged	0	3	3
6_23_SM_14	WT diploid	Diploid	80	A3A	small_rearranged	0	2	2
6_23_SM_7	WT diploid	Diploid	80	A3A	small_rearranged	0	2	2
7_24_SM_12	WT diploid	Diploid	80	A3A	small_rearranged	0	1	1
7_24_SM_18	WT diploid	Diploid	80	A3A	small_rearranged	0	3	3
7_24_SM_19	WT diploid	Diploid	80	A3A	small_rearranged	0	1	1
7_24_SM_20	WT diploid	Diploid	80	A3A	small_rearranged	0	2	2
7_24_SM_9	WT diploid	Diploid	80	A3A	small_rearranged	0	1	1
19_NG_L1	WT diploid	Diploid	0	A3A	Large	0	0	0
19_NG_L2	WT diploid	Diploid	0	A3A	Large	0	0	0
19_NG_L3	WT diploid	Diploid	0	A3A	Large	0	0	0
19_NG_L4	WT diploid	Diploid	0	A3A	Large	0	0	0
19_NG_L5	WT diploid	Diploid	0	A3A	Large	0	0	0
19_NG_L6	WT diploid	Diploid	0	A3A	Large	0	0	0
19_NG_L7	WT diploid	Diploid	0	A3A	Large	0	0	0
21_NG_L1	WT diploid	Diploid	0	A3A	Large	0	0	0
21_NG_L2	WT diploid	Diploid	0	A3A	Large	0	0	0
21_NG_L3	WT diploid	Diploid	0	A3A	Large	0	0	0
21_NG_L4	WT diploid	Diploid	0	A3A	Large	0	0	0
21_NG_L5	WT diploid	Diploid	0	A3A	Large	0	0	0
21_NG_L6	WT diploid	Diploid	0	A3A	Large	0	0	0
22_NG_L1	WT diploid	Diploid	0	A3A	Large	0	0	0
22_NG_L2	WT diploid	Diploid	0	A3A	Large	0	0	0
22_NG_L3	WT diploid	Diploid	0	A3A	Large	0	0	0
22_NG_L4	WT diploid	Diploid	0	A3A	Large	0	0	0
22_NG_L5	WT diploid	Diploid	0	A3A	Large	0	0	0
22_NG_L6	WT diploid	Diploid	0	A3A	Large	0	0	0
23_NG_L1	WT diploid	Diploid	0	A3A	Large	0	0	0
23_NG_L2	WT diploid	Diploid	0	A3A	Large	0	0	0
23_NG_L3	WT diploid	Diploid	0	A3A	Large	0	0	0
23_NG_L4	WT diploid	Diploid	0	A3A	Large	0	0	0
23_NG_L5	WT diploid	Diploid	0	A3A	Large	0	0	0
23_NG_L6	WT diploid	Diploid	0	A3A	Large	0	0	0
24_NG_L1	WT diploid	Diploid	0	A3A	Large	0	0	0
24_NG_L2	WT diploid	Diploid	0	A3A	Large	0	0	0
24_NG_L3	WT diploid	Diploid	0	A3A	Large	0	0	0
24_NG_L4	WT diploid	Diploid	0	A3A	Large	0	0	0
24_NG_L6	WT diploid	Diploid	0	A3A	Large	0	0	0
19_NG_SM1	WT diploid	Diploid	0	A3A	small	0	0	0
19_NG_SM2	WT diploid	Diploid	0	A3A	small	0	0	0
19_NG_SM3	WT diploid	Diploid	0	A3A	small	0	0	0
19_NG_SM4	WT diploid	Diploid	0	A3A	small	0	0	0
19_NG_SM5	WT diploid	Diploid	0	A3A	small	0	0	0
19_NG_SM6	WT diploid	Diploid	0	A3A	small	0	0	0
19-NG-Sm7	WT diploid	Diploid	0	A3A	small	0	2	2
21_NG_SM1	WT diploid	Diploid	0	A3A	small	0	0	0
21_NG_Sm12	WT diploid	Diploid	0	A3A	small	0	0	0
21_NG_SM2	WT diploid	Diploid	0	A3A	small	0	0	0
21_NG_SM3	WT diploid	Diploid	0	A3A	small	0	0	0
21_NG_SM4	WT diploid	Diploid	0	A3A	small	0	0	0
21_NG_SM5	WT diploid	Diploid	0	A3A	small	0	0	0
21_NG_Sm8	WT diploid	Diploid	0	A3A	small	0	0	0
22_NG_SM2	WT diploid	Diploid	0	A3A	small	0	0	0
22_NG_SM3	WT diploid	Diploid	0	A3A	small	0	0	0
22_NG_SM4	WT diploid	Diploid	0	A3A	small	0	2	2
22_NG_SM5	WT diploid	Diploid	0	A3A	small	0	0	0
22_NG_SM8	WT diploid	Diploid	0	A3A	small	0	0	0
23_NG_SM2	WT diploid	Diploid	0	A3A	small	0	0	0
23_NG_SM3	WT diploid	Diploid	0	A3A	small	0	0	0
23_NG_SM4	WT diploid	Diploid	0	A3A	small	0	0	0
24_NG_SM1	WT diploid	Diploid	0	A3A	small	0	0	0
24_NG_SM2	WT diploid	Diploid	0	A3A	small	0	0	0
24_NG_SM3	WT diploid	Diploid	0	A3A	small	0	0	0
24_NG_SM4	WT diploid	Diploid	0	A3A	small	0	0	0
24_NG_SM5	WT diploid	Diploid	0	A3A	small	0	0	0
4-19-NG-Sm8	WT diploid	Diploid	0	A3A	small	0	0	0
7-24-NG-Sm11	WT diploid	Diploid	0	A3A	small	0	0	0
7-24-NG-Sm14	WT diploid	Diploid	0	A3A	small	0	0	0
101_1_CA	WT Haploid	Haploid	40	A3A	Can1-Red	0	1	1
101_2_CA	WT Haploid	Haploid	40	A3A	Can1-Red	1	0	1
101_3_CA	WT Haploid	Haploid	40	A3A	Can1-Red	1	2	3
101_4_CA	WT Haploid	Haploid	40	A3A	Can1-Red	1	2	3
101_5_CA	WT Haploid	Haploid	40	A3A	Can1-Red	1	1	2
101_6_CA	WT Haploid	Haploid	40	A3A	Can1-Red	0	0	0
101_7_CA	WT Haploid	Haploid	40	A3A	Can1-Red	0	1	1
101_8_CA	WT Haploid	Haploid	40	A3A	Can1-Red	0	1	1
101_9_CA	WT Haploid	Haploid	40	A3A	Can1-Red	1	2	3
117_WT_1	WT Haploid	Haploid	40	A3A	Can1-Red	1	1	2
117_WT_10	WT Haploid	Haploid	40	A3A	Can1-Red	1	0	1
117_WT_11	WT Haploid	Haploid	40	A3A	Can1-Red	0	0	0
117_WT_12	WT Haploid	Haploid	40	A3A	Can1-Red	1	2	3
117_WT_13	WT Haploid	Haploid	40	A3A	Can1-Red	1	2	3
117_WT_15	WT Haploid	Haploid	40	A3A	Can1-Red	1	1	2
117_WT_16	WT Haploid	Haploid	40	A3A	Can1-Red	1	3	4
117_WT_17	WT Haploid	Haploid	40	A3A	Can1-Red	0	1	1
117_WT_2	WT Haploid	Haploid	40	A3A	Can1-Red	1	1	2
117_WT_3	WT Haploid	Haploid	40	A3A	Can1-Red	1	0	1
123_WT_1	WT Haploid	Haploid	40	A3A	Can1-Red	1	1	2
123_WT_10	WT Haploid	Haploid	40	A3A	Can1-Red	1	0	1
123_WT_11	WT Haploid	Haploid	40	A3A	Can1-Red	0	0	0
123_WT_2	WT Haploid	Haploid	40	A3A	Can1-Red	1	1	2
123_WT_3	WT Haploid	Haploid	40	A3A	Can1-Red	1	1	2
123_WT_4	WT Haploid	Haploid	40	A3A	Can1-Red	0	0	0
123_WT_5	WT Haploid	Haploid	40	A3A	Can1-Red	1	2	3
123_WT_6	WT Haploid	Haploid	40	A3A	Can1-Red	1	2	3
123_WT_7	WT Haploid	Haploid	40	A3A	Can1-Red	1	0	1
123_WT_8	WT Haploid	Haploid	40	A3A	Can1-Red	0	1	1
123_WT_9	WT Haploid	Haploid	40	A3A	Can1-Red	1	0	1
71_1_CA	WT Haploid	Haploid	40	A3A	Can1-Red	1	4	5
71_2_CA	WT Haploid	Haploid	40	A3A	Can1-Red	0	1	1
71_3_CA	WT Haploid	Haploid	40	A3A	Can1-Red	1	1	2
71_4_CA	WT Haploid	Haploid	40	A3A	Can1-Red	0	0	0
71_5_CA	WT Haploid	Haploid	40	A3A	Can1-Red	1	1	2
71_6_CA	WT Haploid	Haploid	40	A3A	Can1-Red	1	6	7
71_7_CA	WT Haploid	Haploid	40	A3A	Can1-Red	1	0	1
71_8_CA	WT Haploid	Haploid	40	A3A	Can1-Red	1	3	4
71_9_CA	WT Haploid	Haploid	40	A3A	Can1-Red	1	3	4
98_10_CA	WT Haploid	Haploid	40	A3A	Can1-Red	1	6	7
98_11_CA	WT Haploid	Haploid	40	A3A	Can1-Red	1	5	6
98_4_CA	WT Haploid	Haploid	40	A3A	Can1-Red	1	9	10
98_5_CA	WT Haploid	Haploid	40	A3A	Can1-Red	1	6	7
98_6_CA	WT Haploid	Haploid	40	A3A	Can1-Red	1	5	6
98_7_CA	WT Haploid	Haploid	40	A3A	Can1-Red	0	1	1
98_8_CA	WT Haploid	Haploid	40	A3A	Can1-Red	1	5	6
98_9_CA	WT Haploid	Haploid	40	A3A	Can1-Red	1	0	1
102_1_CA	sae2Δ	Haploid	40	A3A	Can1-Red	1	3	4
102_2_CA	sae2Δ	Haploid	40	A3A	Can1-Red	1	0	1
102_3_CA	sae2Δ	Haploid	40	A3A	Can1-Red	1	5	6
102_5_CA	sae2Δ	Haploid	40	A3A	Can1-Red	1	2	3
102_6_CA	sae2Δ	Haploid	40	A3A	Can1-Red	1	2	3
102_7_CA	sae2Δ	Haploid	40	A3A	Can1-Red	1	2	3
102_8_CA	sae2Δ	Haploid	40	A3A	Can1-Red	1	1	2
102_9_CA	sae2Δ	Haploid	40	A3A	Can1-Red	1	1	2
115_SAE_1	sae2Δ	Haploid	40	A3A	Can1-Red	1	4	5
115_SAE_10	sae2Δ	Haploid	40	A3A	Can1-Red	1	9	10
115_SAE_11	sae2Δ	Haploid	40	A3A	Can1-Red	1	4	5
115_SAE_12	sae2Δ	Haploid	40	A3A	Can1-Red	0	0	0
115_SAE_13	sae2Δ	Haploid	40	A3A	Can1-Red	0	0	0
115_SAE_14	sae2Δ	Haploid	40	A3A	Can1-Red	0	1	1
115_SAE_3	sae2Δ	Haploid	40	A3A	Can1-Red	1	2	3
115_SAE_6	sae2Δ	Haploid	40	A3A	Can1-Red	0	1	1
115_SAE_7	sae2Δ	Haploid	40	A3A	Can1-Red	1	5	6
115_SAE_8	sae2Δ	Haploid	40	A3A	Can1-Red	1	5	6
115_SAE_9	sae2Δ	Haploid	40	A3A	Can1-Red	1	0	1
121_SAE_1	sae2Δ	Haploid	40	A3A	Can1-Red	1	2	3
121_SAE_10	sae2Δ	Haploid	40	A3A	Can1-Red	1	2	3
121_SAE_11	sae2Δ	Haploid	40	A3A	Can1-Red	1	3	4
121_SAE_2	sae2Δ	Haploid	40	A3A	Can1-Red	1	0	1
121_SAE_3	sae2Δ	Haploid	40	A3A	Can1-Red	1	0	1
121_SAE_4	sae2Δ	Haploid	40	A3A	Can1-Red	1	7	8
121_SAE_5	sae2Δ	Haploid	40	A3A	Can1-Red	1	4	5
121_SAE_6	sae2Δ	Haploid	40	A3A	Can1-Red	1	4	5
121_SAE_7	sae2Δ	Haploid	40	A3A	Can1-Red	1	4	5
121_SAE_8	sae2Δ	Haploid	40	A3A	Can1-Red	1	3	4
121_SAE_9	sae2Δ	Haploid	40	A3A	Can1-Red	1	2	3
69_11_CA	sae2Δ	Haploid	40	A3A	Can1-Red	1	3	4
69_2_CA	sae2Δ	Haploid	40	A3A	Can1-Red	1	3	4
69_3_CA	sae2Δ	Haploid	40	A3A	Can1-Red	1	2	3
69_4_CA	sae2Δ	Haploid	40	A3A	Can1-Red	1	2	3
69_5_CA	sae2Δ	Haploid	40	A3A	Can1-Red	1	0	1
69_6_CA	sae2Δ	Haploid	40	A3A	Can1-Red	1	3	4
69_8_CA	sae2Δ	Haploid	40	A3A	Can1-Red	1	1	2
69_9_CA	sae2Δ	Haploid	40	A3A	Can1-Red	1	3	4
99_9_CA	sae2Δ	Haploid	40	A3A	Can1-Red	1	2	3
99_8_CA	sae2Δ	Haploid	40	A3A	Can1-Red	1	4	5
99_7_CA	sae2Δ	Haploid	40	A3A	Can1-Red	1	1	2
99_5_CA	sae2Δ	Haploid	40	A3A	Can1-Red	1	6	7
99_4_CA	sae2Δ	Haploid	40	A3A	Can1-Red	1	0	1
99_3_CA	sae2Δ	Haploid	40	A3A	Can1-Red	1	0	1
99_2_CA	sae2Δ	Haploid	40	A3A	Can1-Red	1	2	3
99_11_CA	sae2Δ	Haploid	40	A3A	Can1-Red	1	1	2
99_10_CA	sae2Δ	Haploid	40	A3A	Can1-Red	1	1	2
99_1_CA	sae2Δ	Haploid	40	A3A	Can1-Red	1	0	1
100_1_CA	sgs1Δ	Haploid	40	A3A	Can1-Red	1	1	2
100_13_CA	sgs1Δ	Haploid	40	A3A	Can1-Red	1	1	2
100_15_CA	sgs1Δ	Haploid	40	A3A	Can1-Red	1	2	3
100_2_CA	sgs1Δ	Haploid	40	A3A	Can1-Red	1	0	1
100_3_CA	sgs1Δ	Haploid	40	A3A	Can1-Red	1	0	1
100_4_CA	sgs1Δ	Haploid	40	A3A	Can1-Red	1	0	1
100_5_CA	sgs1Δ	Haploid	40	A3A	Can1-Red	1	2	3
100_6_CA	sgs1Δ	Haploid	40	A3A	Can1-Red	1	0	1
100_7_CA	sgs1Δ	Haploid	40	A3A	Can1-Red	1	1	2
100_8_CA	sgs1Δ	Haploid	40	A3A	Can1-Red	1	1	2
100_9_CA	sgs1Δ	Haploid	40	A3A	Can1-Red	1	1	2
103_3_CA	sgs1Δ	Haploid	40	A3A	Can1-Red	1	2	3
103_4_CA	sgs1Δ	Haploid	40	A3A	Can1-Red	1	1	2
103_5_CA	sgs1Δ	Haploid	40	A3A	Can1-Red	0	0	0
103_6_CA	sgs1Δ	Haploid	40	A3A	Can1-Red	1	3	4
103_7_CA	sgs1Δ	Haploid	40	A3A	Can1-Red	1	2	3
103_8_CA	sgs1Δ	Haploid	40	A3A	Can1-Red	1	2	3
116_SGS_10	sgs1Δ	Haploid	40	A3A	Can1-Red	1	0	1
116_SGS_11	sgs1Δ	Haploid	40	A3A	Can1-Red	1	2	3
116_SGS_16	sgs1Δ	Haploid	40	A3A	Can1-Red	1	2	3
116_SGS_19	sgs1Δ	Haploid	40	A3A	Can1-Red	1	0	1
116_SGS_2	sgs1Δ	Haploid	40	A3A	Can1-Red	0	0	0
116_SGS_3	sgs1Δ	Haploid	40	A3A	Can1-Red	1	1	2
116_SGS_4	sgs1Δ	Haploid	40	A3A	Can1-Red	1	3	4
116_SGS_7	sgs1Δ	Haploid	40	A3A	Can1-Red	1	0	1
116_SGS_8	sgs1Δ	Haploid	40	A3A	Can1-Red	1	1	2
116_SGS_9	sgs1Δ	Haploid	40	A3A	Can1-Red	1	0	1
122_SGS_1	sgs1Δ	Haploid	40	A3A	Can1-Red	1	2	3
122_SGS_11	sgs1Δ	Haploid	40	A3A	Can1-Red	1	0	1
122_SGS_12	sgs1Δ	Haploid	40	A3A	Can1-Red	1	0	1
122_SGS_13	sgs1Δ	Haploid	40	A3A	Can1-Red	0	1	1
122_SGS_14	sgs1Δ	Haploid	40	A3A	Can1-Red	1	0	1
122_SGS_2	sgs1Δ	Haploid	40	A3A	Can1-Red	1	0	1
122_SGS_4	sgs1Δ	Haploid	40	A3A	Can1-Red	1	2	3
122_SGS_5	sgs1Δ	Haploid	40	A3A	Can1-Red	1	3	4
122_SGS_6	sgs1Δ	Haploid	40	A3A	Can1-Red	1	1	2
122_SGS_7	sgs1Δ	Haploid	40	A3A	Can1-Red	1	0	1
122_SGS_9	sgs1Δ	Haploid	40	A3A	Can1-Red	1	0	1
70_1_CA	sgs1Δ	Haploid	40	A3A	Can1-Red	1	2	3
70_11_CA	sgs1Δ	Haploid	40	A3A	Can1-Red	1	0	1
70_2_CA	sgs1Δ	Haploid	40	A3A	Can1-Red	1	3	4
70_3_CA	sgs1Δ	Haploid	40	A3A	Can1-Red	1	1	2
70_4_CA	sgs1Δ	Haploid	40	A3A	Can1-Red	1	1	2
70_5_CA	sgs1Δ	Haploid	40	A3A	Can1-Red	1	0	1
70_7_CA	sgs1Δ	Haploid	40	A3A	Can1-Red	1	2	3
70_8_CA	sgs1Δ	Haploid	40	A3A	Can1-Red	1	0	1
70_9_CA	sgs1Δ	Haploid	40	A3A	Can1-Red	1	1	2
149_EXO_1	exo1Δ	Haploid	40	A3A	Can1-Red	1	0	1
149_EXO_10	exo1Δ	Haploid	40	A3A	Can1-Red	1	1	2
149_EXO_11	exo1Δ	Haploid	40	A3A	Can1-Red	1	0	1
149_EXO_14	exo1Δ	Haploid	40	A3A	Can1-Red	0	2	2
149_EXO_15	exo1Δ	Haploid	40	A3A	Can1-Red	0	0	0
149_EXO_16	exo1Δ	Haploid	40	A3A	Can1-Red	1	1	2
149_EXO_17	exo1Δ	Haploid	40	A3A	Can1-Red	1	3	4
149_EXO_2	exo1Δ	Haploid	40	A3A	Can1-Red	1	0	1
149_EXO_20	exo1Δ	Haploid	40	A3A	Can1-Red	1	5	6
149_EXO_21	exo1Δ	Haploid	40	A3A	Can1-Red	1	1	2
149_EXO_22	exo1Δ	Haploid	40	A3A	Can1-Red	0	0	0
149_EXO_23	exo1Δ	Haploid	40	A3A	Can1-Red	0	0	0
149_EXO_24	exo1Δ	Haploid	40	A3A	Can1-Red	1	1	2
149_EXO_25	exo1Δ	Haploid	40	A3A	Can1-Red	1	0	1
149_EXO_26	exo1Δ	Haploid	40	A3A	Can1-Red	1	0	1
149_EXO_27	exo1Δ	Haploid	40	A3A	Can1-Red	1	0	1
149_EXO_28	exo1Δ	Haploid	40	A3A	Can1-Red	1	3	4
149_EXO_29	exo1Δ	Haploid	40	A3A	Can1-Red	0	1	1
149_EXO_3	exo1Δ	Haploid	40	A3A	Can1-Red	1	1	2
149_EXO_32	exo1Δ	Haploid	40	A3A	Can1-Red	1	0	1
149_EXO_4	exo1Δ	Haploid	40	A3A	Can1-Red	1	0	1
149_EXO_5	exo1Δ	Haploid	40	A3A	Can1-Red	1	0	1
149_EXO_7	exo1Δ	Haploid	40	A3A	Can1-Red	1	1	2
149_EXO_8	exo1Δ	Haploid	40	A3A	Can1-Red	1	1	2
157_EXO_1	exo1Δ	Haploid	40	A3A	Can1-Red	1	1	2
157_EXO_10	exo1Δ	Haploid	40	A3A	Can1-Red	1	3	4
157_EXO_11	exo1Δ	Haploid	40	A3A	Can1-Red	1	0	1
157_EXO_13	exo1Δ	Haploid	40	A3A	Can1-Red	0	0	0
157_EXO_14	exo1Δ	Haploid	40	A3A	Can1-Red	0	3	3
157_EXO_15	exo1Δ	Haploid	40	A3A	Can1-Red	0	2	2
157_EXO_16	exo1Δ	Haploid	40	A3A	Can1-Red	1	4	5
157_EXO_2	exo1Δ	Haploid	40	A3A	Can1-Red	1	0	1
157_EXO_3	exo1Δ	Haploid	40	A3A	Can1-Red	1	1	2
157_EXO_5	exo1Δ	Haploid	40	A3A	Can1-Red	1	0	1
157_EXO_6	exo1Δ	Haploid	40	A3A	Can1-Red	1	0	1
157_EXO_7	exo1Δ	Haploid	40	A3A	Can1-Red	1	0	1
157_EXO_8	exo1Δ	Haploid	40	A3A	Can1-Red	0	0	0
157_EXO_9	exo1Δ	Haploid	40	A3A	Can1-Red	1	0	1
158_EXO_1	exo1Δ	Haploid	40	A3A	Can1-Red	1	0	1
158_EXO_10	exo1Δ	Haploid	40	A3A	Can1-Red	1	0	1
158_EXO_11	exo1Δ	Haploid	40	A3A	Can1-Red	1	1	2
158_EXO_13	exo1Δ	Haploid	40	A3A	Can1-Red	1	1	2
158_EXO_14	exo1Δ	Haploid	40	A3A	Can1-Red	1	1	2
158_EXO_15	exo1Δ	Haploid	40	A3A	Can1-Red	1	1	2
158_EXO_2	exo1Δ	Haploid	40	A3A	Can1-Red	0	1	1
158_EXO_3	exo1Δ	Haploid	40	A3A	Can1-Red	1	3	4
158_EXO_4	exo1Δ	Haploid	40	A3A	Can1-Red	1	1	2
158_EXO_5	exo1Δ	Haploid	40	A3A	Can1-Red	0	0	0
158_EXO_6	exo1Δ	Haploid	40	A3A	Can1-Red	1	0	1
158_EXO_7	exo1Δ	Haploid	40	A3A	Can1-Red	0	0	0
158_EXO_8	exo1Δ	Haploid	40	A3A	Can1-Red	1	1	2
158_EXO_9	exo1Δ	Haploid	40	A3A	Can1-Red	1	0	1
173_POL32_1	pol32Δ	Haploid	40	A3A	Can1-Red	1	0	1
173_POL32_10	pol32Δ	Haploid	40	A3A	Can1-Red	0	0	0
173_POL32_11	pol32Δ	Haploid	40	A3A	Can1-Red	1	1	2
173_POL32_12	pol32Δ	Haploid	40	A3A	Can1-Red	1	0	1
173_POL32_13	pol32Δ	Haploid	40	A3A	Can1-Red	1	0	1
173_POL32_2	pol32Δ	Haploid	40	A3A	Can1-Red	0	2	2
173_POL32_3	pol32Δ	Haploid	40	A3A	Can1-Red	1	1	2
173_POL32_5	pol32Δ	Haploid	40	A3A	Can1-Red	1	2	3
173_POL32_6	pol32Δ	Haploid	40	A3A	Can1-Red	1	1	2
173_POL32_7	pol32Δ	Haploid	40	A3A	Can1-Red	1	1	2
173_POL32_8	pol32Δ	Haploid	40	A3A	Can1-Red	1	1	2
173_POL32_9	pol32Δ	Haploid	40	A3A	Can1-Red	1	2	3
174_POL32_1	pol32Δ	Haploid	40	A3A	Can1-Red	1	1	2
174_POL32_10	pol32Δ	Haploid	40	A3A	Can1-Red	1	0	1
174_POL32_11	pol32Δ	Haploid	40	A3A	Can1-Red	1	0	1
174_POL32_13	pol32Δ	Haploid	40	A3A	Can1-Red	1	1	2
174_POL32_2	pol32Δ	Haploid	40	A3A	Can1-Red	0	3	3
174_POL32_3	pol32Δ	Haploid	40	A3A	Can1-Red	1	1	2
174_POL32_4	pol32Δ	Haploid	40	A3A	Can1-Red	0	1	1
174_POL32_5	pol32Δ	Haploid	40	A3A	Can1-Red	1	0	1
174_POL32_6	pol32Δ	Haploid	40	A3A	Can1-Red	1	0	1
174_POL32_7	pol32Δ	Haploid	40	A3A	Can1-Red	1	2	3
174_POL32_8	pol32Δ	Haploid	40	A3A	Can1-Red	1	0	1
175_POL32_1	pol32Δ	Haploid	40	A3A	Can1-Red	1	1	2
175_POL32_10	pol32Δ	Haploid	40	A3A	Can1-Red	0	1	1
175_POL32_11	pol32Δ	Haploid	40	A3A	Can1-Red	1	0	1
175_POL32_12	pol32Δ	Haploid	40	A3A	Can1-Red	1	1	2
175_POL32_13	pol32Δ	Haploid	40	A3A	Can1-Red	1	2	3
175_POL32_2	pol32Δ	Haploid	40	A3A	Can1-Red	0	1	1
175_POL32_3	pol32Δ	Haploid	40	A3A	Can1-Red	1	1	2
175_POL32_4	pol32Δ	Haploid	40	A3A	Can1-Red	1	0	1
175_POL32_5	pol32Δ	Haploid	40	A3A	Can1-Red	1	1	2
175_POL32_6	pol32Δ	Haploid	40	A3A	Can1-Red	0	1	1
175_POL32_7	pol32Δ	Haploid	40	A3A	Can1-Red	1	0	1
175_POL32_8	pol32Δ	Haploid	40	A3A	Can1-Red	1	0	1
175_POL32_9	pol32Δ	Haploid	40	A3A	Can1-Red	1	0	1
176_POL32_1	pol32Δ	Haploid	40	A3A	Can1-Red	1	1	2
176_POL32_10	pol32Δ	Haploid	40	A3A	Can1-Red	1	0	1
176_POL32_11	pol32Δ	Haploid	40	A3A	Can1-Red	1	0	1
176_POL32_12	pol32Δ	Haploid	40	A3A	Can1-Red	1	2	3
176_POL32_13	pol32Δ	Haploid	40	A3A	Can1-Red	1	1	2
176_POL32_2	pol32Δ	Haploid	40	A3A	Can1-Red	1	3	4
176_POL32_3	pol32Δ	Haploid	40	A3A	Can1-Red	1	0	1
176_POL32_4	pol32Δ	Haploid	40	A3A	Can1-Red	1	2	3
176_POL32_5	pol32Δ	Haploid	40	A3A	Can1-Red	1	0	1
176_POL32_6	pol32Δ	Haploid	40	A3A	Can1-Red	1	1	2
176_POL32_7	pol32Δ	Haploid	40	A3A	Can1-Red	0	2	2
176_POL32_8	pol32Δ	Haploid	40	A3A	Can1-Red	1	1	2
176_POL32_9	pol32Δ	Haploid	40	A3A	Can1-Red	1	2	3
156_SGSEXO_1	sgs1Δ exo1Δ	Haploid	20	A3A	Can1-Red	0	0	0
156_SGSEXO_10	sgs1Δ exo1Δ	Haploid	40	A3A	Can1-Red	1	1	2
156_SGSEXO_11	sgs1Δ exo1Δ	Haploid	40	A3A	Can1-Red	0	0	0
156_SGSEXO_12	sgs1Δ exo1Δ	Haploid	40	A3A	Can1-Red	1	1	2
156_SGSEXO_13	sgs1Δ exo1Δ	Haploid	40	A3A	Can1-Red	0	0	0
156_SGSEXO_14	sgs1Δ exo1Δ	Haploid	40	A3A	Can1-Red	1	1	2
156_SGSEXO_15	sgs1Δ exo1Δ	Haploid	40	A3A	Can1-Red	0	1	1
156_SGSEXO_2	sgs1Δ exo1Δ	Haploid	20	A3A	Can1-Red	1	1	2
156_SGSEXO_4	sgs1Δ exo1Δ	Haploid	20	A3A	Can1-Red	1	0	1
156_SGSEXO_5	sgs1Δ exo1Δ	Haploid	20	A3A	Can1-Red	0	0	0
156_SGSEXO_6	sgs1Δ exo1Δ	Haploid	20	A3A	Can1-Red	0	3	3
156_SGSEXO_7	sgs1Δ exo1Δ	Haploid	20	A3A	Can1-Red	0	1	1
156_SGSEXO_8	sgs1Δ exo1Δ	Haploid	20	A3A	Can1-Red	0	0	0
156_SGSEXO_9	sgs1Δ exo1Δ	Haploid	40	A3A	Can1-Red	1	1	2
164_SGSEXO_0	sgs1Δ exo1Δ	Haploid	20	A3A	Can1-Red	0	0	0
164_SGSEXO_1	sgs1Δ exo1Δ	Haploid	20	A3A	Can1-Red	0	1	1
164_SGSEXO_10	sgs1Δ exo1Δ	Haploid	20	A3A	Can1-Red	0	0	0
164_SGSEXO_11	sgs1Δ exo1Δ	Haploid	20	A3A	Can1-Red	0	0	0
164_SGSEXO_12	sgs1Δ exo1Δ	Haploid	20	A3A	Can1-Red	0	0	0
164_SGSEXO_13	sgs1Δ exo1Δ	Haploid	20	A3A	Can1-Red	1	2	3
164_SGSEXO_14	sgs1Δ exo1Δ	Haploid	20	A3A	Can1-Red	0	0	0
164_SGSEXO_15	sgs1Δ exo1Δ	Haploid	20	A3A	Can1-Red	0	0	0
164_SGSEXO_16	sgs1Δ exo1Δ	Haploid	20	A3A	Can1-Red	0	1	1
164_SGSEXO_17	sgs1Δ exo1Δ	Haploid	20	A3A	Can1-Red	0	1	1
164_SGSEXO_2	sgs1Δ exo1Δ	Haploid	20	A3A	Can1-Red	0	0	0
164_SGSEXO_20	sgs1Δ exo1Δ	Haploid	40	A3A	Can1-Red	0	1	1
164_SGSEXO_21	sgs1Δ exo1Δ	Haploid	40	A3A	Can1-Red	0	2	2
164_SGSEXO_22	sgs1Δ exo1Δ	Haploid	40	A3A	Can1-Red	0	1	1
164_SGSEXO_23	sgs1Δ exo1Δ	Haploid	40	A3A	Can1-Red	1	3	4
164_SGSEXO_24	sgs1Δ exo1Δ	Haploid	40	A3A	Can1-Red	0	0	0
164_SGSEXO_27	sgs1Δ exo1Δ	Haploid	40	A3A	Can1-Red	0	0	0
164_SGSEXO_28	sgs1Δ exo1Δ	Haploid	40	A3A	Can1-Red	0	1	1
164_SGSEXO_3	sgs1Δ exo1Δ	Haploid	20	A3A	Can1-Red	0	0	0
164_SGSEXO_4	sgs1Δ exo1Δ	Haploid	20	A3A	Can1-Red	0	0	0
164_SGSEXO_5	sgs1Δ exo1Δ	Haploid	20	A3A	Can1-Red	0	0	0
164_SGSEXO_6	sgs1Δ exo1Δ	Haploid	20	A3A	Can1-Red	0	2	2
164_SGSEXO_7	sgs1Δ exo1Δ	Haploid	20	A3A	Can1-Red	0	0	0
164_SGSEXO_8	sgs1Δ exo1Δ	Haploid	20	A3A	Can1-Red	0	0	0
164_SGSEXO_9	sgs1Δ exo1Δ	Haploid	20	A3A	Can1-Red	0	0	0
165_SGSEXO_2	sgs1Δ exo1Δ	Haploid	20	A3A	Can1-Red	1	1	2
165_SGSEXO_3	sgs1Δ exo1Δ	Haploid	20	A3A	Can1-Red	1	1	2
165_SGSEXO_4	sgs1Δ exo1Δ	Haploid	40	A3A	Can1-Red	1	1	2
165_SGSEXO_5	sgs1Δ exo1Δ	Haploid	40	A3A	Can1-Red	0	0	0
219_SGS1POL32_1	sgs1Δ pol32Δ	Haploid	40	A3A	Can1-Red	1	0	1
219_SGS1POL32_10	sgs1Δ pol32Δ	Haploid	40	A3A	Can1-Red	1	3	4
219_SGS1POL32_11	sgs1Δ pol32Δ	Haploid	40	A3A	Can1-Red	1	4	5
219_SGS1POL32_13	sgs1Δ pol32Δ	Haploid	40	A3A	Can1-Red	1	2	3
219_SGS1POL32_14	sgs1Δ pol32Δ	Haploid	40	A3A	Can1-Red	0	0	0
219_SGS1POL32_15	sgs1Δ pol32Δ	Haploid	40	A3A	Can1-Red	1	2	3
219_SGS1POL32_16	sgs1Δ pol32Δ	Haploid	40	A3A	Can1-Red	1	1	2
219_SGS1POL32_17	sgs1Δ pol32Δ	Haploid	40	A3A	Can1-Red	0	0	0
219_SGS1POL32_3	sgs1Δ pol32Δ	Haploid	40	A3A	Can1-Red	1	1	2
219_SGS1POL32_4	sgs1Δ pol32Δ	Haploid	40	A3A	Can1-Red	1	1	2
219_SGS1POL32_6	sgs1Δ pol32Δ	Haploid	40	A3A	Can1-Red	1	1	2
219_SGS1POL32_7	sgs1Δ pol32Δ	Haploid	40	A3A	Can1-Red	1	0	1
219_SGS1POL32_9	sgs1Δ pol32Δ	Haploid	40	A3A	Can1-Red	1	0	1
223_SGS1POL32_1	sgs1Δ pol32Δ	Haploid	40	A3A	Can1-Red	1	0	1
223_SGS1POL32_11	sgs1Δ pol32Δ	Haploid	40	A3A	Can1-Red	1	1	2
223_SGS1POL32_12	sgs1Δ pol32Δ	Haploid	40	A3A	Can1-Red	1	2	3
223_SGS1POL32_2	sgs1Δ pol32Δ	Haploid	40	A3A	Can1-Red	1	0	1
223_SGS1POL32_3	sgs1Δ pol32Δ	Haploid	40	A3A	Can1-Red	1	5	6
223_SGS1POL32_4	sgs1Δ pol32Δ	Haploid	40	A3A	Can1-Red	1	3	4
223_SGS1POL32_5	sgs1Δ pol32Δ	Haploid	40	A3A	Can1-Red	1	0	1
223_SGS1POL32_6	sgs1Δ pol32Δ	Haploid	40	A3A	Can1-Red	1	0	1
223_SGS1POL32_7	sgs1Δ pol32Δ	Haploid	40	A3A	Can1-Red	0	1	1
223_SGS1POL32_8	sgs1Δ pol32Δ	Haploid	40	A3A	Can1-Red	1	1	2
226_SGS1POL32_1	sgs1Δ pol32Δ	Haploid	40	A3A	Can1-Red	1	0	1
226_SGS1POL32_2	sgs1Δ pol32Δ	Haploid	40	A3A	Can1-Red	1	0	1
226_SGS1POL32_4	sgs1Δ pol32Δ	Haploid	40	A3A	Can1-Red	1	0	1
226_SGS1POL32_5	sgs1Δ pol32Δ	Haploid	40	A3A	Can1-Red	0	2	2
226_SGS1POL32_6	sgs1Δ pol32Δ	Haploid	40	A3A	Can1-Red	1	0	1
226_SGS1POL32_7	sgs1Δ pol32Δ	Haploid	40	A3A	Can1-Red	1	2	3
227_SGS1POL32_1	sgs1Δ pol32Δ	Haploid	40	A3A	Can1-Red	0	1	1
227_SGS1POL32_10	sgs1Δ pol32Δ	Haploid	40	A3A	Can1-Red	1	0	1
227_SGS1POL32_11	sgs1Δ pol32Δ	Haploid	40	A3A	Can1-Red	1	3	4
227_SGS1POL32_12	sgs1Δ pol32Δ	Haploid	40	A3A	Can1-Red	0	2	2
227_SGS1POL32_13	sgs1Δ pol32Δ	Haploid	40	A3A	Can1-Red	1	2	3
227_SGS1POL32_15	sgs1Δ pol32Δ	Haploid	40	A3A	Can1-Red	1	1	2
227_SGS1POL32_16	sgs1Δ pol32Δ	Haploid	40	A3A	Can1-Red	1	3	4
227_SGS1POL32_2	sgs1Δ pol32Δ	Haploid	40	A3A	Can1-Red	1	0	1
227_SGS1POL32_3	sgs1Δ pol32Δ	Haploid	40	A3A	Can1-Red	1	0	1
227_SGS1POL32_4	sgs1Δ pol32Δ	Haploid	40	A3A	Can1-Red	0	3	3
227_SGS1POL32_5	sgs1Δ pol32Δ	Haploid	40	A3A	Can1-Red	1	3	4
227_SGS1POL32_6	sgs1Δ pol32Δ	Haploid	40	A3A	Can1-Red	1	3	4
227_SGS1POL32_8	sgs1Δ pol32Δ	Haploid	40	A3A	Can1-Red	1	2	3
227_SGS1POL32_9	sgs1Δ pol32Δ	Haploid	40	A3A	Can1-Red	1	2	3
220_EXO1POL32_10	exo1Δ pol32Δ	Haploid	40	A3A	Can1-Red	0	3	3
220_EXO1POL32_11	exo1Δ pol32Δ	Haploid	40	A3A	Can1-Red	1	1	2
220_EXO1POL32_12	exo1Δ pol32Δ	Haploid	40	A3A	Can1-Red	0	2	2
220_EXO1POL32_13	exo1Δ pol32Δ	Haploid	40	A3A	Can1-Red	1	0	1
220_EXO1POL32_15	exo1Δ pol32Δ	Haploid	40	A3A	Can1-Red	1	1	2
220_EXO1POL32_16	exo1Δ pol32Δ	Haploid	40	A3A	Can1-Red	1	1	2
220_EXO1POL32_18	exo1Δ pol32Δ	Haploid	40	A3A	Can1-Red	1	4	5
220_EXO1POL32_3	exo1Δ pol32Δ	Haploid	40	A3A	Can1-Red	0	1	1
220_EXO1POL32_4	exo1Δ pol32Δ	Haploid	40	A3A	Can1-Red	0	3	3
220_EXO1POL32_5	exo1Δ pol32Δ	Haploid	40	A3A	Can1-Red	1	3	4
220_EXO1POL32_7	exo1Δ pol32Δ	Haploid	40	A3A	Can1-Red	1	3	4
220_EXO1POL32_8	exo1Δ pol32Δ	Haploid	40	A3A	Can1-Red	1	2	3
220_EXO1POL32_9	exo1Δ pol32Δ	Haploid	40	A3A	Can1-Red	0	0	0
224_EXO1POL32_1	exo1Δ pol32Δ	Haploid	40	A3A	Can1-Red	1	1	2
224_EXO1POL32_10	exo1Δ pol32Δ	Haploid	40	A3A	Can1-Red	1	2	3
224_EXO1POL32_11	exo1Δ pol32Δ	Haploid	40	A3A	Can1-Red	1	1	2
224_EXO1POL32_12	exo1Δ pol32Δ	Haploid	40	A3A	Can1-Red	0	1	1
224_EXO1POL32_13	exo1Δ pol32Δ	Haploid	40	A3A	Can1-Red	1	3	4
224_EXO1POL32_14	exo1Δ pol32Δ	Haploid	40	A3A	Can1-Red	1	1	2
224_EXO1POL32_17	exo1Δ pol32Δ	Haploid	40	A3A	Can1-Red	1	0	1
224_EXO1POL32_2	exo1Δ pol32Δ	Haploid	40	A3A	Can1-Red	1	3	4
224_EXO1POL32_3	exo1Δ pol32Δ	Haploid	40	A3A	Can1-Red	1	3	4
224_EXO1POL32_4	exo1Δ pol32Δ	Haploid	40	A3A	Can1-Red	1	1	2
224_EXO1POL32_5	exo1Δ pol32Δ	Haploid	40	A3A	Can1-Red	1	1	2
224_EXO1POL32_6	exo1Δ pol32Δ	Haploid	40	A3A	Can1-Red	1	1	2
224_EXO1POL32_8	exo1Δ pol32Δ	Haploid	40	A3A	Can1-Red	1	1	2
224_EXO1POL32_9	exo1Δ pol32Δ	Haploid	40	A3A	Can1-Red	1	1	2
225_EXO1POL32_1	exo1Δ pol32Δ	Haploid	40	A3A	Can1-Red	0	1	1
225_EXO1POL32_10	exo1Δ pol32Δ	Haploid	40	A3A	Can1-Red	1	0	1
225_EXO1POL32_12	exo1Δ pol32Δ	Haploid	40	A3A	Can1-Red	1	0	1
225_EXO1POL32_13	exo1Δ pol32Δ	Haploid	40	A3A	Can1-Red	1	1	2
225_EXO1POL32_17	exo1Δ pol32Δ	Haploid	40	A3A	Can1-Red	0	0	0
225_EXO1POL32_2	exo1Δ pol32Δ	Haploid	40	A3A	Can1-Red	0	0	0
225_EXO1POL32_25	exo1Δ pol32Δ	Haploid	40	A3A	Can1-Red	1	2	3
225_EXO1POL32_27	exo1Δ pol32Δ	Haploid	40	A3A	Can1-Red	0	1	1
225_EXO1POL32_4	exo1Δ pol32Δ	Haploid	40	A3A	Can1-Red	0	0	0
225_EXO1POL32_5	exo1Δ pol32Δ	Haploid	40	A3A	Can1-Red	0	0	0
225_EXO1POL32_6	exo1Δ pol32Δ	Haploid	40	A3A	Can1-Red	0	0	0
225_EXO1POL32_9	exo1Δ pol32Δ	Haploid	40	A3A	Can1-Red	0	1	1
228_EXO1POL32_1	exo1Δ pol32Δ	Haploid	40	A3A	Can1-Red	1	4	5
228_EXO1POL32_11	exo1Δ pol32Δ	Haploid	40	A3A	Can1-Red	1	0	1
228_EXO1POL32_13	exo1Δ pol32Δ	Haploid	40	A3A	Can1-Red	0	0	0
228_EXO1POL32_14	exo1Δ pol32Δ	Haploid	40	A3A	Can1-Red	1	0	1
228_EXO1POL32_15	exo1Δ pol32Δ	Haploid	40	A3A	Can1-Red	1	1	2
228_EXO1POL32_18	exo1Δ pol32Δ	Haploid	40	A3A	Can1-Red	1	0	1
228_EXO1POL32_19	exo1Δ pol32Δ	Haploid	40	A3A	Can1-Red	1	0	1
228_EXO1POL32_2	exo1Δ pol32Δ	Haploid	40	A3A	Can1-Red	1	2	3
228_EXO1POL32_3	exo1Δ pol32Δ	Haploid	40	A3A	Can1-Red	1	1	2
228_EXO1POL32_5	exo1Δ pol32Δ	Haploid	40	A3A	Can1-Red	1	0	1
228_EXO1POL32_6	exo1Δ pol32Δ	Haploid	40	A3A	Can1-Red	0	1	1
228_EXO1POL32_7	exo1Δ pol32Δ	Haploid	40	A3A	Can1-Red	1	1	2
221_TRIPLE_1	sgs1Δ exo1Δ pol32Δ	Haploid	20	A3A	Can1-Red	0	0	0
221_TRIPLE_2	sgs1Δ exo1Δ pol32Δ	Haploid	20	A3A	Can1-Red	1	1	2
221_TRIPLE_3	sgs1Δ exo1Δ pol32Δ	Haploid	20	A3A	Can1-Red	0	2	2
221_TRIPLE_5	sgs1Δ exo1Δ pol32Δ	Haploid	20	A3A	Can1-Red	0	0	0
221_TRIPLE_6	sgs1Δ exo1Δ pol32Δ	Haploid	20	A3A	Can1-Red	0	0	0
222_TRIPLE_1	sgs1Δ exo1Δ pol32Δ	Haploid	20	A3A	Can1-Red	0	1	1
222_TRIPLE_3	sgs1Δ exo1Δ pol32Δ	Haploid	20	A3A	Can1-Red	0	0	0
229_TRIPLE_1	sgs1Δ exo1Δ pol32Δ	Haploid	20	A3A	Can1-Red	0	1	1
229_TRIPLE_2	sgs1Δ exo1Δ pol32Δ	Haploid	20	A3A	Can1-Red	0	0	0
229_TRIPLE_3	sgs1Δ exo1Δ pol32Δ	Haploid	20	A3A	Can1-Red	0	0	0
18_EMPTY_1	WT diploid	Diploid	80	Empty	Can1-White	0	0	0
18_EMPTY_10	WT diploid	Diploid	80	Empty	Can1-White	0	0	0
18_EMPTY_11	WT diploid	Diploid	80	Empty	Can1-White	0	0	0
18_EMPTY_12	WT diploid	Diploid	80	Empty	Can1-White	0	0	0
18_EMPTY_13	WT diploid	Diploid	80	Empty	Can1-White	0	0	0
18_EMPTY_14	WT diploid	Diploid	80	Empty	Can1-White	0	0	0
18_EMPTY_15	WT diploid	Diploid	80	Empty	Can1-White	0	0	0
18_EMPTY_2	WT diploid	Diploid	80	Empty	Can1-White	0	0	0
18_EMPTY_3	WT diploid	Diploid	80	Empty	Can1-White	0	0	0
18_EMPTY_4	WT diploid	Diploid	80	Empty	Can1-White	0	0	0
18_EMPTY_5	WT diploid	Diploid	80	Empty	Can1-White	0	0	0
18_EMPTY_6	WT diploid	Diploid	80	Empty	Can1-White	0	0	0
18_EMPTY_7	WT diploid	Diploid	80	Empty	Can1-White	0	0	0
18_EMPTY_8	WT diploid	Diploid	80	Empty	Can1-White	0	0	0
18_EMPTY_9	WT diploid	Diploid	80	Empty	Can1-White	0	0	0
20_EMPTY_1	WT diploid	Diploid	80	Empty	Can1-White	0	0	0
20_EMPTY_10	WT diploid	Diploid	80	Empty	Can1-White	0	0	0
20_EMPTY_11	WT diploid	Diploid	80	Empty	Can1-White	0	0	0
20_EMPTY_12	WT diploid	Diploid	80	Empty	Can1-White	0	0	0
20_EMPTY_13	WT diploid	Diploid	80	Empty	Can1-White	0	0	0
20_EMPTY_14	WT diploid	Diploid	80	Empty	Can1-White	0	0	0
20_EMPTY_2	WT diploid	Diploid	80	Empty	Can1-White	0	0	0
20_EMPTY_3	WT diploid	Diploid	80	Empty	Can1-White	0	0	0
20_EMPTY_4	WT diploid	Diploid	80	Empty	Can1-White	0	1	1
20_EMPTY_5	WT diploid	Diploid	80	Empty	Can1-White	0	0	0
20_EMPTY_6	WT diploid	Diploid	80	Empty	Can1-White	0	1	1
20_EMPTY_7	WT diploid	Diploid	80	Empty	Can1-White	0	0	0
20_EMPTY_8	WT diploid	Diploid	80	Empty	Can1-White	0	0	0
20_EMPTY_9	WT diploid	Diploid	80	Empty	Can1-White	0	0	0

## Sheet: Table_S2D
Table S2D: P-values for statistical evaluation of incidence of gamma-induced clusters in wild type diploid yeast
Fisher's Exact Test
Strain		Strain	P-value	Significant?
Can1-White (NG)	vs	Can1-White (G)	0.0059	yes
small (NG)	vs	small not rearrang (G)	0.007	yes
small (NG)	vs	small w/ rearrang (G)	<0.0001	yes
large (NG)	vs	large (G)	<0.0001	yes

## Sheet: Table_S2E
Table S2E: P-values for statistical evaluation of incidence of CG single-switch clusters and C- or G-coordinated clusters in haploid yeast
CG single-switch	VS	All other CG cluster types					C- or G- coordinated	vs	All other CG cluster types
Fisher's Exact Two-sided							Fisher's Exact Two-sided
Strain	Vs	Strain	p-value	Significant?			Strain	Vs	Strain	p-value	Significant?
WT haploid	vs	sae2Δ	<0.0001	yes			WT haploid	vs	sae2Δ	<0.0001	yes
WT haploid	vs	sgs1Δ	0.0236	yes			WT haploid	vs	sgs1Δ	0.0025	yes
WT haploid	vs	exo1Δ	0.0332	yes			WT haploid	vs	exo1Δ	0.261	no
WT haploid	vs	pol32Δ	0.007	yes			WT haploid	vs	pol32Δ	0.1127	no
WT haploid	vs	sgs1Δ exo1Δ	0.0011	yes			WT haploid	vs	sgs1Δ exo1Δ	0.0001	yes
sgs1Δ	vs	sgs1Δ exo1Δ	0.0666	no			sgs1Δ	vs	sgs1Δ exo1Δ	0.0635	no
exo1Δ	vs	sgs1Δ exo1Δ	0.0627	no			exo1Δ	vs	sgs1Δ exo1Δ	0.0042	yes
sgs1Δ exo1Δ	vs	sgs1Δ exo1Δ pol32Δ	>0.9999	no			sgs1Δ exo1Δ	vs	sgs1Δ exo1Δ pol32Δ	>0.9999	no
pol32Δ	vs	sgs1Δ exo1Δ pol32Δ	>0.9999	no			pol32Δ	vs	sgs1Δ exo1Δ pol32Δ	0.3156	no

## Sheet: Table_S2F_SourceDataFig2B
Table S2F: Cluster details for diploid Can1-Red yeast isolate 7_24_CA_2 shown in Figure 2B
Tumor_Sample_Barcode	Chromosome	Start_position	End_position	Reference_Allele	Tumor_Seq_Allele2	StrainCluster_ID	Cluster_Length	Cluster_Coordination	Content_of_non_coordinated_cluster
7_24_CA_2	chr1	18931	18931	G	A	1	15611	G
7_24_CA_2	chr1	20012	20012	G	A	1	15611	G
7_24_CA_2	chr1	20794	20794	G	A	1	15611	G
7_24_CA_2	chr1	20837	20837	G	A	1	15611	G
7_24_CA_2	chr1	21072	21072	G	A	1	15611	G
7_24_CA_2	chr1	21357	21357	G	A	1	15611	G
7_24_CA_2	chr1	21710	21710	G	A	1	15611	G
7_24_CA_2	chr1	21986	21986	G	A	1	15611	G
7_24_CA_2	chr1	22097	22097	G	A	1	15611	G
7_24_CA_2	chr1	22182	22182	G	A	1	15611	G
7_24_CA_2	chr1	22302	22302	G	A	1	15611	G
7_24_CA_2	chr1	22667	22667	G	A	1	15611	G
7_24_CA_2	chr1	22696	22696	G	A	1	15611	G
7_24_CA_2	chr1	23659	23659	G	A	1	15611	G
7_24_CA_2	chr1	23953	23953	G	A	1	15611	G
7_24_CA_2	chr1	24077	24077	G	A	1	15611	G
7_24_CA_2	chr1	24200	24200	G	A	1	15611	G
7_24_CA_2	chr1	24278	24278	G	A	1	15611	G
7_24_CA_2	chr1	24385	24385	G	A	1	15611	G
7_24_CA_2	chr1	24464	24464	G	A	1	15611	G
7_24_CA_2	chr1	24941	24941	G	A	1	15611	G
7_24_CA_2	chr1	25016	25016	G	A	1	15611	G
7_24_CA_2	chr1	25043	25043	G	A	1	15611	G
7_24_CA_2	chr1	25058	25058	G	A	1	15611	G
7_24_CA_2	chr1	25132	25132	G	A	1	15611	G
7_24_CA_2	chr1	25160	25160	G	A	1	15611	G
7_24_CA_2	chr1	25175	25175	G	A	1	15611	G
7_24_CA_2	chr1	25215	25215	G	A	1	15611	G
7_24_CA_2	chr1	25259	25259	G	A	1	15611	G
7_24_CA_2	chr1	25274	25274	G	A	1	15611	G
7_24_CA_2	chr1	25331	25331	G	A	1	15611	G
7_24_CA_2	chr1	25591	25591	G	A	1	15611	G
7_24_CA_2	chr1	26783	26783	G	A	1	15611	G
7_24_CA_2	chr1	26849	26849	G	A	1	15611	G
7_24_CA_2	chr1	29177	29177	G	A	1	15611	G
7_24_CA_2	chr1	29374	29374	G	A	1	15611	G
7_24_CA_2	chr1	34541	34541	G	A	1	15611	G
7_24_CA_2	chr2	1189	1189	G	A	2	13251	N	G_C
7_24_CA_2	chr2	5979	5979	C	T	2	13251	N	G_C
7_24_CA_2	chr2	6048	6048	C	T	2	13251	N	G_C
7_24_CA_2	chr2	6341	6341	C	T	2	13251	N	G_C
7_24_CA_2	chr2	6428	6428	C	T	2	13251	N	G_C
7_24_CA_2	chr2	6830	6830	C	T	2	13251	N	G_C
7_24_CA_2	chr2	7089	7089	C	T	2	13251	N	G_C
7_24_CA_2	chr2	7699	7699	C	T	2	13251	N	G_C
7_24_CA_2	chr2	8060	8060	C	T	2	13251	N	G_C
7_24_CA_2	chr2	8351	8351	C	T	2	13251	N	G_C
7_24_CA_2	chr2	8652	8652	C	T	2	13251	N	G_C
7_24_CA_2	chr2	8833	8833	C	T	2	13251	N	G_C
7_24_CA_2	chr2	9656	9656	C	T	2	13251	N	G_C
7_24_CA_2	chr2	10173	10173	C	T	2	13251	N	G_C
7_24_CA_2	chr2	10231	10231	C	T	2	13251	N	G_C
7_24_CA_2	chr2	10234	10234	C	T	2	13251	N	G_C
7_24_CA_2	chr2	10239	10239	C	T	2	13251	N	G_C
7_24_CA_2	chr2	10545	10545	C	T	2	13251	N	G_C
7_24_CA_2	chr2	14439	14439	G	A	2	13251	N	G_C
7_24_CA_2	chr2	115002	115002	C	T	3	60410	N	G_C
7_24_CA_2	chr2	115470	115470	C	T	3	60410	N	G_C
7_24_CA_2	chr2	119496	119496	C	T	3	60410	N	G_C
7_24_CA_2	chr2	120832	120832	C	T	3	60410	N	G_C
7_24_CA_2	chr2	122514	122514	C	T	3	60410	N	G_C
7_24_CA_2	chr2	124244	124244	C	T	3	60410	N	G_C
7_24_CA_2	chr2	124445	124445	C	T	3	60410	N	G_C
7_24_CA_2	chr2	125440	125440	C	T	3	60410	N	G_C
7_24_CA_2	chr2	126463	126463	C	T	3	60410	N	G_C
7_24_CA_2	chr2	126505	126505	C	T	3	60410	N	G_C
7_24_CA_2	chr2	126992	126992	C	T	3	60410	N	G_C
7_24_CA_2	chr2	135561	135561	G	A	3	60410	N	G_C
7_24_CA_2	chr2	135795	135795	G	A	3	60410	N	G_C
7_24_CA_2	chr2	136791	136791	G	A	3	60410	N	G_C
7_24_CA_2	chr2	136877	136877	G	A	3	60410	N	G_C
7_24_CA_2	chr2	137359	137359	G	A	3	60410	N	G_C
7_24_CA_2	chr2	143290	143290	G	A	3	60410	N	G_C
7_24_CA_2	chr2	144039	144039	G	A	3	60410	N	G_C
7_24_CA_2	chr2	145288	145288	G	A	3	60410	N	G_C
7_24_CA_2	chr2	146080	146080	G	A	3	60410	N	G_C
7_24_CA_2	chr2	152819	152819	G	A	3	60410	N	G_C
7_24_CA_2	chr2	154182	154182	G	A	3	60410	N	G_C
7_24_CA_2	chr2	156456	156456	G	A	3	60410	N	G_C
7_24_CA_2	chr2	156882	156882	G	A	3	60410	N	G_C
7_24_CA_2	chr2	161339	161339	C	A	3	60410	N	G_C
7_24_CA_2	chr2	161579	161579	G	A	3	60410	N	G_C
7_24_CA_2	chr2	161882	161882	G	A	3	60410	N	G_C
7_24_CA_2	chr2	162088	162088	G	A	3	60410	N	G_C
7_24_CA_2	chr2	162143	162143	G	A	3	60410	N	G_C
7_24_CA_2	chr2	162217	162217	G	A	3	60410	N	G_C
7_24_CA_2	chr2	162328	162328	G	A	3	60410	N	G_C
7_24_CA_2	chr2	162553	162553	G	A	3	60410	N	G_C
7_24_CA_2	chr2	162808	162808	G	A	3	60410	N	G_C
7_24_CA_2	chr2	163013	163013	G	A	3	60410	N	G_C
7_24_CA_2	chr2	163668	163668	G	A	3	60410	N	G_C
7_24_CA_2	chr2	163731	163731	G	A	3	60410	N	G_C
7_24_CA_2	chr2	164725	164725	G	A	3	60410	N	G_C
7_24_CA_2	chr2	164897	164897	G	A	3	60410	N	G_C
7_24_CA_2	chr2	164994	164994	G	A	3	60410	N	G_C
7_24_CA_2	chr2	166270	166270	G	A	3	60410	N	G_C
7_24_CA_2	chr2	167301	167301	G	A	3	60410	N	G_C
7_24_CA_2	chr2	168082	168082	G	A	3	60410	N	G_C
7_24_CA_2	chr2	169103	169103	G	A	3	60410	N	G_C
7_24_CA_2	chr2	171367	171367	G	A	3	60410	N	G_C
7_24_CA_2	chr2	175411	175411	G	A	3	60410	N	G_C
7_24_CA_2	chr2	270017	270017	G	A	4	21926	N	G_C
7_24_CA_2	chr2	277803	277803	C	T	4	21926	N	G_C
7_24_CA_2	chr2	278478	278478	C	T	4	21926	N	G_C
7_24_CA_2	chr2	278981	278981	C	T	4	21926	N	G_C
7_24_CA_2	chr2	280394	280394	C	T	4	21926	N	G_C
7_24_CA_2	chr2	280592	280592	C	T	4	21926	N	G_C
7_24_CA_2	chr2	281289	281289	C	T	4	21926	N	G_C
7_24_CA_2	chr2	281428	281428	C	T	4	21926	N	G_C
7_24_CA_2	chr2	281515	281515	C	T	4	21926	N	G_C
7_24_CA_2	chr2	281554	281554	C	T	4	21926	N	G_C
7_24_CA_2	chr2	282775	282775	C	T	4	21926	N	G_C
7_24_CA_2	chr2	282981	282981	C	T	4	21926	N	G_C
7_24_CA_2	chr2	283347	283347	C	T	4	21926	N	G_C
7_24_CA_2	chr2	288636	288636	C	T	4	21926	N	G_C
7_24_CA_2	chr2	289075	289075	C	T	4	21926	N	G_C
7_24_CA_2	chr2	289168	289168	C	T	4	21926	N	G_C
7_24_CA_2	chr2	289685	289685	C	T	4	21926	N	G_C
7_24_CA_2	chr2	290676	290676	C	T	4	21926	N	G_C
7_24_CA_2	chr2	291942	291942	C	T	4	21926	N	G_C
7_24_CA_2	chr2	461017	461017	G	A	5	21875	N	G_C
7_24_CA_2	chr2	462879	462879	G	A	5	21875	N	G_C
7_24_CA_2	chr2	463253	463253	G	A	5	21875	N	G_C
7_24_CA_2	chr2	469309	469309	C	T	5	21875	N	G_C
7_24_CA_2	chr2	469693	469693	C	T	5	21875	N	G_C
7_24_CA_2	chr2	469796	469796	C	T	5	21875	N	G_C
7_24_CA_2	chr2	470028	470028	C	T	5	21875	N	G_C
7_24_CA_2	chr2	470379	470379	C	T	5	21875	N	G_C
7_24_CA_2	chr2	470433	470433	C	T	5	21875	N	G_C
7_24_CA_2	chr2	472279	472279	C	T	5	21875	N	G_C
7_24_CA_2	chr2	475699	475699	G	A	5	21875	N	G_C
7_24_CA_2	chr2	476351	476351	C	T	5	21875	N	G_C
7_24_CA_2	chr2	476493	476493	C	T	5	21875	N	G_C
7_24_CA_2	chr2	476671	476671	G	A	5	21875	N	G_C
7_24_CA_2	chr2	477128	477128	G	A	5	21875	N	G_C
7_24_CA_2	chr2	477482	477482	G	A	5	21875	N	G_C
7_24_CA_2	chr2	477812	477812	G	A	5	21875	N	G_C
7_24_CA_2	chr2	479262	479262	G	A	5	21875	N	G_C
7_24_CA_2	chr2	479426	479426	G	A	5	21875	N	G_C
7_24_CA_2	chr2	479477	479477	G	A	5	21875	N	G_C
7_24_CA_2	chr2	479635	479635	G	A	5	21875	N	G_C
7_24_CA_2	chr2	479694	479694	G	A	5	21875	N	G_C
7_24_CA_2	chr2	480363	480363	G	A	5	21875	N	G_C
7_24_CA_2	chr2	480725	480725	G	A	5	21875	N	G_C
7_24_CA_2	chr2	480993	480993	G	A	5	21875	N	G_C
7_24_CA_2	chr2	481131	481131	G	A	5	21875	N	G_C
7_24_CA_2	chr2	481174	481174	G	A	5	21875	N	G_C
7_24_CA_2	chr2	481255	481255	G	A	5	21875	N	G_C
7_24_CA_2	chr2	481304	481304	G	A	5	21875	N	G_C
7_24_CA_2	chr2	481997	481997	G	A	5	21875	N	G_C
7_24_CA_2	chr2	482003	482003	G	A	5	21875	N	G_C
7_24_CA_2	chr2	482393	482393	G	A	5	21875	N	G_C
7_24_CA_2	chr2	482891	482891	G	A	5	21875	N	G_C
7_24_CA_2	chr2	777136	777136	G	A	6	27764	N	G_C
7_24_CA_2	chr2	779594	779594	C	T	6	27764	N	G_C
7_24_CA_2	chr2	781532	781532	C	T	6	27764	N	G_C
7_24_CA_2	chr2	781687	781687	C	T	6	27764	N	G_C
7_24_CA_2	chr2	783857	783857	C	T	6	27764	N	G_C
7_24_CA_2	chr2	784610	784610	C	T	6	27764	N	G_C
7_24_CA_2	chr2	785148	785148	C	T	6	27764	N	G_C
7_24_CA_2	chr2	785718	785718	C	T	6	27764	N	G_C
7_24_CA_2	chr2	785930	785930	C	T	6	27764	N	G_C
7_24_CA_2	chr2	786050	786050	C	T	6	27764	N	G_C
7_24_CA_2	chr2	787029	787029	C	T	6	27764	N	G_C
7_24_CA_2	chr2	787100	787100	C	T	6	27764	N	G_C
7_24_CA_2	chr2	787922	787922	C	T	6	27764	N	G_C
7_24_CA_2	chr2	789684	789684	C	T	6	27764	N	G_C
7_24_CA_2	chr2	791787	791787	G	A	6	27764	N	G_C
7_24_CA_2	chr2	792568	792568	G	A	6	27764	N	G_C
7_24_CA_2	chr2	793023	793023	G	A	6	27764	N	G_C
7_24_CA_2	chr2	793054	793054	G	A	6	27764	N	G_C
7_24_CA_2	chr2	793313	793313	G	A	6	27764	N	G_C
7_24_CA_2	chr2	794255	794255	G	A	6	27764	N	G_C
7_24_CA_2	chr2	795896	795896	G	A	6	27764	N	G_C
7_24_CA_2	chr2	796998	796998	G	A	6	27764	N	G_C
7_24_CA_2	chr2	797105	797105	G	A	6	27764	N	G_C
7_24_CA_2	chr2	797398	797398	G	A	6	27764	N	G_C
7_24_CA_2	chr2	797738	797738	G	A	6	27764	N	G_C
7_24_CA_2	chr2	798516	798516	G	A	6	27764	N	G_C
7_24_CA_2	chr2	798643	798643	G	A	6	27764	N	G_C
7_24_CA_2	chr2	798975	798975	G	A	6	27764	N	G_C
7_24_CA_2	chr2	799000	799000	G	A	6	27764	N	G_C
7_24_CA_2	chr2	799319	799319	G	A	6	27764	N	G_C
7_24_CA_2	chr2	799481	799481	G	A	6	27764	N	G_C
7_24_CA_2	chr2	800175	800175	C	T	6	27764	N	G_C
7_24_CA_2	chr2	803318	803318	G	A	6	27764	N	G_C
7_24_CA_2	chr2	804899	804899	G	A	6	27764	N	G_C
7_24_CA_2	chr4	1077514	1077514	C	T	7	5700	C
7_24_CA_2	chr4	1077972	1077972	C	T	7	5700	C
7_24_CA_2	chr4	1078938	1078938	C	T	7	5700	C
7_24_CA_2	chr4	1078996	1078996	C	T	7	5700	C
7_24_CA_2	chr4	1079212	1079212	C	T	7	5700	C
7_24_CA_2	chr4	1079385	1079385	C	T	7	5700	C
7_24_CA_2	chr4	1079533	1079533	C	T	7	5700	C
7_24_CA_2	chr4	1080128	1080128	C	T	7	5700	C
7_24_CA_2	chr4	1080292	1080292	C	T	7	5700	C
7_24_CA_2	chr4	1081079	1081079	C	T	7	5700	C
7_24_CA_2	chr4	1081628	1081628	C	T	7	5700	C
7_24_CA_2	chr4	1081726	1081726	C	T	7	5700	C
7_24_CA_2	chr4	1082571	1082571	C	T	7	5700	C
7_24_CA_2	chr4	1083137	1083137	C	T	7	5700	C
7_24_CA_2	chr4	1083213	1083213	C	T	7	5700	C
7_24_CA_2	chr4	1120011	1120011	G	A	8	32076	N	G_C
7_24_CA_2	chr4	1121345	1121345	G	A	8	32076	N	G_C
7_24_CA_2	chr4	1122181	1122181	G	A	8	32076	N	G_C
7_24_CA_2	chr4	1122197	1122197	G	A	8	32076	N	G_C
7_24_CA_2	chr4	1122376	1122376	G	A	8	32076	N	G_C
7_24_CA_2	chr4	1122588	1122588	C	T	8	32076	N	G_C
7_24_CA_2	chr4	1125533	1125533	C	T	8	32076	N	G_C
7_24_CA_2	chr4	1125637	1125637	C	T	8	32076	N	G_C
7_24_CA_2	chr4	1126044	1126044	C	T	8	32076	N	G_C
7_24_CA_2	chr4	1126141	1126141	C	T	8	32076	N	G_C
7_24_CA_2	chr4	1127017	1127017	C	T	8	32076	N	G_C
7_24_CA_2	chr4	1128422	1128422	C	T	8	32076	N	G_C
7_24_CA_2	chr4	1128585	1128585	C	T	8	32076	N	G_C
7_24_CA_2	chr4	1128759	1128759	C	T	8	32076	N	G_C
7_24_CA_2	chr4	1129158	1129158	C	T	8	32076	N	G_C
7_24_CA_2	chr4	1129171	1129171	C	T	8	32076	N	G_C
7_24_CA_2	chr4	1129931	1129931	C	T	8	32076	N	G_C
7_24_CA_2	chr4	1130457	1130457	C	T	8	32076	N	G_C
7_24_CA_2	chr4	1130532	1130532	C	T	8	32076	N	G_C
7_24_CA_2	chr4	1130622	1130622	C	T	8	32076	N	G_C
7_24_CA_2	chr4	1131363	1131363	C	T	8	32076	N	G_C
7_24_CA_2	chr4	1132507	1132507	G	A	8	32076	N	G_C
7_24_CA_2	chr4	1132725	1132725	G	A	8	32076	N	G_C
7_24_CA_2	chr4	1133660	1133660	G	A	8	32076	N	G_C
7_24_CA_2	chr4	1133895	1133895	G	A	8	32076	N	G_C
7_24_CA_2	chr4	1134493	1134493	G	A	8	32076	N	G_C
7_24_CA_2	chr4	1135613	1135613	G	A	8	32076	N	G_C
7_24_CA_2	chr4	1136104	1136104	G	A	8	32076	N	G_C
7_24_CA_2	chr4	1136154	1136154	G	A	8	32076	N	G_C
7_24_CA_2	chr4	1136166	1136166	G	A	8	32076	N	G_C
7_24_CA_2	chr4	1136294	1136294	G	A	8	32076	N	G_C
7_24_CA_2	chr4	1137696	1137696	G	A	8	32076	N	G_C
7_24_CA_2	chr4	1137837	1137837	G	A	8	32076	N	G_C
7_24_CA_2	chr4	1138461	1138461	G	A	8	32076	N	G_C
7_24_CA_2	chr4	1138762	1138762	G	A	8	32076	N	G_C
7_24_CA_2	chr4	1138863	1138863	G	A	8	32076	N	G_C
7_24_CA_2	chr4	1139307	1139307	G	A	8	32076	N	G_C
7_24_CA_2	chr4	1139403	1139403	G	A	8	32076	N	G_C
7_24_CA_2	chr4	1139433	1139433	G	A	8	32076	N	G_C
7_24_CA_2	chr4	1139487	1139487	G	A	8	32076	N	G_C
7_24_CA_2	chr4	1139579	1139579	G	A	8	32076	N	G_C
7_24_CA_2	chr4	1139606	1139606	G	A	8	32076	N	G_C
7_24_CA_2	chr4	1139873	1139873	G	A	8	32076	N	G_C
7_24_CA_2	chr4	1140123	1140123	G	A	8	32076	N	G_C
7_24_CA_2	chr4	1140222	1140222	G	A	8	32076	N	G_C
7_24_CA_2	chr4	1140960	1140960	G	A	8	32076	N	G_C
7_24_CA_2	chr4	1140971	1140971	G	A	8	32076	N	G_C
7_24_CA_2	chr4	1141057	1141057	G	A	8	32076	N	G_C
7_24_CA_2	chr4	1141306	1141306	G	A	8	32076	N	G_C
7_24_CA_2	chr4	1141316	1141316	G	A	8	32076	N	G_C
7_24_CA_2	chr4	1141608	1141608	G	A	8	32076	N	G_C
7_24_CA_2	chr4	1141921	1141921	G	A	8	32076	N	G_C
7_24_CA_2	chr4	1141926	1141926	G	A	8	32076	N	G_C
7_24_CA_2	chr4	1142139	1142139	G	A	8	32076	N	G_C
7_24_CA_2	chr4	1142748	1142748	G	A	8	32076	N	G_C
7_24_CA_2	chr4	1142999	1142999	G	A	8	32076	N	G_C
7_24_CA_2	chr4	1143550	1143550	G	A	8	32076	N	G_C
7_24_CA_2	chr4	1143620	1143620	G	A	8	32076	N	G_C
7_24_CA_2	chr4	1143825	1143825	G	A	8	32076	N	G_C
7_24_CA_2	chr4	1143910	1143910	G	A	8	32076	N	G_C
7_24_CA_2	chr4	1143958	1143958	G	A	8	32076	N	G_C
7_24_CA_2	chr4	1144530	1144530	G	A	8	32076	N	G_C
7_24_CA_2	chr4	1144681	1144681	G	A	8	32076	N	G_C
7_24_CA_2	chr4	1145308	1145308	G	A	8	32076	N	G_C
7_24_CA_2	chr4	1145349	1145349	G	A	8	32076	N	G_C
7_24_CA_2	chr4	1145725	1145725	G	A	8	32076	N	G_C
7_24_CA_2	chr4	1146209	1146209	G	A	8	32076	N	G_C
7_24_CA_2	chr4	1146390	1146390	G	A	8	32076	N	G_C
7_24_CA_2	chr4	1146403	1146403	G	A	8	32076	N	G_C
7_24_CA_2	chr4	1146433	1146433	G	A	8	32076	N	G_C
7_24_CA_2	chr4	1146645	1146645	G	A	8	32076	N	G_C
7_24_CA_2	chr4	1146834	1146834	G	A	8	32076	N	G_C
7_24_CA_2	chr4	1147777	1147777	G	A	8	32076	N	G_C
7_24_CA_2	chr4	1147817	1147817	G	A	8	32076	N	G_C
7_24_CA_2	chr4	1148027	1148027	G	A	8	32076	N	G_C
7_24_CA_2	chr4	1148040	1148040	G	A	8	32076	N	G_C
7_24_CA_2	chr4	1148174	1148174	G	A	8	32076	N	G_C
7_24_CA_2	chr4	1148371	1148371	G	A	8	32076	N	G_C
7_24_CA_2	chr4	1148653	1148653	G	A	8	32076	N	G_C
7_24_CA_2	chr4	1148982	1148982	G	A	8	32076	N	G_C
7_24_CA_2	chr4	1149007	1149007	G	A	8	32076	N	G_C
7_24_CA_2	chr4	1149030	1149030	G	A	8	32076	N	G_C
7_24_CA_2	chr4	1149679	1149679	G	A	8	32076	N	G_C
7_24_CA_2	chr4	1149709	1149709	G	A	8	32076	N	G_C
7_24_CA_2	chr4	1149715	1149715	G	A	8	32076	N	G_C
7_24_CA_2	chr4	1150061	1150061	G	A	8	32076	N	G_C
7_24_CA_2	chr4	1150512	1150512	G	A	8	32076	N	G_C
7_24_CA_2	chr4	1150946	1150946	G	A	8	32076	N	G_C
7_24_CA_2	chr4	1151177	1151177	G	A	8	32076	N	G_C
7_24_CA_2	chr4	1152086	1152086	G	A	8	32076	N	G_C
7_24_CA_2	chr4	1185331	1185331	C	T	9	31189	N	G_C
7_24_CA_2	chr4	1186077	1186077	C	T	9	31189	N	G_C
7_24_CA_2	chr4	1186557	1186557	C	T	9	31189	N	G_C
7_24_CA_2	chr4	1187624	1187624	C	T	9	31189	N	G_C
7_24_CA_2	chr4	1188280	1188280	C	T	9	31189	N	G_C
7_24_CA_2	chr4	1188847	1188847	C	T	9	31189	N	G_C
7_24_CA_2	chr4	1188855	1188855	C	T	9	31189	N	G_C
7_24_CA_2	chr4	1189028	1189028	C	T	9	31189	N	G_C
7_24_CA_2	chr4	1191309	1191309	C	T	9	31189	N	G_C
7_24_CA_2	chr4	1191693	1191693	G	A	9	31189	N	G_C
7_24_CA_2	chr4	1192189	1192189	C	T	9	31189	N	G_C
7_24_CA_2	chr4	1192571	1192571	G	A	9	31189	N	G_C
7_24_CA_2	chr4	1192907	1192907	C	T	9	31189	N	G_C
7_24_CA_2	chr4	1195009	1195009	C	T	9	31189	N	G_C
7_24_CA_2	chr4	1195367	1195367	C	T	9	31189	N	G_C
7_24_CA_2	chr4	1195759	1195759	C	T	9	31189	N	G_C
7_24_CA_2	chr4	1195841	1195841	G	A	9	31189	N	G_C
7_24_CA_2	chr4	1196048	1196048	C	T	9	31189	N	G_C
7_24_CA_2	chr4	1198284	1198284	C	T	9	31189	N	G_C
7_24_CA_2	chr4	1198707	1198707	C	T	9	31189	N	G_C
7_24_CA_2	chr4	1204750	1204750	G	A	9	31189	N	G_C
7_24_CA_2	chr4	1205394	1205394	C	T	9	31189	N	G_C
7_24_CA_2	chr4	1205700	1205700	C	T	9	31189	N	G_C
7_24_CA_2	chr4	1214175	1214175	G	A	9	31189	N	G_C
7_24_CA_2	chr4	1216519	1216519	G	A	9	31189	N	G_C
7_24_CA_2	chr4	1440121	1440121	G	A	10	36330	N	G_C
7_24_CA_2	chr4	1445847	1445847	G	A	10	36330	N	G_C
7_24_CA_2	chr4	1454922	1454922	G	A	10	36330	N	G_C
7_24_CA_2	chr4	1458992	1458992	C	T	10	36330	N	G_C
7_24_CA_2	chr4	1459712	1459712	C	T	10	36330	N	G_C
7_24_CA_2	chr4	1459802	1459802	C	T	10	36330	N	G_C
7_24_CA_2	chr4	1459856	1459856	C	T	10	36330	N	G_C
7_24_CA_2	chr4	1460004	1460004	C	T	10	36330	N	G_C
7_24_CA_2	chr4	1460018	1460018	C	T	10	36330	N	G_C
7_24_CA_2	chr4	1460195	1460195	C	T	10	36330	N	G_C
7_24_CA_2	chr4	1460199	1460199	C	T	10	36330	N	G_C
7_24_CA_2	chr4	1460394	1460394	C	T	10	36330	N	G_C
7_24_CA_2	chr4	1460988	1460988	C	T	10	36330	N	G_C
7_24_CA_2	chr4	1462562	1462562	C	T	10	36330	N	G_C
7_24_CA_2	chr4	1462642	1462642	C	T	10	36330	N	G_C
7_24_CA_2	chr4	1462735	1462735	C	T	10	36330	N	G_C
7_24_CA_2	chr4	1463082	1463082	C	T	10	36330	N	G_C
7_24_CA_2	chr4	1463428	1463428	C	T	10	36330	N	G_C
7_24_CA_2	chr4	1463861	1463861	C	T	10	36330	N	G_C
7_24_CA_2	chr4	1463965	1463965	C	T	10	36330	N	G_C
7_24_CA_2	chr4	1468585	1468585	G	A	10	36330	N	G_C
7_24_CA_2	chr4	1468748	1468748	G	A	10	36330	N	G_C
7_24_CA_2	chr4	1469197	1469197	G	A	10	36330	N	G_C
7_24_CA_2	chr4	1469502	1469502	G	A	10	36330	N	G_C
7_24_CA_2	chr4	1469766	1469766	G	A	10	36330	N	G_C
7_24_CA_2	chr4	1469830	1469830	G	A	10	36330	N	G_C
7_24_CA_2	chr4	1469883	1469883	G	A	10	36330	N	G_C
7_24_CA_2	chr4	1470275	1470275	G	A	10	36330	N	G_C
7_24_CA_2	chr4	1471517	1471517	G	A	10	36330	N	G_C
7_24_CA_2	chr4	1471824	1471824	C	T	10	36330	N	G_C
7_24_CA_2	chr4	1471988	1471988	G	A	10	36330	N	G_C
7_24_CA_2	chr4	1472238	1472238	G	A	10	36330	N	G_C
7_24_CA_2	chr4	1472740	1472740	G	A	10	36330	N	G_C
7_24_CA_2	chr4	1472807	1472807	G	A	10	36330	N	G_C
7_24_CA_2	chr4	1474774	1474774	C	T	10	36330	N	G_C
7_24_CA_2	chr4	1476450	1476450	C	T	10	36330	N	G_C
7_24_CA_2	chr5	2851	2851	C	T	11	30043	N	G_C
7_24_CA_2	chr5	11721	11721	C	T	11	30043	N	G_C
7_24_CA_2	chr5	15233	15233	C	T	11	30043	N	G_C
7_24_CA_2	chr5	23806	23806	G	A	11	30043	N	G_C
7_24_CA_2	chr5	24038	24038	G	A	11	30043	N	G_C
7_24_CA_2	chr5	24775	24775	G	A	11	30043	N	G_C
7_24_CA_2	chr5	25792	25792	G	A	11	30043	N	G_C
7_24_CA_2	chr5	26105	26105	G	A	11	30043	N	G_C
7_24_CA_2	chr5	26255	26255	G	A	11	30043	N	G_C
7_24_CA_2	chr5	26711	26711	G	A	11	30043	N	G_C
7_24_CA_2	chr5	27024	27024	G	A	11	30043	N	G_C
7_24_CA_2	chr5	27087	27087	G	A	11	30043	N	G_C
7_24_CA_2	chr5	27353	27353	G	A	11	30043	N	G_C
7_24_CA_2	chr5	27467	27467	G	A	11	30043	N	G_C
7_24_CA_2	chr5	27699	27699	G	A	11	30043	N	G_C
7_24_CA_2	chr5	28047	28047	G	A	11	30043	N	G_C
7_24_CA_2	chr5	28617	28617	G	A	11	30043	N	G_C
7_24_CA_2	chr5	28630	28630	G	A	11	30043	N	G_C
7_24_CA_2	chr5	28895	28895	G	A	11	30043	N	G_C
7_24_CA_2	chr5	29212	29212	G	A	11	30043	N	G_C
7_24_CA_2	chr5	29393	29393	G	A	11	30043	N	G_C
7_24_CA_2	chr5	29469	29469	G	A	11	30043	N	G_C
7_24_CA_2	chr5	29659	29659	G	A	11	30043	N	G_C
7_24_CA_2	chr5	29875	29875	G	A	11	30043	N	G_C
7_24_CA_2	chr5	29981	29981	G	A	11	30043	N	G_C
7_24_CA_2	chr5	31538	31538	G	A	11	30043	N	G_C
7_24_CA_2	chr5	31556	31556	G	A	11	30043	N	G_C
7_24_CA_2	chr5	31582	31582	G	A	11	30043	N	G_C
7_24_CA_2	chr5	32893	32893	G	A	11	30043	N	G_C
7_24_CA_2	chr5	393031	393031	C	T	12	71080	N	G_C
7_24_CA_2	chr5	393124	393124	C	T	12	71080	N	G_C
7_24_CA_2	chr5	397563	397563	C	T	12	71080	N	G_C
7_24_CA_2	chr5	398930	398930	C	T	12	71080	N	G_C
7_24_CA_2	chr5	399377	399377	C	T	12	71080	N	G_C
7_24_CA_2	chr5	403764	403764	C	T	12	71080	N	G_C
7_24_CA_2	chr5	403824	403824	C	T	12	71080	N	G_C
7_24_CA_2	chr5	403857	403857	C	T	12	71080	N	G_C
7_24_CA_2	chr5	404014	404014	C	T	12	71080	N	G_C
7_24_CA_2	chr5	404301	404301	C	T	12	71080	N	G_C
7_24_CA_2	chr5	404674	404674	C	T	12	71080	N	G_C
7_24_CA_2	chr5	405605	405605	C	T	12	71080	N	G_C
7_24_CA_2	chr5	405939	405939	C	T	12	71080	N	G_C
7_24_CA_2	chr5	405982	405982	C	T	12	71080	N	G_C
7_24_CA_2	chr5	406627	406627	C	T	12	71080	N	G_C
7_24_CA_2	chr5	408265	408265	C	T	12	71080	N	G_C
7_24_CA_2	chr5	408671	408671	C	T	12	71080	N	G_C
7_24_CA_2	chr5	408961	408961	C	T	12	71080	N	G_C
7_24_CA_2	chr5	409357	409357	C	T	12	71080	N	G_C
7_24_CA_2	chr5	410173	410173	C	T	12	71080	N	G_C
7_24_CA_2	chr5	410190	410190	C	T	12	71080	N	G_C
7_24_CA_2	chr5	410254	410254	C	T	12	71080	N	G_C
7_24_CA_2	chr5	410564	410564	C	T	12	71080	N	G_C
7_24_CA_2	chr5	410769	410769	C	T	12	71080	N	G_C
7_24_CA_2	chr5	411796	411796	C	T	12	71080	N	G_C
7_24_CA_2	chr5	411995	411995	C	T	12	71080	N	G_C
7_24_CA_2	chr5	412751	412751	C	T	12	71080	N	G_C
7_24_CA_2	chr5	413015	413015	C	T	12	71080	N	G_C
7_24_CA_2	chr5	413694	413694	G	A	12	71080	N	G_C
7_24_CA_2	chr5	414089	414089	G	A	12	71080	N	G_C
7_24_CA_2	chr5	415148	415148	G	A	12	71080	N	G_C
7_24_CA_2	chr5	415604	415604	G	A	12	71080	N	G_C
7_24_CA_2	chr5	416351	416351	G	A	12	71080	N	G_C
7_24_CA_2	chr5	416440	416440	G	A	12	71080	N	G_C
7_24_CA_2	chr5	416625	416625	C	T	12	71080	N	G_C
7_24_CA_2	chr5	416992	416992	G	A	12	71080	N	G_C
7_24_CA_2	chr5	417583	417583	G	A	12	71080	N	G_C
7_24_CA_2	chr5	417892	417892	G	A	12	71080	N	G_C
7_24_CA_2	chr5	418327	418327	C	T	12	71080	N	G_C
7_24_CA_2	chr5	419397	419397	G	A	12	71080	N	G_C
7_24_CA_2	chr5	419580	419580	G	A	12	71080	N	G_C
7_24_CA_2	chr5	420773	420773	G	A	12	71080	N	G_C
7_24_CA_2	chr5	420850	420850	C	T	12	71080	N	G_C
7_24_CA_2	chr5	422044	422044	G	A	12	71080	N	G_C
7_24_CA_2	chr5	423814	423814	G	A	12	71080	N	G_C
7_24_CA_2	chr5	428312	428312	G	A	12	71080	N	G_C
7_24_CA_2	chr5	430301	430301	G	A	12	71080	N	G_C
7_24_CA_2	chr5	430647	430647	G	A	12	71080	N	G_C
7_24_CA_2	chr5	439372	439372	C	T	12	71080	N	G_C
7_24_CA_2	chr5	445418	445418	C	T	12	71080	N	G_C
7_24_CA_2	chr5	445686	445686	G	A	12	71080	N	G_C
7_24_CA_2	chr5	454274	454274	C	T	12	71080	N	G_C
7_24_CA_2	chr5	464110	464110	C	T	12	71080	N	G_C
7_24_CA_2	chr6	22263	22263	C	T	13	5896	N	G_C
7_24_CA_2	chr6	24507	24507	G	A	13	5896	N	G_C
7_24_CA_2	chr6	24709	24709	G	A	13	5896	N	G_C
7_24_CA_2	chr6	25141	25141	G	A	13	5896	N	G_C
7_24_CA_2	chr6	26061	26061	G	A	13	5896	N	G_C
7_24_CA_2	chr6	26398	26398	G	A	13	5896	N	G_C
7_24_CA_2	chr6	27330	27330	G	A	13	5896	N	G_C
7_24_CA_2	chr6	28158	28158	C	T	13	5896	N	G_C
7_24_CA_2	chr6	224803	224803	C	T	14	15230	N	G_C
7_24_CA_2	chr6	230517	230517	G	A	14	15230	N	G_C
7_24_CA_2	chr6	230924	230924	C	T	14	15230	N	G_C
7_24_CA_2	chr6	232717	232717	C	T	14	15230	N	G_C
7_24_CA_2	chr6	232800	232800	C	T	14	15230	N	G_C
7_24_CA_2	chr6	232828	232828	C	T	14	15230	N	G_C
7_24_CA_2	chr6	232971	232971	C	T	14	15230	N	G_C
7_24_CA_2	chr6	234994	234994	C	T	14	15230	N	G_C
7_24_CA_2	chr6	235107	235107	C	T	14	15230	N	G_C
7_24_CA_2	chr6	235722	235722	G	A	14	15230	N	G_C
7_24_CA_2	chr6	237939	237939	G	A	14	15230	N	G_C
7_24_CA_2	chr6	240032	240032	G	A	14	15230	N	G_C
7_24_CA_2	chr7	607469	607469	C	T	15	14383	N	C
7_24_CA_2	chr7	608405	608405	C	T	15	14383	N	C
7_24_CA_2	chr7	608589	608589	C	T	15	14383	N	C
7_24_CA_2	chr7	610796	610796	C	T	15	14383	N	C
7_24_CA_2	chr7	611099	611099	C	T	15	14383	N	C
7_24_CA_2	chr7	611845	611845	C	T	15	14383	N	C
7_24_CA_2	chr7	612210	612210	C	T	15	14383	N	C
7_24_CA_2	chr7	612260	612260	C	T	15	14383	N	C
7_24_CA_2	chr7	614218	614218	C	T	15	14383	N	C
7_24_CA_2	chr7	614257	614257	C	T	15	14383	N	C
7_24_CA_2	chr7	614546	614546	C	T	15	14383	N	C
7_24_CA_2	chr7	614757	614757	C	T	15	14383	N	C
7_24_CA_2	chr7	615581	615581	C	T	15	14383	N	C
7_24_CA_2	chr7	615589	615589	C	T	15	14383	N	C
7_24_CA_2	chr7	620673	620673	C	T	15	14383	N	C
7_24_CA_2	chr7	620764	620764	C	T	15	14383	N	C
7_24_CA_2	chr7	621851	621851	C	T	15	14383	N	C
7_24_CA_2	chr7	774957	774957	C	T	16	27019	C
7_24_CA_2	chr7	777482	777482	C	T	16	27019	C
7_24_CA_2	chr7	778994	778994	C	T	16	27019	C
7_24_CA_2	chr7	780184	780184	C	T	16	27019	C
7_24_CA_2	chr7	780859	780859	C	T	16	27019	C
7_24_CA_2	chr7	781876	781876	C	T	16	27019	C
7_24_CA_2	chr7	782242	782242	C	T	16	27019	C
7_24_CA_2	chr7	782461	782461	C	T	16	27019	C
7_24_CA_2	chr7	782581	782581	C	T	16	27019	C
7_24_CA_2	chr7	783594	783594	C	T	16	27019	C
7_24_CA_2	chr7	783817	783817	C	T	16	27019	C
7_24_CA_2	chr7	785146	785146	C	T	16	27019	C
7_24_CA_2	chr7	785168	785168	C	T	16	27019	C
7_24_CA_2	chr7	785204	785204	C	T	16	27019	C
7_24_CA_2	chr7	785416	785416	C	T	16	27019	C
7_24_CA_2	chr7	785642	785642	C	T	16	27019	C
7_24_CA_2	chr7	787637	787637	C	T	16	27019	C
7_24_CA_2	chr7	789532	789532	C	T	16	27019	C
7_24_CA_2	chr7	790048	790048	C	T	16	27019	C
7_24_CA_2	chr7	791738	791738	C	T	16	27019	C
7_24_CA_2	chr7	791773	791773	C	T	16	27019	C
7_24_CA_2	chr7	792411	792411	C	T	16	27019	C
7_24_CA_2	chr7	793998	793998	C	T	16	27019	C
7_24_CA_2	chr7	794081	794081	C	T	16	27019	C
7_24_CA_2	chr7	796498	796498	C	T	16	27019	C
7_24_CA_2	chr7	796570	796570	C	T	16	27019	C
7_24_CA_2	chr7	797094	797094	C	T	16	27019	C
7_24_CA_2	chr7	797626	797626	C	T	16	27019	C
7_24_CA_2	chr7	797893	797893	C	T	16	27019	C
7_24_CA_2	chr7	798322	798322	C	T	16	27019	C
7_24_CA_2	chr7	798600	798600	C	T	16	27019	C
7_24_CA_2	chr7	799480	799480	C	T	16	27019	C
7_24_CA_2	chr7	799513	799513	C	T	16	27019	C
7_24_CA_2	chr7	801216	801216	C	T	16	27019	C
7_24_CA_2	chr7	801975	801975	C	T	16	27019	C
7_24_CA_2	chr7	954347	954347	C	T	17	32673	N	G_C
7_24_CA_2	chr7	957273	957273	C	T	17	32673	N	G_C
7_24_CA_2	chr7	961206	961206	C	T	17	32673	N	G_C
7_24_CA_2	chr7	963059	963059	C	T	17	32673	N	G_C
7_24_CA_2	chr7	964273	964273	C	T	17	32673	N	G_C
7_24_CA_2	chr7	965023	965023	C	T	17	32673	N	G_C
7_24_CA_2	chr7	965808	965808	C	T	17	32673	N	G_C
7_24_CA_2	chr7	965872	965872	C	T	17	32673	N	G_C
7_24_CA_2	chr7	966256	966256	C	T	17	32673	N	G_C
7_24_CA_2	chr7	966575	966575	C	T	17	32673	N	G_C
7_24_CA_2	chr7	966913	966913	C	T	17	32673	N	G_C
7_24_CA_2	chr7	967141	967141	C	T	17	32673	N	G_C
7_24_CA_2	chr7	967669	967669	C	T	17	32673	N	G_C
7_24_CA_2	chr7	967823	967823	C	T	17	32673	N	G_C
7_24_CA_2	chr7	967954	967954	C	T	17	32673	N	G_C
7_24_CA_2	chr7	967990	967990	C	T	17	32673	N	G_C
7_24_CA_2	chr7	968226	968226	C	T	17	32673	N	G_C
7_24_CA_2	chr7	968343	968343	C	T	17	32673	N	G_C
7_24_CA_2	chr7	968876	968876	C	T	17	32673	N	G_C
7_24_CA_2	chr7	969052	969052	C	T	17	32673	N	G_C
7_24_CA_2	chr7	969132	969132	C	T	17	32673	N	G_C
7_24_CA_2	chr7	969864	969864	C	T	17	32673	N	G_C
7_24_CA_2	chr7	970225	970225	C	T	17	32673	N	G_C
7_24_CA_2	chr7	970278	970278	C	T	17	32673	N	G_C
7_24_CA_2	chr7	970446	970446	C	T	17	32673	N	G_C
7_24_CA_2	chr7	970570	970570	C	T	17	32673	N	G_C
7_24_CA_2	chr7	970728	970728	C	T	17	32673	N	G_C
7_24_CA_2	chr7	970747	970747	C	T	17	32673	N	G_C
7_24_CA_2	chr7	970783	970783	C	T	17	32673	N	G_C
7_24_CA_2	chr7	971061	971061	C	T	17	32673	N	G_C
7_24_CA_2	chr7	971313	971313	C	T	17	32673	N	G_C
7_24_CA_2	chr7	971708	971708	C	T	17	32673	N	G_C
7_24_CA_2	chr7	972181	972181	C	T	17	32673	N	G_C
7_24_CA_2	chr7	972283	972283	C	T	17	32673	N	G_C
7_24_CA_2	chr7	972611	972611	C	T	17	32673	N	G_C
7_24_CA_2	chr7	972846	972846	G	A	17	32673	N	G_C
7_24_CA_2	chr7	972909	972909	C	T	17	32673	N	G_C
7_24_CA_2	chr7	973275	973275	C	T	17	32673	N	G_C
7_24_CA_2	chr7	973283	973283	C	T	17	32673	N	G_C
7_24_CA_2	chr7	973460	973460	C	T	17	32673	N	G_C
7_24_CA_2	chr7	973691	973691	C	T	17	32673	N	G_C
7_24_CA_2	chr7	973840	973840	C	T	17	32673	N	G_C
7_24_CA_2	chr7	973972	973972	C	T	17	32673	N	G_C
7_24_CA_2	chr7	974095	974095	C	T	17	32673	N	G_C
7_24_CA_2	chr7	974707	974707	C	T	17	32673	N	G_C
7_24_CA_2	chr7	974767	974767	C	T	17	32673	N	G_C
7_24_CA_2	chr7	974868	974868	C	T	17	32673	N	G_C
7_24_CA_2	chr7	975164	975164	C	T	17	32673	N	G_C
7_24_CA_2	chr7	975425	975425	C	T	17	32673	N	G_C
7_24_CA_2	chr7	975525	975525	C	T	17	32673	N	G_C
7_24_CA_2	chr7	975608	975608	C	T	17	32673	N	G_C
7_24_CA_2	chr7	975706	975706	C	T	17	32673	N	G_C
7_24_CA_2	chr7	975748	975748	C	T	17	32673	N	G_C
7_24_CA_2	chr7	975867	975867	C	T	17	32673	N	G_C
7_24_CA_2	chr7	976139	976139	C	T	17	32673	N	G_C
7_24_CA_2	chr7	976195	976195	C	T	17	32673	N	G_C
7_24_CA_2	chr7	976237	976237	C	T	17	32673	N	G_C
7_24_CA_2	chr7	976459	976459	C	T	17	32673	N	G_C
7_24_CA_2	chr7	977229	977229	C	T	17	32673	N	G_C
7_24_CA_2	chr7	977349	977349	C	T	17	32673	N	G_C
7_24_CA_2	chr7	977361	977361	C	T	17	32673	N	G_C
7_24_CA_2	chr7	977637	977637	C	T	17	32673	N	G_C
7_24_CA_2	chr7	977800	977800	C	T	17	32673	N	G_C
7_24_CA_2	chr7	977997	977997	C	T	17	32673	N	G_C
7_24_CA_2	chr7	978040	978040	C	T	17	32673	N	G_C
7_24_CA_2	chr7	978105	978105	C	T	17	32673	N	G_C
7_24_CA_2	chr7	978265	978265	C	T	17	32673	N	G_C
7_24_CA_2	chr7	978500	978500	C	T	17	32673	N	G_C
7_24_CA_2	chr7	978841	978841	C	T	17	32673	N	G_C
7_24_CA_2	chr7	979010	979010	C	T	17	32673	N	G_C
7_24_CA_2	chr7	979898	979898	C	T	17	32673	N	G_C
7_24_CA_2	chr7	979918	979918	C	T	17	32673	N	G_C
7_24_CA_2	chr7	980069	980069	C	T	17	32673	N	G_C
7_24_CA_2	chr7	980353	980353	C	T	17	32673	N	G_C
7_24_CA_2	chr7	980532	980532	C	T	17	32673	N	G_C
7_24_CA_2	chr7	980586	980586	C	T	17	32673	N	G_C
7_24_CA_2	chr7	980725	980725	C	T	17	32673	N	G_C
7_24_CA_2	chr7	980797	980797	C	T	17	32673	N	G_C
7_24_CA_2	chr7	981067	981067	C	T	17	32673	N	G_C
7_24_CA_2	chr7	981228	981228	C	T	17	32673	N	G_C
7_24_CA_2	chr7	981499	981499	C	T	17	32673	N	G_C
7_24_CA_2	chr7	981521	981521	C	T	17	32673	N	G_C
7_24_CA_2	chr7	981918	981918	C	T	17	32673	N	G_C
7_24_CA_2	chr7	982189	982189	C	T	17	32673	N	G_C
7_24_CA_2	chr7	982309	982309	C	T	17	32673	N	G_C
7_24_CA_2	chr7	982332	982332	C	T	17	32673	N	G_C
7_24_CA_2	chr7	982345	982345	C	T	17	32673	N	G_C
7_24_CA_2	chr7	982373	982373	C	T	17	32673	N	G_C
7_24_CA_2	chr7	982514	982514	C	T	17	32673	N	G_C
7_24_CA_2	chr7	982767	982767	C	T	17	32673	N	G_C
7_24_CA_2	chr7	982971	982971	C	T	17	32673	N	G_C
7_24_CA_2	chr7	982992	982992	C	T	17	32673	N	G_C
7_24_CA_2	chr7	983166	983166	C	T	17	32673	N	G_C
7_24_CA_2	chr7	985146	985146	C	T	17	32673	N	G_C
7_24_CA_2	chr7	987019	987019	G	A	17	32673	N	G_C
7_24_CA_2	chr8	367809	367809	G	A	18	22965	N	G
7_24_CA_2	chr8	372851	372851	G	A	18	22965	N	G
7_24_CA_2	chr8	373677	373677	G	A	18	22965	N	G
7_24_CA_2	chr8	374182	374182	G	A	18	22965	N	G
7_24_CA_2	chr8	374529	374529	G	A	18	22965	N	G
7_24_CA_2	chr8	375485	375485	G	A	18	22965	N	G
7_24_CA_2	chr8	376737	376737	G	A	18	22965	N	G
7_24_CA_2	chr8	376835	376835	G	A	18	22965	N	G
7_24_CA_2	chr8	377918	377918	G	A	18	22965	N	G
7_24_CA_2	chr8	378419	378419	G	A	18	22965	N	G
7_24_CA_2	chr8	378529	378529	G	A	18	22965	N	G
7_24_CA_2	chr8	379068	379068	G	A	18	22965	N	G
7_24_CA_2	chr8	379389	379389	G	A	18	22965	N	G
7_24_CA_2	chr8	379898	379898	G	A	18	22965	N	G
7_24_CA_2	chr8	380288	380288	G	A	18	22965	N	G
7_24_CA_2	chr8	381119	381119	G	A	18	22965	N	G
7_24_CA_2	chr8	381394	381394	G	A	18	22965	N	G
7_24_CA_2	chr8	381908	381908	G	A	18	22965	N	G
7_24_CA_2	chr8	382556	382556	G	A	18	22965	N	G
7_24_CA_2	chr8	382999	382999	G	A	18	22965	N	G
7_24_CA_2	chr8	384011	384011	G	A	18	22965	N	G
7_24_CA_2	chr8	384360	384360	G	A	18	22965	N	G
7_24_CA_2	chr8	385890	385890	G	A	18	22965	N	G
7_24_CA_2	chr8	385896	385896	G	A	18	22965	N	G
7_24_CA_2	chr8	386336	386336	G	A	18	22965	N	G
7_24_CA_2	chr8	386379	386379	G	A	18	22965	N	G
7_24_CA_2	chr8	386382	386382	G	A	18	22965	N	G
7_24_CA_2	chr8	387826	387826	G	A	18	22965	N	G
7_24_CA_2	chr8	389272	389272	G	A	18	22965	N	G
7_24_CA_2	chr8	389819	389819	G	A	18	22965	N	G
7_24_CA_2	chr8	390773	390773	G	A	18	22965	N	G
7_24_CA_2	chr9	401879	401879	C	T	19	30088	C
7_24_CA_2	chr9	403428	403428	C	T	19	30088	C
7_24_CA_2	chr9	403802	403802	C	T	19	30088	C
7_24_CA_2	chr9	404142	404142	C	T	19	30088	C
7_24_CA_2	chr9	404250	404250	C	T	19	30088	C
7_24_CA_2	chr9	404336	404336	C	T	19	30088	C
7_24_CA_2	chr9	404375	404375	C	T	19	30088	C
7_24_CA_2	chr9	404957	404957	C	T	19	30088	C
7_24_CA_2	chr9	405096	405096	C	T	19	30088	C
7_24_CA_2	chr9	405504	405504	C	T	19	30088	C
7_24_CA_2	chr9	405634	405634	C	T	19	30088	C
7_24_CA_2	chr9	405687	405687	C	T	19	30088	C
7_24_CA_2	chr9	405792	405792	C	T	19	30088	C
7_24_CA_2	chr9	406128	406128	C	T	19	30088	C
7_24_CA_2	chr9	406201	406201	C	T	19	30088	C
7_24_CA_2	chr9	408585	408585	C	T	19	30088	C
7_24_CA_2	chr9	409627	409627	C	T	19	30088	C
7_24_CA_2	chr9	410184	410184	C	T	19	30088	C
7_24_CA_2	chr9	410420	410420	C	T	19	30088	C
7_24_CA_2	chr9	410659	410659	C	T	19	30088	C
7_24_CA_2	chr9	411419	411419	C	T	19	30088	C
7_24_CA_2	chr9	411842	411842	C	T	19	30088	C
7_24_CA_2	chr9	412025	412025	C	T	19	30088	C
7_24_CA_2	chr9	412080	412080	C	T	19	30088	C
7_24_CA_2	chr9	412400	412400	C	T	19	30088	C
7_24_CA_2	chr9	412946	412946	C	T	19	30088	C
7_24_CA_2	chr9	413240	413240	C	T	19	30088	C
7_24_CA_2	chr9	413590	413590	C	T	19	30088	C
7_24_CA_2	chr9	413734	413734	C	T	19	30088	C
7_24_CA_2	chr9	414112	414112	C	T	19	30088	C
7_24_CA_2	chr9	414829	414829	C	T	19	30088	C
7_24_CA_2	chr9	415832	415832	C	T	19	30088	C
7_24_CA_2	chr9	416020	416020	C	T	19	30088	C
7_24_CA_2	chr9	416524	416524	C	T	19	30088	C
7_24_CA_2	chr9	417023	417023	C	T	19	30088	C
7_24_CA_2	chr9	417522	417522	C	T	19	30088	C
7_24_CA_2	chr9	418314	418314	C	T	19	30088	C
7_24_CA_2	chr9	419339	419339	C	T	19	30088	C
7_24_CA_2	chr9	419416	419416	C	T	19	30088	C
7_24_CA_2	chr9	419633	419633	C	T	19	30088	C
7_24_CA_2	chr9	419838	419838	C	T	19	30088	C
7_24_CA_2	chr9	420748	420748	C	T	19	30088	C
7_24_CA_2	chr9	421444	421444	C	T	19	30088	C
7_24_CA_2	chr9	422682	422682	C	T	19	30088	C
7_24_CA_2	chr9	423224	423224	C	T	19	30088	C
7_24_CA_2	chr9	423442	423442	C	T	19	30088	C
7_24_CA_2	chr9	424391	424391	C	T	19	30088	C
7_24_CA_2	chr9	426729	426729	C	T	19	30088	C
7_24_CA_2	chr9	427302	427302	C	T	19	30088	C
7_24_CA_2	chr9	427997	427997	C	T	19	30088	C
7_24_CA_2	chr9	428263	428263	C	T	19	30088	C
7_24_CA_2	chr9	428876	428876	C	T	19	30088	C
7_24_CA_2	chr9	428944	428944	C	T	19	30088	C
7_24_CA_2	chr9	429517	429517	C	T	19	30088	C
7_24_CA_2	chr9	431966	431966	C	T	19	30088	C
7_24_CA_2	chr10	484465	484465	G	A	20	113960	N	G_C
7_24_CA_2	chr10	484943	484943	G	A	20	113960	N	G_C
7_24_CA_2	chr10	485836	485836	G	A	20	113960	N	G_C
7_24_CA_2	chr10	486071	486071	G	A	20	113960	N	G_C
7_24_CA_2	chr10	487072	487072	G	A	20	113960	N	G_C
7_24_CA_2	chr10	487151	487151	G	A	20	113960	N	G_C
7_24_CA_2	chr10	487248	487248	G	A	20	113960	N	G_C
7_24_CA_2	chr10	487546	487546	G	A	20	113960	N	G_C
7_24_CA_2	chr10	488246	488246	G	A	20	113960	N	G_C
7_24_CA_2	chr10	488608	488608	G	A	20	113960	N	G_C
7_24_CA_2	chr10	489073	489073	G	A	20	113960	N	G_C
7_24_CA_2	chr10	490728	490728	G	A	20	113960	N	G_C
7_24_CA_2	chr10	491994	491994	G	A	20	113960	N	G_C
7_24_CA_2	chr10	493769	493769	G	A	20	113960	N	G_C
7_24_CA_2	chr10	493908	493908	G	A	20	113960	N	G_C
7_24_CA_2	chr10	495110	495110	G	A	20	113960	N	G_C
7_24_CA_2	chr10	495196	495196	G	A	20	113960	N	G_C
7_24_CA_2	chr10	495354	495354	G	A	20	113960	N	G_C
7_24_CA_2	chr10	496936	496936	G	A	20	113960	N	G_C
7_24_CA_2	chr10	497165	497165	G	A	20	113960	N	G_C
7_24_CA_2	chr10	497320	497320	G	A	20	113960	N	G_C
7_24_CA_2	chr10	497707	497707	G	A	20	113960	N	G_C
7_24_CA_2	chr10	497714	497714	G	A	20	113960	N	G_C
7_24_CA_2	chr10	498378	498378	G	A	20	113960	N	G_C
7_24_CA_2	chr10	498625	498625	G	A	20	113960	N	G_C
7_24_CA_2	chr10	501323	501323	G	A	20	113960	N	G_C
7_24_CA_2	chr10	501343	501343	G	A	20	113960	N	G_C
7_24_CA_2	chr10	503506	503506	G	A	20	113960	N	G_C
7_24_CA_2	chr10	503660	503660	G	A	20	113960	N	G_C
7_24_CA_2	chr10	504359	504359	G	A	20	113960	N	G_C
7_24_CA_2	chr10	507716	507716	G	A	20	113960	N	G_C
7_24_CA_2	chr10	509126	509126	G	A	20	113960	N	G_C
7_24_CA_2	chr10	509324	509324	G	A	20	113960	N	G_C
7_24_CA_2	chr10	509502	509502	G	A	20	113960	N	G_C
7_24_CA_2	chr10	509875	509875	G	A	20	113960	N	G_C
7_24_CA_2	chr10	510365	510365	G	A	20	113960	N	G_C
7_24_CA_2	chr10	511944	511944	G	A	20	113960	N	G_C
7_24_CA_2	chr10	514835	514835	G	A	20	113960	N	G_C
7_24_CA_2	chr10	515098	515098	G	A	20	113960	N	G_C
7_24_CA_2	chr10	516066	516066	G	A	20	113960	N	G_C
7_24_CA_2	chr10	517070	517070	G	A	20	113960	N	G_C
7_24_CA_2	chr10	517313	517313	G	A	20	113960	N	G_C
7_24_CA_2	chr10	517589	517589	G	A	20	113960	N	G_C
7_24_CA_2	chr10	517782	517782	G	A	20	113960	N	G_C
7_24_CA_2	chr10	518221	518221	G	A	20	113960	N	G_C
7_24_CA_2	chr10	518226	518226	G	A	20	113960	N	G_C
7_24_CA_2	chr10	519016	519016	G	A	20	113960	N	G_C
7_24_CA_2	chr10	521518	521518	G	A	20	113960	N	G_C
7_24_CA_2	chr10	521670	521670	G	A	20	113960	N	G_C
7_24_CA_2	chr10	522099	522099	G	A	20	113960	N	G_C
7_24_CA_2	chr10	522356	522356	G	A	20	113960	N	G_C
7_24_CA_2	chr10	524208	524208	G	A	20	113960	N	G_C
7_24_CA_2	chr10	524583	524583	G	A	20	113960	N	G_C
7_24_CA_2	chr10	524886	524886	G	A	20	113960	N	G_C
7_24_CA_2	chr10	527240	527240	G	A	20	113960	N	G_C
7_24_CA_2	chr10	527403	527403	G	A	20	113960	N	G_C
7_24_CA_2	chr10	527708	527708	G	A	20	113960	N	G_C
7_24_CA_2	chr10	528044	528044	G	A	20	113960	N	G_C
7_24_CA_2	chr10	528678	528678	G	A	20	113960	N	G_C
7_24_CA_2	chr10	528714	528714	G	A	20	113960	N	G_C
7_24_CA_2	chr10	528984	528984	G	A	20	113960	N	G_C
7_24_CA_2	chr10	531509	531509	G	A	20	113960	N	G_C
7_24_CA_2	chr10	532296	532296	G	A	20	113960	N	G_C
7_24_CA_2	chr10	532753	532753	G	A	20	113960	N	G_C
7_24_CA_2	chr10	536162	536162	G	A	20	113960	N	G_C
7_24_CA_2	chr10	536574	536574	G	A	20	113960	N	G_C
7_24_CA_2	chr10	536729	536729	G	A	20	113960	N	G_C
7_24_CA_2	chr10	537026	537026	G	A	20	113960	N	G_C
7_24_CA_2	chr10	538492	538492	G	A	20	113960	N	G_C
7_24_CA_2	chr10	540374	540374	G	A	20	113960	N	G_C
7_24_CA_2	chr10	543112	543112	G	A	20	113960	N	G_C
7_24_CA_2	chr10	543393	543393	G	A	20	113960	N	G_C
7_24_CA_2	chr10	543648	543648	G	A	20	113960	N	G_C
7_24_CA_2	chr10	546265	546265	G	A	20	113960	N	G_C
7_24_CA_2	chr10	546422	546422	G	A	20	113960	N	G_C
7_24_CA_2	chr10	547948	547948	G	A	20	113960	N	G_C
7_24_CA_2	chr10	548324	548324	G	A	20	113960	N	G_C
7_24_CA_2	chr10	549404	549404	G	A	20	113960	N	G_C
7_24_CA_2	chr10	549706	549706	G	A	20	113960	N	G_C
7_24_CA_2	chr10	549960	549960	G	A	20	113960	N	G_C
7_24_CA_2	chr10	550450	550450	G	A	20	113960	N	G_C
7_24_CA_2	chr10	550500	550500	G	A	20	113960	N	G_C
7_24_CA_2	chr10	550753	550753	G	A	20	113960	N	G_C
7_24_CA_2	chr10	551770	551770	G	A	20	113960	N	G_C
7_24_CA_2	chr10	551925	551925	G	A	20	113960	N	G_C
7_24_CA_2	chr10	552063	552063	G	A	20	113960	N	G_C
7_24_CA_2	chr10	552526	552526	G	A	20	113960	N	G_C
7_24_CA_2	chr10	552808	552808	G	A	20	113960	N	G_C
7_24_CA_2	chr10	553571	553571	G	A	20	113960	N	G_C
7_24_CA_2	chr10	554104	554104	G	A	20	113960	N	G_C
7_24_CA_2	chr10	554193	554193	G	A	20	113960	N	G_C
7_24_CA_2	chr10	554265	554265	G	A	20	113960	N	G_C
7_24_CA_2	chr10	554936	554936	G	A	20	113960	N	G_C
7_24_CA_2	chr10	555451	555451	G	A	20	113960	N	G_C
7_24_CA_2	chr10	556315	556315	G	A	20	113960	N	G_C
7_24_CA_2	chr10	556366	556366	G	A	20	113960	N	G_C
7_24_CA_2	chr10	556947	556947	G	A	20	113960	N	G_C
7_24_CA_2	chr10	557386	557386	G	A	20	113960	N	G_C
7_24_CA_2	chr10	557621	557621	G	A	20	113960	N	G_C
7_24_CA_2	chr10	557901	557901	G	A	20	113960	N	G_C
7_24_CA_2	chr10	557904	557904	G	A	20	113960	N	G_C
7_24_CA_2	chr10	558004	558004	G	A	20	113960	N	G_C
7_24_CA_2	chr10	558251	558251	G	A	20	113960	N	G_C
7_24_CA_2	chr10	558896	558896	G	A	20	113960	N	G_C
7_24_CA_2	chr10	559604	559604	G	A	20	113960	N	G_C
7_24_CA_2	chr10	559867	559867	G	A	20	113960	N	G_C
7_24_CA_2	chr10	560217	560217	G	A	20	113960	N	G_C
7_24_CA_2	chr10	560234	560234	G	A	20	113960	N	G_C
7_24_CA_2	chr10	560679	560679	G	A	20	113960	N	G_C
7_24_CA_2	chr10	560726	560726	G	A	20	113960	N	G_C
7_24_CA_2	chr10	560774	560774	G	A	20	113960	N	G_C
7_24_CA_2	chr10	561102	561102	C	T	20	113960	N	G_C
7_24_CA_2	chr10	561241	561241	G	A	20	113960	N	G_C
7_24_CA_2	chr10	562117	562117	G	A	20	113960	N	G_C
7_24_CA_2	chr10	565550	565550	G	A	20	113960	N	G_C
7_24_CA_2	chr10	566252	566252	G	A	20	113960	N	G_C
7_24_CA_2	chr10	573148	573148	G	A	20	113960	N	G_C
7_24_CA_2	chr10	576262	576262	G	A	20	113960	N	G_C
7_24_CA_2	chr10	577371	577371	G	A	20	113960	N	G_C
7_24_CA_2	chr10	579057	579057	G	A	20	113960	N	G_C
7_24_CA_2	chr10	579366	579366	G	A	20	113960	N	G_C
7_24_CA_2	chr10	580681	580681	G	A	20	113960	N	G_C
7_24_CA_2	chr10	583218	583218	G	A	20	113960	N	G_C
7_24_CA_2	chr10	584131	584131	G	A	20	113960	N	G_C
7_24_CA_2	chr10	587097	587097	G	A	20	113960	N	G_C
7_24_CA_2	chr10	587661	587661	G	A	20	113960	N	G_C
7_24_CA_2	chr10	589958	589958	G	A	20	113960	N	G_C
7_24_CA_2	chr10	598424	598424	C	T	20	113960	N	G_C
7_24_CA_2	chr11	131434	131434	G	A	21	19246	N	G_C
7_24_CA_2	chr11	133871	133871	G	A	21	19246	N	G_C
7_24_CA_2	chr11	135448	135448	G	A	21	19246	N	G_C
7_24_CA_2	chr11	136312	136312	G	A	21	19246	N	G_C
7_24_CA_2	chr11	137801	137801	G	A	21	19246	N	G_C
7_24_CA_2	chr11	140261	140261	G	A	21	19246	N	G_C
7_24_CA_2	chr11	140707	140707	G	A	21	19246	N	G_C
7_24_CA_2	chr11	140721	140721	G	A	21	19246	N	G_C
7_24_CA_2	chr11	140906	140906	G	A	21	19246	N	G_C
7_24_CA_2	chr11	140973	140973	G	A	21	19246	N	G_C
7_24_CA_2	chr11	141273	141273	G	A	21	19246	N	G_C
7_24_CA_2	chr11	141679	141679	G	A	21	19246	N	G_C
7_24_CA_2	chr11	142379	142379	G	A	21	19246	N	G_C
7_24_CA_2	chr11	142465	142465	G	A	21	19246	N	G_C
7_24_CA_2	chr11	142933	142933	G	A	21	19246	N	G_C
7_24_CA_2	chr11	150679	150679	C	T	21	19246	N	G_C
7_24_CA_2	chr11	378314	378314	G	A	22	12302	N	G_C
7_24_CA_2	chr11	379990	379990	G	A	22	12302	N	G_C
7_24_CA_2	chr11	380312	380312	C	T	22	12302	N	G_C
7_24_CA_2	chr11	381686	381686	C	T	22	12302	N	G_C
7_24_CA_2	chr11	382764	382764	G	A	22	12302	N	G_C
7_24_CA_2	chr11	385024	385024	G	A	22	12302	N	G_C
7_24_CA_2	chr11	385442	385442	G	A	22	12302	N	G_C
7_24_CA_2	chr11	386117	386117	G	A	22	12302	N	G_C
7_24_CA_2	chr11	386467	386467	G	A	22	12302	N	G_C
7_24_CA_2	chr11	386494	386494	G	A	22	12302	N	G_C
7_24_CA_2	chr11	386624	386624	G	A	22	12302	N	G_C
7_24_CA_2	chr11	387664	387664	G	A	22	12302	N	G_C
7_24_CA_2	chr11	388753	388753	C	T	22	12302	N	G_C
7_24_CA_2	chr11	390615	390615	G	A	22	12302	N	G_C
7_24_CA_2	chr11	469110	469110	C	T	23	8931	N	G_C
7_24_CA_2	chr11	471120	471120	C	T	23	8931	N	G_C
7_24_CA_2	chr11	471288	471288	C	T	23	8931	N	G_C
7_24_CA_2	chr11	472326	472326	C	T	23	8931	N	G_C
7_24_CA_2	chr11	472422	472422	C	T	23	8931	N	G_C
7_24_CA_2	chr11	474478	474478	C	T	23	8931	N	G_C
7_24_CA_2	chr11	474591	474591	C	T	23	8931	N	G_C
7_24_CA_2	chr11	476266	476266	C	T	23	8931	N	G_C
7_24_CA_2	chr11	478040	478040	G	A	23	8931	N	G_C
7_24_CA_2	chr12	31575	31575	G	A	24	12989	N	G_C
7_24_CA_2	chr12	31637	31637	G	A	24	12989	N	G_C
7_24_CA_2	chr12	32088	32088	G	A	24	12989	N	G_C
7_24_CA_2	chr12	32878	32878	G	A	24	12989	N	G_C
7_24_CA_2	chr12	33107	33107	G	A	24	12989	N	G_C
7_24_CA_2	chr12	33649	33649	G	A	24	12989	N	G_C
7_24_CA_2	chr12	33651	33651	G	A	24	12989	N	G_C
7_24_CA_2	chr12	34256	34256	G	A	24	12989	N	G_C
7_24_CA_2	chr12	34549	34549	G	A	24	12989	N	G_C
7_24_CA_2	chr12	35134	35134	G	A	24	12989	N	G_C
7_24_CA_2	chr12	35736	35736	G	A	24	12989	N	G_C
7_24_CA_2	chr12	36005	36005	G	A	24	12989	N	G_C
7_24_CA_2	chr12	36061	36061	G	A	24	12989	N	G_C
7_24_CA_2	chr12	36087	36087	G	A	24	12989	N	G_C
7_24_CA_2	chr12	36104	36104	G	A	24	12989	N	G_C
7_24_CA_2	chr12	36256	36256	G	A	24	12989	N	G_C
7_24_CA_2	chr12	36875	36875	G	A	24	12989	N	G_C
7_24_CA_2	chr12	36952	36952	G	A	24	12989	N	G_C
7_24_CA_2	chr12	37084	37084	G	A	24	12989	N	G_C
7_24_CA_2	chr12	37196	37196	G	A	24	12989	N	G_C
7_24_CA_2	chr12	37695	37695	G	A	24	12989	N	G_C
7_24_CA_2	chr12	37829	37829	G	A	24	12989	N	G_C
7_24_CA_2	chr12	37928	37928	G	A	24	12989	N	G_C
7_24_CA_2	chr12	37946	37946	G	A	24	12989	N	G_C
7_24_CA_2	chr12	38052	38052	G	A	24	12989	N	G_C
7_24_CA_2	chr12	38336	38336	G	A	24	12989	N	G_C
7_24_CA_2	chr12	38546	38546	G	A	24	12989	N	G_C
7_24_CA_2	chr12	38581	38581	G	A	24	12989	N	G_C
7_24_CA_2	chr12	38936	38936	G	A	24	12989	N	G_C
7_24_CA_2	chr12	39088	39088	G	A	24	12989	N	G_C
7_24_CA_2	chr12	39477	39477	G	A	24	12989	N	G_C
7_24_CA_2	chr12	39537	39537	G	A	24	12989	N	G_C
7_24_CA_2	chr12	39683	39683	G	A	24	12989	N	G_C
7_24_CA_2	chr12	39809	39809	G	A	24	12989	N	G_C
7_24_CA_2	chr12	40868	40868	G	A	24	12989	N	G_C
7_24_CA_2	chr12	42447	42447	C	T	24	12989	N	G_C
7_24_CA_2	chr12	44563	44563	G	A	24	12989	N	G_C
7_24_CA_2	chr12	540504	540504	C	T	25	18767	N	G_C
7_24_CA_2	chr12	541012	541012	C	T	25	18767	N	G_C
7_24_CA_2	chr12	542797	542797	C	T	25	18767	N	G_C
7_24_CA_2	chr12	542965	542965	C	T	25	18767	N	G_C
7_24_CA_2	chr12	543705	543705	C	T	25	18767	N	G_C
7_24_CA_2	chr12	544053	544053	C	T	25	18767	N	G_C
7_24_CA_2	chr12	544236	544236	C	T	25	18767	N	G_C
7_24_CA_2	chr12	544490	544490	C	T	25	18767	N	G_C
7_24_CA_2	chr12	546674	546674	C	T	25	18767	N	G_C
7_24_CA_2	chr12	546873	546873	C	T	25	18767	N	G_C
7_24_CA_2	chr12	547236	547236	C	T	25	18767	N	G_C
7_24_CA_2	chr12	547705	547705	C	T	25	18767	N	G_C
7_24_CA_2	chr12	548070	548070	G	A	25	18767	N	G_C
7_24_CA_2	chr12	548865	548865	C	T	25	18767	N	G_C
7_24_CA_2	chr12	549903	549903	C	T	25	18767	N	G_C
7_24_CA_2	chr12	550629	550629	C	T	25	18767	N	G_C
7_24_CA_2	chr12	550746	550746	C	T	25	18767	N	G_C
7_24_CA_2	chr12	550952	550952	C	T	25	18767	N	G_C
7_24_CA_2	chr12	551528	551528	C	T	25	18767	N	G_C
7_24_CA_2	chr12	552025	552025	C	T	25	18767	N	G_C
7_24_CA_2	chr12	552805	552805	C	T	25	18767	N	G_C
7_24_CA_2	chr12	553536	553536	C	T	25	18767	N	G_C
7_24_CA_2	chr12	553961	553961	C	T	25	18767	N	G_C
7_24_CA_2	chr12	554420	554420	C	T	25	18767	N	G_C
7_24_CA_2	chr12	554592	554592	C	T	25	18767	N	G_C
7_24_CA_2	chr12	555655	555655	C	T	25	18767	N	G_C
7_24_CA_2	chr12	556057	556057	C	T	25	18767	N	G_C
7_24_CA_2	chr12	556494	556494	C	T	25	18767	N	G_C
7_24_CA_2	chr12	556697	556697	C	T	25	18767	N	G_C
7_24_CA_2	chr12	558036	558036	G	A	25	18767	N	G_C
7_24_CA_2	chr12	559270	559270	G	A	25	18767	N	G_C
7_24_CA_2	chr12	703505	703505	C	T	26	13360	N	G_C
7_24_CA_2	chr12	704444	704444	C	T	26	13360	N	G_C
7_24_CA_2	chr12	704465	704465	C	T	26	13360	N	G_C
7_24_CA_2	chr12	704468	704468	C	T	26	13360	N	G_C
7_24_CA_2	chr12	704477	704477	C	T	26	13360	N	G_C
7_24_CA_2	chr12	704666	704666	C	T	26	13360	N	G_C
7_24_CA_2	chr12	705202	705202	C	T	26	13360	N	G_C
7_24_CA_2	chr12	705759	705759	C	T	26	13360	N	G_C
7_24_CA_2	chr12	707603	707603	C	T	26	13360	N	G_C
7_24_CA_2	chr12	710036	710036	C	T	26	13360	N	G_C
7_24_CA_2	chr12	710466	710466	C	T	26	13360	N	G_C
7_24_CA_2	chr12	710709	710709	C	T	26	13360	N	G_C
7_24_CA_2	chr12	711177	711177	G	A	26	13360	N	G_C
7_24_CA_2	chr12	711184	711184	G	A	26	13360	N	G_C
7_24_CA_2	chr12	713218	713218	G	A	26	13360	N	G_C
7_24_CA_2	chr12	713814	713814	G	A	26	13360	N	G_C
7_24_CA_2	chr12	714583	714583	G	A	26	13360	N	G_C
7_24_CA_2	chr12	714959	714959	G	A	26	13360	N	G_C
7_24_CA_2	chr12	715251	715251	G	A	26	13360	N	G_C
7_24_CA_2	chr12	716261	716261	G	A	26	13360	N	G_C
7_24_CA_2	chr12	716646	716646	G	A	26	13360	N	G_C
7_24_CA_2	chr12	716864	716864	G	A	26	13360	N	G_C
7_24_CA_2	chr12	855033	855033	C	T	27	91122	N	G_C
7_24_CA_2	chr12	856389	856389	C	T	27	91122	N	G_C
7_24_CA_2	chr12	856492	856492	C	T	27	91122	N	G_C
7_24_CA_2	chr12	857666	857666	C	T	27	91122	N	G_C
7_24_CA_2	chr12	858708	858708	C	T	27	91122	N	G_C
7_24_CA_2	chr12	859282	859282	G	A	27	91122	N	G_C
7_24_CA_2	chr12	860192	860192	C	T	27	91122	N	G_C
7_24_CA_2	chr12	861228	861228	C	T	27	91122	N	G_C
7_24_CA_2	chr12	862594	862594	G	A	27	91122	N	G_C
7_24_CA_2	chr12	862718	862718	C	T	27	91122	N	G_C
7_24_CA_2	chr12	862845	862845	C	T	27	91122	N	G_C
7_24_CA_2	chr12	864225	864225	C	T	27	91122	N	G_C
7_24_CA_2	chr12	864948	864948	C	T	27	91122	N	G_C
7_24_CA_2	chr12	865556	865556	C	T	27	91122	N	G_C
7_24_CA_2	chr12	866266	866266	G	A	27	91122	N	G_C
7_24_CA_2	chr12	866497	866497	C	T	27	91122	N	G_C
7_24_CA_2	chr12	866694	866694	C	T	27	91122	N	G_C
7_24_CA_2	chr12	867660	867660	C	T	27	91122	N	G_C
7_24_CA_2	chr12	869338	869338	C	T	27	91122	N	G_C
7_24_CA_2	chr12	871823	871823	C	T	27	91122	N	G_C
7_24_CA_2	chr12	874403	874403	C	T	27	91122	N	G_C
7_24_CA_2	chr12	875499	875499	C	T	27	91122	N	G_C
7_24_CA_2	chr12	875620	875620	C	T	27	91122	N	G_C
7_24_CA_2	chr12	876169	876169	C	T	27	91122	N	G_C
7_24_CA_2	chr12	877576	877576	C	T	27	91122	N	G_C
7_24_CA_2	chr12	878889	878889	C	T	27	91122	N	G_C
7_24_CA_2	chr12	879639	879639	G	A	27	91122	N	G_C
7_24_CA_2	chr12	880420	880420	C	T	27	91122	N	G_C
7_24_CA_2	chr12	882294	882294	C	T	27	91122	N	G_C
7_24_CA_2	chr12	884404	884404	C	T	27	91122	N	G_C
7_24_CA_2	chr12	886713	886713	C	T	27	91122	N	G_C
7_24_CA_2	chr12	887577	887577	C	T	27	91122	N	G_C
7_24_CA_2	chr12	889504	889504	C	T	27	91122	N	G_C
7_24_CA_2	chr12	890292	890292	C	T	27	91122	N	G_C
7_24_CA_2	chr12	890303	890303	C	T	27	91122	N	G_C
7_24_CA_2	chr12	890770	890770	C	T	27	91122	N	G_C
7_24_CA_2	chr12	891332	891332	C	T	27	91122	N	G_C
7_24_CA_2	chr12	892709	892709	C	T	27	91122	N	G_C
7_24_CA_2	chr12	892774	892774	C	T	27	91122	N	G_C
7_24_CA_2	chr12	893150	893150	C	T	27	91122	N	G_C
7_24_CA_2	chr12	893288	893288	C	T	27	91122	N	G_C
7_24_CA_2	chr12	893400	893400	C	T	27	91122	N	G_C
7_24_CA_2	chr12	894074	894074	C	T	27	91122	N	G_C
7_24_CA_2	chr12	894950	894950	C	T	27	91122	N	G_C
7_24_CA_2	chr12	895454	895454	C	T	27	91122	N	G_C
7_24_CA_2	chr12	895596	895596	C	T	27	91122	N	G_C
7_24_CA_2	chr12	896109	896109	C	T	27	91122	N	G_C
7_24_CA_2	chr12	896619	896619	C	T	27	91122	N	G_C
7_24_CA_2	chr12	896795	896795	C	T	27	91122	N	G_C
7_24_CA_2	chr12	897213	897213	C	T	27	91122	N	G_C
7_24_CA_2	chr12	897354	897354	C	T	27	91122	N	G_C
7_24_CA_2	chr12	899323	899323	G	A	27	91122	N	G_C
7_24_CA_2	chr12	899664	899664	C	T	27	91122	N	G_C
7_24_CA_2	chr12	901461	901461	C	T	27	91122	N	G_C
7_24_CA_2	chr12	902665	902665	C	T	27	91122	N	G_C
7_24_CA_2	chr12	903899	903899	C	T	27	91122	N	G_C
7_24_CA_2	chr12	904181	904181	C	T	27	91122	N	G_C
7_24_CA_2	chr12	905582	905582	C	T	27	91122	N	G_C
7_24_CA_2	chr12	905597	905597	C	T	27	91122	N	G_C
7_24_CA_2	chr12	906580	906580	C	T	27	91122	N	G_C
7_24_CA_2	chr12	906737	906737	C	T	27	91122	N	G_C
7_24_CA_2	chr12	906850	906850	C	T	27	91122	N	G_C
7_24_CA_2	chr12	907525	907525	C	T	27	91122	N	G_C
7_24_CA_2	chr12	907624	907624	C	T	27	91122	N	G_C
7_24_CA_2	chr12	908107	908107	C	T	27	91122	N	G_C
7_24_CA_2	chr12	910159	910159	C	T	27	91122	N	G_C
7_24_CA_2	chr12	910349	910349	C	T	27	91122	N	G_C
7_24_CA_2	chr12	910417	910417	C	T	27	91122	N	G_C
7_24_CA_2	chr12	910927	910927	C	T	27	91122	N	G_C
7_24_CA_2	chr12	913264	913264	C	T	27	91122	N	G_C
7_24_CA_2	chr12	913284	913284	C	T	27	91122	N	G_C
7_24_CA_2	chr12	913638	913638	C	T	27	91122	N	G_C
7_24_CA_2	chr12	917915	917915	C	T	27	91122	N	G_C
7_24_CA_2	chr12	918134	918134	C	T	27	91122	N	G_C
7_24_CA_2	chr12	919031	919031	C	T	27	91122	N	G_C
7_24_CA_2	chr12	919088	919088	G	A	27	91122	N	G_C
7_24_CA_2	chr12	920033	920033	C	T	27	91122	N	G_C
7_24_CA_2	chr12	921206	921206	C	T	27	91122	N	G_C
7_24_CA_2	chr12	921449	921449	C	T	27	91122	N	G_C
7_24_CA_2	chr12	922499	922499	C	T	27	91122	N	G_C
7_24_CA_2	chr12	924313	924313	C	T	27	91122	N	G_C
7_24_CA_2	chr12	924548	924548	C	T	27	91122	N	G_C
7_24_CA_2	chr12	924656	924656	C	T	27	91122	N	G_C
7_24_CA_2	chr12	924776	924776	C	T	27	91122	N	G_C
7_24_CA_2	chr12	925608	925608	C	T	27	91122	N	G_C
7_24_CA_2	chr12	925794	925794	C	T	27	91122	N	G_C
7_24_CA_2	chr12	926876	926876	C	T	27	91122	N	G_C
7_24_CA_2	chr12	929435	929435	C	T	27	91122	N	G_C
7_24_CA_2	chr12	931068	931068	C	T	27	91122	N	G_C
7_24_CA_2	chr12	936141	936141	C	T	27	91122	N	G_C
7_24_CA_2	chr12	937854	937854	C	T	27	91122	N	G_C
7_24_CA_2	chr12	938540	938540	C	T	27	91122	N	G_C
7_24_CA_2	chr12	940595	940595	C	T	27	91122	N	G_C
7_24_CA_2	chr12	942579	942579	C	T	27	91122	N	G_C
7_24_CA_2	chr12	946154	946154	C	T	27	91122	N	G_C
7_24_CA_2	chr12	970453	970453	C	T	28	6454	N	G_C
7_24_CA_2	chr12	971186	971186	C	T	28	6454	N	G_C
7_24_CA_2	chr12	971809	971809	C	T	28	6454	N	G_C
7_24_CA_2	chr12	971978	971978	C	T	28	6454	N	G_C
7_24_CA_2	chr12	972009	972009	C	T	28	6454	N	G_C
7_24_CA_2	chr12	972036	972036	C	T	28	6454	N	G_C
7_24_CA_2	chr12	972823	972823	C	T	28	6454	N	G_C
7_24_CA_2	chr12	974586	974586	G	A	28	6454	N	G_C
7_24_CA_2	chr12	975177	975177	G	A	28	6454	N	G_C
7_24_CA_2	chr12	975215	975215	G	A	28	6454	N	G_C
7_24_CA_2	chr12	975333	975333	G	A	28	6454	N	G_C
7_24_CA_2	chr12	975683	975683	G	A	28	6454	N	G_C
7_24_CA_2	chr12	975737	975737	G	A	28	6454	N	G_C
7_24_CA_2	chr12	976157	976157	G	A	28	6454	N	G_C
7_24_CA_2	chr12	976169	976169	G	A	28	6454	N	G_C
7_24_CA_2	chr12	976906	976906	G	A	28	6454	N	G_C
7_24_CA_2	chr13	49808	49808	C	T	29	10388	N	G_C
7_24_CA_2	chr13	51221	51221	C	T	29	10388	N	G_C
7_24_CA_2	chr13	51296	51296	C	T	29	10388	N	G_C
7_24_CA_2	chr13	51328	51328	C	T	29	10388	N	G_C
7_24_CA_2	chr13	51518	51518	C	T	29	10388	N	G_C
7_24_CA_2	chr13	52085	52085	C	T	29	10388	N	G_C
7_24_CA_2	chr13	53488	53488	C	T	29	10388	N	G_C
7_24_CA_2	chr13	54013	54013	C	T	29	10388	N	G_C
7_24_CA_2	chr13	55392	55392	C	T	29	10388	N	G_C
7_24_CA_2	chr13	55443	55443	C	T	29	10388	N	G_C
7_24_CA_2	chr13	56245	56245	G	A	29	10388	N	G_C
7_24_CA_2	chr13	58713	58713	G	A	29	10388	N	G_C
7_24_CA_2	chr13	58990	58990	G	A	29	10388	N	G_C
7_24_CA_2	chr13	60195	60195	G	A	29	10388	N	G_C
7_24_CA_2	chr13	532115	532115	G	A	30	23877	N	G_C
7_24_CA_2	chr13	533308	533308	C	T	30	23877	N	G_C
7_24_CA_2	chr13	535549	535549	C	T	30	23877	N	G_C
7_24_CA_2	chr13	539639	539639	G	A	30	23877	N	G_C
7_24_CA_2	chr13	539936	539936	G	A	30	23877	N	G_C
7_24_CA_2	chr13	540200	540200	G	A	30	23877	N	G_C
7_24_CA_2	chr13	541390	541390	G	A	30	23877	N	G_C
7_24_CA_2	chr13	541707	541707	G	A	30	23877	N	G_C
7_24_CA_2	chr13	541972	541972	G	A	30	23877	N	G_C
7_24_CA_2	chr13	541998	541998	G	A	30	23877	N	G_C
7_24_CA_2	chr13	542113	542113	G	A	30	23877	N	G_C
7_24_CA_2	chr13	542283	542283	G	A	30	23877	N	G_C
7_24_CA_2	chr13	542599	542599	G	A	30	23877	N	G_C
7_24_CA_2	chr13	542673	542673	G	A	30	23877	N	G_C
7_24_CA_2	chr13	543509	543509	G	A	30	23877	N	G_C
7_24_CA_2	chr13	544027	544027	G	A	30	23877	N	G_C
7_24_CA_2	chr13	544169	544169	G	A	30	23877	N	G_C
7_24_CA_2	chr13	544181	544181	G	A	30	23877	N	G_C
7_24_CA_2	chr13	544827	544827	G	A	30	23877	N	G_C
7_24_CA_2	chr13	544990	544990	G	A	30	23877	N	G_C
7_24_CA_2	chr13	545418	545418	G	A	30	23877	N	G_C
7_24_CA_2	chr13	545421	545421	G	A	30	23877	N	G_C
7_24_CA_2	chr13	545460	545460	G	A	30	23877	N	G_C
7_24_CA_2	chr13	545478	545478	G	A	30	23877	N	G_C
7_24_CA_2	chr13	545532	545532	G	A	30	23877	N	G_C
7_24_CA_2	chr13	545894	545894	G	A	30	23877	N	G_C
7_24_CA_2	chr13	546069	546069	G	A	30	23877	N	G_C
7_24_CA_2	chr13	546305	546305	G	A	30	23877	N	G_C
7_24_CA_2	chr13	546698	546698	G	A	30	23877	N	G_C
7_24_CA_2	chr13	546898	546898	G	A	30	23877	N	G_C
7_24_CA_2	chr13	547114	547114	G	A	30	23877	N	G_C
7_24_CA_2	chr13	547440	547440	G	A	30	23877	N	G_C
7_24_CA_2	chr13	547582	547582	G	A	30	23877	N	G_C
7_24_CA_2	chr13	547606	547606	G	A	30	23877	N	G_C
7_24_CA_2	chr13	547648	547648	G	A	30	23877	N	G_C
7_24_CA_2	chr13	547700	547700	G	A	30	23877	N	G_C
7_24_CA_2	chr13	547776	547776	G	A	30	23877	N	G_C
7_24_CA_2	chr13	547779	547779	G	A	30	23877	N	G_C
7_24_CA_2	chr13	547926	547926	G	A	30	23877	N	G_C
7_24_CA_2	chr13	547962	547962	G	A	30	23877	N	G_C
7_24_CA_2	chr13	548010	548010	G	A	30	23877	N	G_C
7_24_CA_2	chr13	548166	548166	G	A	30	23877	N	G_C
7_24_CA_2	chr13	548226	548226	G	A	30	23877	N	G_C
7_24_CA_2	chr13	548616	548616	G	A	30	23877	N	G_C
7_24_CA_2	chr13	548733	548733	G	A	30	23877	N	G_C
7_24_CA_2	chr13	548794	548794	G	A	30	23877	N	G_C
7_24_CA_2	chr13	548850	548850	G	A	30	23877	N	G_C
7_24_CA_2	chr13	548891	548891	G	A	30	23877	N	G_C
7_24_CA_2	chr13	548956	548956	G	A	30	23877	N	G_C
7_24_CA_2	chr13	549384	549384	G	A	30	23877	N	G_C
7_24_CA_2	chr13	549423	549423	G	A	30	23877	N	G_C
7_24_CA_2	chr13	549847	549847	G	A	30	23877	N	G_C
7_24_CA_2	chr13	550049	550049	G	A	30	23877	N	G_C
7_24_CA_2	chr13	550538	550538	G	A	30	23877	N	G_C
7_24_CA_2	chr13	551734	551734	G	A	30	23877	N	G_C
7_24_CA_2	chr13	552576	552576	G	A	30	23877	N	G_C
7_24_CA_2	chr13	553193	553193	G	A	30	23877	N	G_C
7_24_CA_2	chr13	554539	554539	G	A	30	23877	N	G_C
7_24_CA_2	chr13	555427	555427	G	A	30	23877	N	G_C
7_24_CA_2	chr13	555991	555991	G	A	30	23877	N	G_C
7_24_CA_2	chr13	578039	578039	C	T	31	10284	N	G_C
7_24_CA_2	chr13	578153	578153	C	T	31	10284	N	G_C
7_24_CA_2	chr13	578752	578752	C	T	31	10284	N	G_C
7_24_CA_2	chr13	579046	579046	C	T	31	10284	N	G_C
7_24_CA_2	chr13	580650	580650	C	T	31	10284	N	G_C
7_24_CA_2	chr13	580689	580689	C	T	31	10284	N	G_C
7_24_CA_2	chr13	581463	581463	C	T	31	10284	N	G_C
7_24_CA_2	chr13	581634	581634	C	T	31	10284	N	G_C
7_24_CA_2	chr13	584306	584306	G	A	31	10284	N	G_C
7_24_CA_2	chr13	584565	584565	G	A	31	10284	N	G_C
7_24_CA_2	chr13	585416	585416	G	A	31	10284	N	G_C
7_24_CA_2	chr13	585898	585898	G	A	31	10284	N	G_C
7_24_CA_2	chr13	585985	585985	G	A	31	10284	N	G_C
7_24_CA_2	chr13	587066	587066	G	A	31	10284	N	G_C
7_24_CA_2	chr13	587805	587805	G	A	31	10284	N	G_C
7_24_CA_2	chr13	588091	588091	G	A	31	10284	N	G_C
7_24_CA_2	chr13	588322	588322	G	A	31	10284	N	G_C
7_24_CA_2	chr14	199477	199477	C	T	32	44203	N	G_C
7_24_CA_2	chr14	200728	200728	C	T	32	44203	N	G_C
7_24_CA_2	chr14	200832	200832	C	T	32	44203	N	G_C
7_24_CA_2	chr14	202159	202159	C	T	32	44203	N	G_C
7_24_CA_2	chr14	204395	204395	C	T	32	44203	N	G_C
7_24_CA_2	chr14	207694	207694	C	T	32	44203	N	G_C
7_24_CA_2	chr14	208235	208235	C	T	32	44203	N	G_C
7_24_CA_2	chr14	209019	209019	C	T	32	44203	N	G_C
7_24_CA_2	chr14	209780	209780	C	T	32	44203	N	G_C
7_24_CA_2	chr14	209959	209959	C	T	32	44203	N	G_C
7_24_CA_2	chr14	210261	210261	C	T	32	44203	N	G_C
7_24_CA_2	chr14	210286	210286	C	T	32	44203	N	G_C
7_24_CA_2	chr14	210400	210400	C	T	32	44203	N	G_C
7_24_CA_2	chr14	210564	210564	C	T	32	44203	N	G_C
7_24_CA_2	chr14	211375	211375	C	T	32	44203	N	G_C
7_24_CA_2	chr14	212764	212764	C	T	32	44203	N	G_C
7_24_CA_2	chr14	212900	212900	C	T	32	44203	N	G_C
7_24_CA_2	chr14	214279	214279	C	T	32	44203	N	G_C
7_24_CA_2	chr14	215022	215022	C	T	32	44203	N	G_C
7_24_CA_2	chr14	215322	215322	G	A	32	44203	N	G_C
7_24_CA_2	chr14	216671	216671	C	T	32	44203	N	G_C
7_24_CA_2	chr14	218751	218751	C	T	32	44203	N	G_C
7_24_CA_2	chr14	218962	218962	C	T	32	44203	N	G_C
7_24_CA_2	chr14	219139	219139	C	T	32	44203	N	G_C
7_24_CA_2	chr14	220279	220279	C	T	32	44203	N	G_C
7_24_CA_2	chr14	221695	221695	C	T	32	44203	N	G_C
7_24_CA_2	chr14	221717	221717	C	T	32	44203	N	G_C
7_24_CA_2	chr14	223957	223957	G	A	32	44203	N	G_C
7_24_CA_2	chr14	224303	224303	G	A	32	44203	N	G_C
7_24_CA_2	chr14	224437	224437	G	A	32	44203	N	G_C
7_24_CA_2	chr14	224608	224608	G	A	32	44203	N	G_C
7_24_CA_2	chr14	224932	224932	G	A	32	44203	N	G_C
7_24_CA_2	chr14	224991	224991	G	A	32	44203	N	G_C
7_24_CA_2	chr14	225309	225309	G	A	32	44203	N	G_C
7_24_CA_2	chr14	225805	225805	G	A	32	44203	N	G_C
7_24_CA_2	chr14	226689	226689	G	A	32	44203	N	G_C
7_24_CA_2	chr14	227076	227076	G	A	32	44203	N	G_C
7_24_CA_2	chr14	227507	227507	G	A	32	44203	N	G_C
7_24_CA_2	chr14	228221	228221	G	A	32	44203	N	G_C
7_24_CA_2	chr14	228915	228915	G	A	32	44203	N	G_C
7_24_CA_2	chr14	230559	230559	G	A	32	44203	N	G_C
7_24_CA_2	chr14	231482	231482	G	A	32	44203	N	G_C
7_24_CA_2	chr14	231885	231885	G	A	32	44203	N	G_C
7_24_CA_2	chr14	231948	231948	G	A	32	44203	N	G_C
7_24_CA_2	chr14	232651	232651	G	A	32	44203	N	G_C
7_24_CA_2	chr14	233392	233392	G	A	32	44203	N	G_C
7_24_CA_2	chr14	233575	233575	G	A	32	44203	N	G_C
7_24_CA_2	chr14	234173	234173	G	A	32	44203	N	G_C
7_24_CA_2	chr14	235487	235487	G	A	32	44203	N	G_C
7_24_CA_2	chr14	239045	239045	G	A	32	44203	N	G_C
7_24_CA_2	chr14	239121	239121	G	A	32	44203	N	G_C
7_24_CA_2	chr14	239177	239177	G	A	32	44203	N	G_C
7_24_CA_2	chr14	243679	243679	G	A	32	44203	N	G_C
7_24_CA_2	chr16	132806	132806	C	T	33	19889	C
7_24_CA_2	chr16	140646	140646	C	T	33	19889	C
7_24_CA_2	chr16	141308	141308	C	T	33	19889	C
7_24_CA_2	chr16	141333	141333	C	T	33	19889	C
7_24_CA_2	chr16	141542	141542	C	T	33	19889	C
7_24_CA_2	chr16	141602	141602	C	T	33	19889	C
7_24_CA_2	chr16	141758	141758	C	T	33	19889	C
7_24_CA_2	chr16	142489	142489	C	T	33	19889	C
7_24_CA_2	chr16	142788	142788	C	T	33	19889	C
7_24_CA_2	chr16	143163	143163	C	T	33	19889	C
7_24_CA_2	chr16	143784	143784	C	T	33	19889	C
7_24_CA_2	chr16	144165	144165	C	T	33	19889	C
7_24_CA_2	chr16	145081	145081	C	T	33	19889	C
7_24_CA_2	chr16	145721	145721	C	T	33	19889	C
7_24_CA_2	chr16	152694	152694	C	T	33	19889	C
7_24_CA_2	chr16	213453	213453	C	T	34	7338	N	G_C
7_24_CA_2	chr16	213551	213551	C	T	34	7338	N	G_C
7_24_CA_2	chr16	218709	218709	G	A	34	7338	N	G_C
7_24_CA_2	chr16	219033	219033	G	A	34	7338	N	G_C
7_24_CA_2	chr16	219299	219299	G	A	34	7338	N	G_C
7_24_CA_2	chr16	219411	219411	G	A	34	7338	N	G_C
7_24_CA_2	chr16	219435	219435	G	A	34	7338	N	G_C
7_24_CA_2	chr16	219657	219657	G	A	34	7338	N	G_C
7_24_CA_2	chr16	219672	219672	G	A	34	7338	N	G_C
7_24_CA_2	chr16	219915	219915	G	A	34	7338	N	G_C
7_24_CA_2	chr16	220314	220314	G	A	34	7338	N	G_C
7_24_CA_2	chr16	220350	220350	G	A	34	7338	N	G_C
7_24_CA_2	chr16	220790	220790	G	A	34	7338	N	G_C
7_24_CA_2	chr16	655552	655552	C	T	35	20191	N	G_C
7_24_CA_2	chr16	657152	657152	G	A	35	20191	N	G_C
7_24_CA_2	chr16	659226	659226	G	A	35	20191	N	G_C
7_24_CA_2	chr16	660738	660738	G	A	35	20191	N	G_C
7_24_CA_2	chr16	661173	661173	G	A	35	20191	N	G_C
7_24_CA_2	chr16	661404	661404	G	A	35	20191	N	G_C
7_24_CA_2	chr16	661616	661616	G	A	35	20191	N	G_C
7_24_CA_2	chr16	662150	662150	G	A	35	20191	N	G_C
7_24_CA_2	chr16	663105	663105	G	A	35	20191	N	G_C
7_24_CA_2	chr16	669001	669001	G	A	35	20191	N	G_C
7_24_CA_2	chr16	670450	670450	G	A	35	20191	N	G_C
7_24_CA_2	chr16	671969	671969	G	A	35	20191	N	G_C
7_24_CA_2	chr16	672949	672949	G	A	35	20191	N	G_C
7_24_CA_2	chr16	673290	673290	G	A	35	20191	N	G_C
7_24_CA_2	chr16	674655	674655	G	A	35	20191	N	G_C
7_24_CA_2	chr16	674834	674834	G	A	35	20191	N	G_C
7_24_CA_2	chr16	675429	675429	G	A	35	20191	N	G_C
7_24_CA_2	chr16	675647	675647	G	A	35	20191	N	G_C
7_24_CA_2	chr16	675742	675742	G	A	35	20191	N	G_C

## Sheet: Table_S2G_SourceDataFig4A
Table S2G: IDs and cluster types of clusters shown in Figure 4A (See Data S1 for locations of all mutations within each cluster)
Cluster number in figure 4A	Sample_Barcode	StrainCluster_ID	Cluster Type
1	YCS_72	2	C-coordinated
2	YCS_36	1	C-coordinated
3	YCS_21	1	C-coordinated
4	4_19_CA_6	2	C-coordinated
5	6_23_CA_8	2	G-coordinated
6	5_21_CA_2	1	G-coordinated
7	4_19_CA_14	2	G-coordinated
8	101_4_CA	2	C-or G- coordinated with terminal C or G
9	117_WT_15	1	C-or G- coordinated with terminal C or G
10	YCS_69	2	CG non-coordinated single-switch
11	YCS_49	1	CG non-coordinated single-switch
12	YCS_35	2	CG non-coordinated single-switch
13	4_19_CA_9	1	CG non-coordinated multiple-switch
14	4_19_CA_7	1	CG non-coordinated multiple-switch
15	4_19_CA_2	1	CG non-coordinated multiple-switch
16	4_19_CA_16	3	CG non-coordinated multiple-switch

## Sheet: Table_S2H_SourceDataFig4B
Table S2H: Cluster type distribution in different isolate types of diploid yeast and statistical comparisons between C- or G- coordinated versus CG single-switch cluster distributions. Source Data for Figure 4B
Strain	Ploidy	Gamma exposure (krad)	CG non-coordinated multiple-switch	CG single-switch	coord with terminal CG	C- or G- coordinated	Total clusters		Fisher's Exact Test
WT Diploid	Diploid	80	498	165	77	401	1141		Ratio of CG coordinated to CG single switch				p-value	significant?
WT Haploid	Haploid	40	12	39	22	32	105		Can1-Red (non-selected)	vs	non-Can1-Red		0.8913	no
Can1-Red (all)	Diploid	80	470	144	66	348	1028
Can1-Red (non-selected)	Diploid	80	395	136	63	323	917
non-Can1-Red	Diploid	80	28	21	11	53	113
Can1-White	Diploid	80	9	2	1	8	20
small NR	Diploid	80	3	3	2	8	16
small R	Diploid	80	13	11	5	32	61
large	Diploid	80	3	5	3	5	16

## Sheet: Table-S2I_SourceDataFig5B_C_D
Table S2I: Source Data for Figures 5B, 5C, 5D showing cluster type distribution in haploid yeast
Strain	Ploidy	Gamma exposure (krad)	CG non-coordinated multiple-switch	5' C single-switch clusters	5' G single-switch clusters	C-coordinated adjacent to a single G	G-coordinated adjacent to a single C	C- or G- coordinated	Total clusters
WT Haploid	Haploid	40	12	39	0	18	4	32	105
sae2Δ	Haploid	40	17	12	2	10	7	91	139
sgs1Δ	Haploid	40	14	16	1	5	2	43	81
exo1Δ	Haploid	40	15	16	0	12	1	29	73
pol32Δ	Haploid	40	21	13	0	4	4	31	73
sgs1Δ exo1Δ (20krad+40krad)	Haploid	40	4	1	0	0	1	18	24
sgs1Δ pol32Δ	Haploid	40	15	14	0	5	2	44	80
exo1Δ pol32Δ	Haploid	40	18	17	0	6	2	34	77
sgs1Δ exo1Δ pol32Δ	Haploid	40	0	0	0	1	0	3	4

[truncated: 1 more sheets: Table S2J_SourceDataFigS4]
