# Supplementary material for: Repair of multiple simultaneous double-strand breaks causes bursts of genome-wide clustered hypermutation
Source: PLoS Biol. 2019 Sep 30;17(9):e3000464. doi: 10.1371/journal.pbio.3000464 (PMC6786661; doi:10.1371/journal.pbio.3000464)
Supplement: S3 Table — Datasheets in S3 Table: S3A Table, complete list of clusters identified by whole-genome sequencing of yeast isolates. Source data for S3A Fig (yeast). Values in “Mutation_Density_per_kb” column for the scatterplot can be obtained by filtering in the following columns for each group listed under x-axis after applying the following filters: for diploid yeast, [Strain = WT diploid], [Gamma exposure (krad) = 80], [spans_reporter = no], [CG_cluster_classification >3 mutations = cluster type corresponding to the cluster type in the scatter plot]; for haploid yeast, [Strain = WT haploid], [Gamma exposure (krad) = 40], [spans_reporter = no], [CG_cluster_classification >3 mutations = cluster type corresponding to the cluster type in the scatterplot]. Source data for S3B Fig (yeast). Values in “Cluster_Size_Complexes”, column for each group listed under x-axis of the scatterplot can be obtained by applying the same filtering as described above for source data for S3A Fig (yeast). Source data for S3C Fig (yeast). Values in “Cluster_Length” column for each group listed under x-axis of the scatterplot can be obtained by applying the same filtering as described above for source data for S3A Fig (yeast). S3B Table, separation of terminal mutations from the rest of a cluster in the cluster category II (coordinated with terminal CG). Source data for S3D Fig (yeast). Values for yeast scatterplots are provided in “Distance_terminal_non_matched” and in “Distance_terminal_matched” columns. CG, C- and/or G-containing; WT, wild type. (XLSX) [file pbio.3000464.s009.xlsx]

## Sheet: Legend_S3
Table S3: Clusters identified by whole genome sequencing of yeast isolates
Table S3A: Complete list of clusters identified by whole genome sequencing of yeast isolates. Source Data for Fig S3A,B,C (yeast). Source Data for Fig S3A (yeast). Values in “Mutation_Density_per_kb”, column for the scatterplot can be obtained by filtering in the following columns for each group listed under x-axis after applying the following filters: For diploid yeast - [Strain = WT diploid], […
Table S3B, Separation of terminal mutations from the rest of a cluster in the cluster category II (coordinated with terminal CG). Source Data for Figure S3D (yeast). Values for yeast scatterplots are provided in “Distance_terminal_non_matched” and in “Distance_terminal_matched” columns.
COLUMN TITLE	DESCRIPTION
Sample_Barcode	Name of sequenced isolate .
Strain	Name of strain in this study.
Ploidy	Indicated ploidy of yeast; 1n=haploid yeast strain; 2n=diploid yeast strain.
Gamma exposure (krad)	Amount of gamma-exposure yeast experienced, reported as kilorads.
Vector Status	Vector transformed into strains; either A3A (APOBEC3A containing vector) or Empty Vector (no APOBEC3A).
Isolate type	Phenotypic description of isolate type: can1 red= can1-resistant red colony; can1 white= can1-resisant colony (not red); large or small= size of colony isolated from non-selective media; not-rearranged= no gross chromosomal rearrangements (GCR) identified by pulse-field gel electrophoresis (PFGE); rearranged= at least one GCR identified by PFGE
StrainCluster_ID	A number that uniquely identifies a group of clustered mutations (i.e. a mutation cluster) within a single Sample_Barcode (i.e. one sample).
Chromosome	Chromosome number where a cluster was detected.
Cluster_Coordination	Identifies a cluster’s strand-coordination class. Values of A, T, G, and C indicate the nucleotide in the reference strain that is mutated. A value of N is reported for a cluster if there is any variation in the reference allele among mutations.
Content_of_non_coordinated_cluster	This value describes the type of bases mutated. Clusters containing multiple mutations in the same base will only have those bases indicated once in this field.
Num_switches	Indicates the number of switches in a cluster. A switch is considered a change in the base that is mutated.
CG_single_switch	Indicates whether a CG cluster with a single switch has more than 1 mutated C and 1 mutated G, or less than 2 mutated C's or 2 mutated G's.
CorGfirst	Indicates whether CG clusters with a single switch begin with a mutated C or a mutated G.
Cluster_start	The genomic coordinate where the cluster begins.
Cluster_end	The genomic coordinate where the cluster ends.
Cluster_Length	The number of nucleotides from the first nucleotide change on a mutation cluster to the last nucleotide change.
Cluster_Size_Mutations	The number of nucleotide changes in a group of clustered mutations. If the mutation cluster contains complex mutations, each nucleotide change in the complex event is counted individually.
Cluster_Size_Complexes	The number of mutations in a group of clustered mutations. If the mutation cluster contains complex mutations, the entire complex event is only counted once. This is equivalent to “Cluster_Size_Mutations” if the cluster contains no complex events. If the cluster has complex events, then “Cluster_Size_Complexes” will be less than “Cluster_Size_Muations”.
Mutation_Density_per_kb	Indicates the number of mutations per kilobase in a cluster. Values were calculated by dividing "Cluster_Length" by “Cluster_Size_Complexes”.
Spans_Reporter	Indicates whether any part of the cluster spans the triple reporter (CAN1-URA3-ADE2), between the beginning of the CAN1 ORF and the end of ADE2 ORF.
CG_cluster_classification>3mutations	classification of clusters containing >3 total C and/or G mutations. The four cluster types include: 1. C-coordinated, G-coordinated; 2. C-coordinated adjacent to a single G, G-coordinated adjacent to a single C (called coord with terminal CG in table); 3.CG single-switch; 4. CG multiple switch
Distance_terminal_non_matched	The distance between the terminal non-matched residue and the preceding residue measured for each cluster in “coord with terminal CG” category with the exception of the rare sub-category of clusters in this category (1/161) that have a complex mutation or an indel as the terminal non-matched mutation (annotated as "na" in this column). Cells corresponding to other categories of clusters are left …
Distance_terminal_matched	The distance between the terminal matched residue and the preceding residue measured for each cluster in “coord with terminal CG” category with the exception of the rare sub-category of clusters in this category (1/161) that have a complex mutation or an indel as the terminal non-matched mutation (annotated as "na" in this column). Cells corresponding to other categories of clusters are left blan…

## Sheet: Table_S3A_SourceData_FigS3ABC
Table S3A: Complete list of clusters identified by whole genome sequencing of yeast isolates. Source Data for Fig S3A,B,C (yeast)
Sample_Barcode	Strain	Ploidy	Gamma exposure (krad)	Vector Status	Isolate type	StrainCluster_ID	Chromosome	Cluster_Coordination	Content_of_non_coordinated_cluster	Num_switches	CG_single_switch	CorGfirst	Cluster_start	Cluster_end	Cluster_Length	Cluster_Size_Mutations	Cluster_Size_Complexes	Mutation_Density_per_kb	Spans_Reporter	CG_cluster_classification>3mutations	Distance_terminal_non_matched	Distance_terminal_matched
4_19_CA_1	WT diploid	2n	80	A3A	Can1-Red	1	chr2	N	G_C	75			399825	502990	103166	259	244	2.36512	yes	CG multiple-switch
4_19_CA_1	WT diploid	2n	80	A3A	Can1-Red	2	chr4	N	G_C	3			553105	563037	9933	10	10	1.00675	no	CG multiple-switch
4_19_CA_1	WT diploid	2n	80	A3A	Can1-Red	3	chr4	G		0			651467	658672	7206	10	10	1.38773	no	C- or G- coord
4_19_CA_1	WT diploid	2n	80	A3A	Can1-Red	4	chr8	N	G_C	1	moreThan1Cand1G	C	698	15546	14849	12	12	0.808135	no	CG single-switch
4_19_CA_1	WT diploid	2n	80	A3A	Can1-Red	5	chr10	N	G_C	7			19663	242874	223212	895	854	3.82596	no	CG multiple-switch
4_19_CA_1	WT diploid	2n	80	A3A	Can1-Red	6	chr12	N	G_C	1	lessThan2Cor2G	C	223496	230573	7078	10	10	1.41283	no	coord with terminal CG	1085	668
4_19_CA_1	WT diploid	2n	80	A3A	Can1-Red	7	chr13	N	G_C	3			732502	747838	15337	29	28	1.82565	no	CG multiple-switch
4_19_CA_1	WT diploid	2n	80	A3A	Can1-Red	8	chr14	N	G_C	43			563121	775908	212788	237	234	1.09969	no	CG multiple-switch
4_19_CA_10	WT diploid	2n	80	A3A	Can1-Red	1	chr2	C		0			411413	446487	35075	11	11	0.313614	no	C- or G- coord
4_19_CA_10	WT diploid	2n	80	A3A	Can1-Red	2	chr2	N	G_C	1	lessThan2Cor2G	C	457938	475805	17868	5	5	0.27983	yes	coord with terminal CG	4277	4174
4_19_CA_10	WT diploid	2n	80	A3A	Can1-Red	3	chr8	C		0			178135	194955	16821	6	6	0.356697	no	C- or G- coord
4_19_CA_10	WT diploid	2n	80	A3A	Can1-Red	4	chr15	N	G_C	1	moreThan1Cand1G	C	344879	387514	42636	12	12	0.281452	no	CG single-switch
4_19_CA_11	WT diploid	2n	80	A3A	Can1-Red	1	chr2	G		0			454795	484554	29760	16	16	0.537634	yes	C- or G- coord
4_19_CA_12	WT diploid	2n	80	A3A	Can1-Red	1	chr2	C		0			436793	452407	15615	9	9	0.576369	no	C- or G- coord
4_19_CA_14	WT diploid	2n	80	A3A	Can1-Red	1	chr2	N	C_A	2			397464	445818	48355	33	33	0.682453	no
4_19_CA_14	WT diploid	2n	80	A3A	Can1-Red	2	chr2	G		0			456491	514073	57583	25	25	0.434156	yes	C- or G- coord
4_19_CA_14	WT diploid	2n	80	A3A	Can1-Red	3	chr13	C		0			44921	92040	47120	29	29	0.61545	no	C- or G- coord
4_19_CA_14	WT diploid	2n	80	A3A	Can1-Red	4	chr13	G		0			106154	137033	30880	24	24	0.777202	no	C- or G- coord
4_19_CA_15	WT diploid	2n	80	A3A	Can1-Red	1	chr5	C		0			449904	485529	35626	12	12	0.336833	no	C- or G- coord
4_19_CA_15	WT diploid	2n	80	A3A	Can1-Red	2	chr5	N	T_G_C	4			497739	536072	38334	11	11	0.286952	no
4_19_CA_15	WT diploid	2n	80	A3A	Can1-Red	3	chr7	N	G_C	1	lessThan2Cor2G	C	50778	83385	32608	17	17	0.521344	no	coord with terminal CG	9103	1769
4_19_CA_15	WT diploid	2n	80	A3A	Can1-Red	4	chr8	C		0			464586	489198	24613	7	7	0.284403	no	C- or G- coord
4_19_CA_15	WT diploid	2n	80	A3A	Can1-Red	5	chr12	G		0			142713	153397	10685	7	7	0.655124	no	C- or G- coord
4_19_CA_15	WT diploid	2n	80	A3A	Can1-Red	6	chr13	N	G_C	1	lessThan2Cor2G	C	405084	409668	4585	5	5	1.09051	no	coord with terminal CG	604	1460
4_19_CA_15	WT diploid	2n	80	A3A	Can1-Red	7	chr13	G		0			420364	427398	7035	6	6	0.852878	no	C- or G- coord
4_19_CA_15	WT diploid	2n	80	A3A	Can1-Red	8	chr13	G		0			733727	740004	6278	4	4	0.637146	no	C- or G- coord
4_19_CA_16	WT diploid	2n	80	A3A	Can1-Red	1	chr2	N	G_C	6			106835	163081	56247	42	42	0.746706	no	CG multiple-switch
4_19_CA_16	WT diploid	2n	80	A3A	Can1-Red	2	chr2	N	G_C	3			375705	409908	34204	11	11	0.3216	no	CG multiple-switch
4_19_CA_16	WT diploid	2n	80	A3A	Can1-Red	3	chr2	N	G_C	4			422378	490279	67902	39	39	0.574357	yes	CG multiple-switch
4_19_CA_16	WT diploid	2n	80	A3A	Can1-Red	4	chr3	N	G_C	10			177421	203114	25694	25	25	0.97299	no	CG multiple-switch
4_19_CA_16	WT diploid	2n	80	A3A	Can1-Red	5	chr4	N	G_C	3			47420	74603	27184	10	10	0.367863	no	CG multiple-switch
4_19_CA_16	WT diploid	2n	80	A3A	Can1-Red	6	chr4	N	G_C	1	moreThan1Cand1G	C	257227	282821	25595	16	16	0.625122	no	CG single-switch
4_19_CA_16	WT diploid	2n	80	A3A	Can1-Red	7	chr4	G		0			1446812	1448339	1528	4	4	2.6178	no	C- or G- coord
4_19_CA_16	WT diploid	2n	80	A3A	Can1-Red	8	chr5	N	G_C	7			237296	280778	43483	24	24	0.55194	no	CG multiple-switch
4_19_CA_16	WT diploid	2n	80	A3A	Can1-Red	9	chr10	N	T_C	1			28625	41523	12899	8	8	0.620203	no
4_19_CA_16	WT diploid	2n	80	A3A	Can1-Red	10	chr11	N	G_C	1	lessThan2Cor2G	C	95157	109580	14424	8	8	0.554631	no	coord with terminal CG	8529	1018
4_19_CA_16	WT diploid	2n	80	A3A	Can1-Red	11	chr11	N	G_C	11			231540	345093	113554	50	50	0.440319	no	CG multiple-switch
4_19_CA_16	WT diploid	2n	80	A3A	Can1-Red	12	chr12	N	G_C	2			536292	560097	23806	22	22	0.924137	no	CG multiple-switch
4_19_CA_16	WT diploid	2n	80	A3A	Can1-Red	13	chr12	N	G_C	2			967744	999854	32111	23	23	0.716265	no	CG multiple-switch
4_19_CA_16	WT diploid	2n	80	A3A	Can1-Red	14	chr13	N	G_C_A	2			445074	467854	22781	18	18	0.790132	no
4_19_CA_16	WT diploid	2n	80	A3A	Can1-Red	15	chr16	N	G_C	3			158636	190064	31429	21	21	0.668173	no	CG multiple-switch
4_19_CA_16	WT diploid	2n	80	A3A	Can1-Red	16	chr16	N	G_C	3			461430	524614	63185	33	33	0.522276	no	CG multiple-switch
4_19_CA_16	WT diploid	2n	80	A3A	Can1-Red	17	chr16	N	G_C	5			561136	586290	25155	16	16	0.636056	no	CG multiple-switch
4_19_CA_2	WT diploid	2n	80	A3A	Can1-Red	1	chr2	N	G_C	8			416738	494406	77669	103	101	1.30039	yes	CG multiple-switch
4_19_CA_2	WT diploid	2n	80	A3A	Can1-Red	2	chr2	N	G_C	16			756461	799220	42760	72	70	1.63704	no	CG multiple-switch
4_19_CA_3	WT diploid	2n	80	A3A	Can1-Red	1	chr2	N	C	0			449017	508048	59032	119	116	1.96504	yes	C- or G- coord
4_19_CA_3	WT diploid	2n	80	A3A	Can1-Red	2	chr4	C		0			20609	32626	12018	5	5	0.416043	no	C- or G- coord
4_19_CA_3	WT diploid	2n	80	A3A	Can1-Red	3	chr7	C		0			723192	732767	9576	9	9	0.93985	no	C- or G- coord
4_19_CA_3	WT diploid	2n	80	A3A	Can1-Red	4	chr7	G		0			743383	752900	9518	7	7	0.735449	no	C- or G- coord
4_19_CA_3	WT diploid	2n	80	A3A	Can1-Red	5	chr14	N	G_C	1	moreThan1Cand1G	C	42374	68510	26137	14	14	0.535639	no	CG single-switch
4_19_CA_6	WT diploid	2n	80	A3A	Can1-Red	1	chr2	C		0			333895	374942	41048	13	13	0.316702	no	C- or G- coord
4_19_CA_6	WT diploid	2n	80	A3A	Can1-Red	2	chr2	C		0			468719	486102	17384	19	19	1.09296	yes	C- or G- coord
4_19_CA_6	WT diploid	2n	80	A3A	Can1-Red	3	chr2	N	G_C	2			563923	629207	65285	15	15	0.229762	no	CG multiple-switch
4_19_CA_7	WT diploid	2n	80	A3A	Can1-Red	1	chr2	N	G_C	3			427830	496573	68744	68	67	0.974631	yes	CG multiple-switch
4_19_CA_7	WT diploid	2n	80	A3A	Can1-Red	2	chr3	N	T_G_C	2			469	22862	22394	10	10	0.446548	no
4_19_CA_7	WT diploid	2n	80	A3A	Can1-Red	3	chr3	C		0			101677	138954	37278	12	12	0.321906	no	C- or G- coord
4_19_CA_7	WT diploid	2n	80	A3A	Can1-Red	4	chr4	N	G_C	8			83035	123432	40398	32	32	0.792118	no	CG multiple-switch
4_19_CA_7	WT diploid	2n	80	A3A	Can1-Red	5	chr7	N	G_C	6			312509	370367	57859	76	76	1.31354	no	CG multiple-switch
4_19_CA_7	WT diploid	2n	80	A3A	Can1-Red	6	chr8	G		0			261837	277296	15460	12	12	0.776197	no	C- or G- coord
4_19_CA_7	WT diploid	2n	80	A3A	Can1-Red	7	chr8	N	G_C	9			338471	402213	63743	38	36	0.564768	no	CG multiple-switch
4_19_CA_7	WT diploid	2n	80	A3A	Can1-Red	8	chr10	N	G_C	6			246960	328523	81564	24	24	0.294247	no	CG multiple-switch
4_19_CA_7	WT diploid	2n	80	A3A	Can1-Red	9	chr11	N	G_C	2			25731	69823	44093	27	27	0.612342	no	CG multiple-switch
4_19_CA_7	WT diploid	2n	80	A3A	Can1-Red	10	chr11	G		0			563638	584657	21020	11	11	0.523311	no	C- or G- coord
4_19_CA_7	WT diploid	2n	80	A3A	Can1-Red	11	chr14	G		0			475152	490633	15482	12	12	0.775094	no	C- or G- coord
4_19_CA_7	WT diploid	2n	80	A3A	Can1-Red	12	chr15	N	T_G_C	5			617801	668819	51019	113	113	2.21486	no
4_19_CA_7	WT diploid	2n	80	A3A	Can1-Red	13	chr16	C		0			447536	457462	9927	14	14	1.4103	no	C- or G- coord
4_19_CA_9	WT diploid	2n	80	A3A	Can1-Red	1	chr2	N	G_C	27			453518	490760	37243	252	231	6.20251	yes	CG multiple-switch
4_19_CA_9	WT diploid	2n	80	A3A	Can1-Red	2	chr2	N	G_C	4			653417	704612	51196	46	45	0.878975	no	CG multiple-switch
4_19_CA_9	WT diploid	2n	80	A3A	Can1-Red	3	chr4	N	G_C	2			681037	690824	9788	14	13	1.32816	no	CG multiple-switch
4_19_CA_9	WT diploid	2n	80	A3A	Can1-Red	4	chr6	N	G_C	9			144780	197608	52829	100	97	1.83611	no	CG multiple-switch
4_19_CA_9	WT diploid	2n	80	A3A	Can1-Red	5	chr8	N	G_C	1	lessThan2Cor2G	C	550432	556748	6317	13	13	2.05794	no	coord with terminal CG	482	471
4_19_CA_9	WT diploid	2n	80	A3A	Can1-Red	6	chr11	N	G_C_A	4			647058	665208	18151	100	91	5.0135	no
4_19_CA_9	WT diploid	2n	80	A3A	Can1-Red	7	chr12	N	G_C	7			854395	880697	26303	22	21	0.798388	no	CG multiple-switch
4_19_CA_9	WT diploid	2n	80	A3A	Can1-Red	8	chr13	N	G_C	2			282701	307774	25074	14	14	0.558347	no	CG multiple-switch
4_19_SM_1	WT diploid	2n	80	A3A	small_rearranged	1	chr12	T		0			130032	130045	14	2	2	142.857	no
4_19_SM_17	WT diploid	2n	80	A3A	small_rearranged	1	chr3	N	G_C	1	lessThan2Cor2G	C	34068	52046	17979	7	7	0.389343	no	coord with terminal CG	372	9357
4_19_SM_17	WT diploid	2n	80	A3A	small_rearranged	2	chr4	N	G_C	1	moreThan1Cand1G	C	142358	166793	24436	10	10	0.409232	no	CG single-switch
4_19_SM_17	WT diploid	2n	80	A3A	small_rearranged	3	chr5	N	G_C	1	lessThan2Cor2G	C	117461	162169	44709	19	19	0.42497	no	coord with terminal CG	2987	2609
4_19_SM_17	WT diploid	2n	80	A3A	small_rearranged	4	chr5	C		0			229512	248878	19367	14	14	0.722879	no	C- or G- coord
4_19_SM_17	WT diploid	2n	80	A3A	small_rearranged	5	chr5	G		0			260541	281358	20818	19	19	0.912672	no	C- or G- coord
4_19_SM_17	WT diploid	2n	80	A3A	small_rearranged	6	chr8	G		0			342596	364346	21751	13	13	0.597674	no	C- or G- coord
4_19_SM_17	WT diploid	2n	80	A3A	small_rearranged	7	chr10	N	G_C	1	moreThan1Cand1G	C	315532	353586	38055	16	16	0.420444	no	CG single-switch
4_19_SM_17	WT diploid	2n	80	A3A	small_rearranged	8	chr10	N	G_C	2			630475	660302	29828	11	11	0.368781	no	CG multiple-switch
4_19_SM_17	WT diploid	2n	80	A3A	small_rearranged	9	chr10	C		0			673058	695669	22612	7	7	0.30957	no	C- or G- coord
4_19_SM_17	WT diploid	2n	80	A3A	small_rearranged	10	chr11	C		0			357036	368986	11951	6	6	0.50205	no	C- or G- coord
4_19_SM_17	WT diploid	2n	80	A3A	small_rearranged	11	chr12	N	G_C	3			401487	424164	22678	7	7	0.308669	no	CG multiple-switch
4_19_SM_17	WT diploid	2n	80	A3A	small_rearranged	12	chr15	C		0			76413	113333	36921	16	16	0.433358	no	C- or G- coord
5_21_CA_1	WT diploid	2n	80	A3A	Can1-Red	1	chr2	N	G_C	2			363040	390564	27525	12	12	0.435967	no	CG multiple-switch
5_21_CA_1	WT diploid	2n	80	A3A	Can1-Red	2	chr2	N	G_C	1	lessThan2Cor2G	C	460895	475372	14478	7	7	0.483492	yes	coord with terminal CG	1609	3775
5_21_CA_1	WT diploid	2n	80	A3A	Can1-Red	3	chr4	N	G_C	1	moreThan1Cand1G	C	378039	416430	38392	9	9	0.234424	no	CG single-switch
5_21_CA_1	WT diploid	2n	80	A3A	Can1-Red	4	chr4	G		0			430182	442345	12164	6	6	0.493259	no	C- or G- coord
5_21_CA_1	WT diploid	2n	80	A3A	Can1-Red	5	chr4	C		0			1426364	1432993	6630	6	6	0.904977	no	C- or G- coord
5_21_CA_1	WT diploid	2n	80	A3A	Can1-Red	6	chr7	N	G_C	1	moreThan1Cand1G	C	647707	696456	48750	15	15	0.307692	no	CG single-switch
5_21_CA_1	WT diploid	2n	80	A3A	Can1-Red	7	chr8	G		0			350956	367963	17008	6	6	0.352775	no	C- or G- coord
5_21_CA_1	WT diploid	2n	80	A3A	Can1-Red	8	chr11	C		0			68563	97024	28462	7	7	0.245942	no	C- or G- coord
5_21_CA_1	WT diploid	2n	80	A3A	Can1-Red	9	chr11	N	G_C	1	moreThan1Cand1G	G	108478	111846	3369	4	4	1.1873	no	CG single-switch
5_21_CA_1	WT diploid	2n	80	A3A	Can1-Red	10	chr12	C		0			968354	992325	23972	8	8	0.333723	no	C- or G- coord
5_21_CA_1	WT diploid	2n	80	A3A	Can1-Red	11	chr13	G		0			742619	776169	33551	9	9	0.268248	no	C- or G- coord
5_21_CA_1	WT diploid	2n	80	A3A	Can1-Red	12	chr15	G		0			710262	725911	15650	7	7	0.447284	no	C- or G- coord
5_21_CA_1	WT diploid	2n	80	A3A	Can1-Red	13	chr15	G		0			742309	758169	15861	6	6	0.378286	no	C- or G- coord
5_21_CA_1	WT diploid	2n	80	A3A	Can1-Red	14	chr16	G		0			652145	682606	30462	9	9	0.29545	no	C- or G- coord
5_21_CA_1	WT diploid	2n	80	A3A	Can1-Red	15	chr16	C		0			857066	878334	21269	8	8	0.376134	no	C- or G- coord
5_21_CA_11	WT diploid	2n	80	A3A	Can1-Red	1	chr2	C		0			471219	480396	9178	6	6	0.653737	yes	C- or G- coord
5_21_CA_11	WT diploid	2n	80	A3A	Can1-Red	2	chr10	G		0			339585	340770	1186	3	3	2.52951	no
5_21_CA_11	WT diploid	2n	80	A3A	Can1-Red	3	chr15	G		0			308258	314314	6057	4	4	0.660393	no	C- or G- coord
5_21_CA_11	WT diploid	2n	80	A3A	Can1-Red	4	chr15	G		0			324676	343738	19063	7	7	0.367203	no	C- or G- coord
5_21_CA_13	WT diploid	2n	80	A3A	Can1-Red	1	chr1	N	G_C	35			13935	68632	54698	118	114	2.08417	no	CG multiple-switch
5_21_CA_13	WT diploid	2n	80	A3A	Can1-Red	2	chr1	N	G_C	1	moreThan1Cand1G	C	96714	124997	28284	12	12	0.424268	no	CG single-switch
5_21_CA_13	WT diploid	2n	80	A3A	Can1-Red	3	chr1	N	G_C	7			211808	222061	10254	10	10	0.975229	no	CG multiple-switch
5_21_CA_13	WT diploid	2n	80	A3A	Can1-Red	4	chr2	N	G_C	1	moreThan1Cand1G	C	178813	185838	7026	7	7	0.996299	no	CG single-switch
5_21_CA_13	WT diploid	2n	80	A3A	Can1-Red	5	chr2	N	G_C_A	8			463018	489737	26720	15	15	0.561377	yes
5_21_CA_13	WT diploid	2n	80	A3A	Can1-Red	6	chr2	N	G_C	5			530386	570603	40218	20	20	0.49729	no	CG multiple-switch
5_21_CA_13	WT diploid	2n	80	A3A	Can1-Red	7	chr2	N	C	0			790112	816364	26253	54	53	2.01882	no	C- or G- coord
5_21_CA_13	WT diploid	2n	80	A3A	Can1-Red	8	chr6	N	G_C	3			4171	33194	29024	15	15	0.516814	no	CG multiple-switch
5_21_CA_13	WT diploid	2n	80	A3A	Can1-Red	9	chr7	N	G_C	15			493388	556331	62944	62	62	0.985003	no	CG multiple-switch
5_21_CA_13	WT diploid	2n	80	A3A	Can1-Red	10	chr15	N	G_C	6			141672	209967	68296	28	28	0.40998	no	CG multiple-switch
5_21_CA_17	WT diploid	2n	80	A3A	Can1-Red	1	chr2	C		0			392520	402612	10093	4	4	0.396314	no	C- or G- coord
5_21_CA_17	WT diploid	2n	80	A3A	Can1-Red	2	chr2	N	G_C	2			442634	496222	53589	23	23	0.429193	yes	CG multiple-switch
5_21_CA_17	WT diploid	2n	80	A3A	Can1-Red	3	chr7	C		0			979693	988487	8795	4	4	0.454804	no	C- or G- coord
5_21_CA_2	WT diploid	2n	80	A3A	Can1-Red	1	chr2	G		0			451816	484693	32878	31	31	0.94288	yes	C- or G- coord
5_21_CA_2	WT diploid	2n	80	A3A	Can1-Red	2	chr7	C		0			1036701	1044992	8292	5	5	0.602991	no	C- or G- coord
5_21_CA_2	WT diploid	2n	80	A3A	Can1-Red	3	chr7	C		0			1061758	1075139	13382	5	5	0.373636	no	C- or G- coord
5_21_CA_21	WT diploid	2n	80	A3A	Can1-Red	1	chr2	N	G_C	2			6378	45707	39330	81	79	2.00864	no	CG multiple-switch
5_21_CA_21	WT diploid	2n	80	A3A	Can1-Red	2	chr2	N	G_C	38			399753	491524	91772	250	247	2.69145	yes	CG multiple-switch
5_21_CA_21	WT diploid	2n	80	A3A	Can1-Red	3	chr4	N	G_C	1	moreThan1Cand1G	C	580515	615414	34900	29	28	0.802292	no	CG single-switch
5_21_CA_21	WT diploid	2n	80	A3A	Can1-Red	4	chr8	N	G_C	2			521711	552160	30450	23	23	0.755337	no	CG multiple-switch
5_21_CA_21	WT diploid	2n	80	A3A	Can1-Red	5	chr12	N	G_C	2			532959	563560	30602	17	17	0.555519	no	CG multiple-switch
5_21_CA_3	WT diploid	2n	80	A3A	Can1-Red	1	chr2	N	G_C	2			449319	491959	42641	18	18	0.422129	yes	CG multiple-switch
5_21_CA_4	WT diploid	2n	80	A3A	Can1-Red	1	chr2	N	G_C	5			330581	377623	47043	51	50	1.06286	no	CG multiple-switch
5_21_CA_4	WT diploid	2n	80	A3A	Can1-Red	2	chr2	N	G_C	3			408010	481858	73849	60	60	0.812469	yes	CG multiple-switch
5_21_CA_4	WT diploid	2n	80	A3A	Can1-Red	3	chr4	N	G_C	3			324246	384587	60342	57	57	0.944616	no	CG multiple-switch
5_21_CA_4	WT diploid	2n	80	A3A	Can1-Red	4	chr4	N	G_C_A	2			539032	635662	96631	49	48	0.496735	no
5_21_CA_4	WT diploid	2n	80	A3A	Can1-Red	5	chr5	N	G_C	1	moreThan1Cand1G	C	187024	233427	46404	48	48	1.03439	no	CG single-switch
5_21_CA_4	WT diploid	2n	80	A3A	Can1-Red	6	chr6	N	G_C	1	moreThan1Cand1G	C	96127	143758	47632	30	30	0.629829	no	CG single-switch
5_21_CA_4	WT diploid	2n	80	A3A	Can1-Red	7	chr7	N	G_C	1	moreThan1Cand1G	C	116164	143164	27001	13	13	0.481464	no	CG single-switch
5_21_CA_4	WT diploid	2n	80	A3A	Can1-Red	8	chr7	N	G_C	2			327247	394708	67462	53	52	0.770804	no	CG multiple-switch
5_21_CA_4	WT diploid	2n	80	A3A	Can1-Red	9	chr8	N	G_C	4			290013	303775	13763	16	15	1.08988	no	CG multiple-switch
5_21_CA_4	WT diploid	2n	80	A3A	Can1-Red	10	chr9	N	G_C	1	moreThan1Cand1G	C	20296	73927	53632	38	37	0.689887	no	CG single-switch
5_21_CA_4	WT diploid	2n	80	A3A	Can1-Red	11	chr12	N	G_C	1	moreThan1Cand1G	C	772163	846649	74487	61	61	0.818935	no	CG single-switch
5_21_CA_4	WT diploid	2n	80	A3A	Can1-Red	12	chr12	N	G_C	1	moreThan1Cand1G	C	947717	975880	28164	15	14	0.497088	no	CG single-switch
5_21_CA_4	WT diploid	2n	80	A3A	Can1-Red	13	chr12	N	G	0			991514	1016496	24983	28	27	1.08073	no	C- or G- coord
5_21_CA_4	WT diploid	2n	80	A3A	Can1-Red	14	chr13	N	G	0			273955	354125	80171	49	48	0.59872	no	C- or G- coord
5_21_CA_4	WT diploid	2n	80	A3A	Can1-Red	15	chr14	N	G_C	13			408389	464618	56230	62	62	1.10261	no	CG multiple-switch
5_21_CA_4	WT diploid	2n	80	A3A	Can1-Red	16	chr14	N	G_C	1	lessThan2Cor2G	C	476756	553060	76305	47	47	0.615949	no	coord with terminal CG	6628	1125
5_21_CA_4	WT diploid	2n	80	A3A	Can1-Red	17	chr16	N	G_C	1	moreThan1Cand1G	C	165108	200674	35567	26	26	0.731015	no	CG single-switch
5_21_CA_4	WT diploid	2n	80	A3A	Can1-Red	18	chr16	N	G_C	13			508108	553425	45318	49	49	1.08125	no	CG multiple-switch
5_21_CA_5	WT diploid	2n	80	A3A	Can1-Red	1	chr1	N	G_C	1	moreThan1Cand1G	C	98942	144608	45667	32	32	0.700725	no	CG single-switch
5_21_CA_5	WT diploid	2n	80	A3A	Can1-Red	2	chr2	N	G_C	1	lessThan2Cor2G	C	31988	52947	20960	9	9	0.429389	no	coord with terminal CG	9342	899
5_21_CA_5	WT diploid	2n	80	A3A	Can1-Red	3	chr2	G		0			66161	77545	11385	6	6	0.527009	no	C- or G- coord
5_21_CA_5	WT diploid	2n	80	A3A	Can1-Red	4	chr2	N	G_C	1	moreThan1Cand1G	C	418974	482297	63324	36	36	0.568505	yes	CG single-switch
5_21_CA_5	WT diploid	2n	80	A3A	Can1-Red	5	chr4	N	G_C	4			324689	390945	66257	29	29	0.43769	no	CG multiple-switch
5_21_CA_5	WT diploid	2n	80	A3A	Can1-Red	6	chr4	N	G_C	1	moreThan1Cand1G	C	701321	735058	33738	19	19	0.563163	no	CG single-switch
5_21_CA_5	WT diploid	2n	80	A3A	Can1-Red	7	chr5	G		0			220981	238150	17170	10	10	0.582411	no	C- or G- coord
5_21_CA_5	WT diploid	2n	80	A3A	Can1-Red	8	chr6	C		0			196487	225981	29495	10	10	0.339041	no	C- or G- coord
5_21_CA_5	WT diploid	2n	80	A3A	Can1-Red	9	chr8	N	C	0			270341	312473	42133	22	21	0.498422	no	C- or G- coord
5_21_CA_5	WT diploid	2n	80	A3A	Can1-Red	10	chr10	N	G_C	13			98747	179106	80360	42	41	0.510204	no	CG multiple-switch
5_21_CA_5	WT diploid	2n	80	A3A	Can1-Red	11	chr12	G		0			598961	611523	12563	8	8	0.636791	no	C- or G- coord
5_21_CA_5	WT diploid	2n	80	A3A	Can1-Red	12	chr14	N	G_C	1	moreThan1Cand1G	C	484429	522444	38016	18	17	0.44718	no	CG single-switch
5_21_CA_5	WT diploid	2n	80	A3A	Can1-Red	13	chr14	G		0			634005	656316	22312	10	10	0.448189	no	C- or G- coord
5_21_CA_5	WT diploid	2n	80	A3A	Can1-Red	14	chr15	N	G_C	2			159800	178182	18383	8	8	0.435185	no	CG multiple-switch
5_21_CA_5	WT diploid	2n	80	A3A	Can1-Red	15	chr16	G		0			66464	74624	8161	7	7	0.857738	no	C- or G- coord
5_21_CA_5	WT diploid	2n	80	A3A	Can1-Red	16	chr16	N	T_G	2			85320	98017	12698	6	6	0.472515	no
5_21_CA_6	WT diploid	2n	80	A3A	Can1-Red	1	chr10	C		0			714060	714079	20	2	2	100	no
5_21_CA_6	WT diploid	2n	80	A3A	Can1-Red	2	chr13	N	G_C	1	lessThan2Cor2G	C	489670	503547	13878	4	4	0.288226	no	coord with terminal CG	6736	4019
5_21_CA_7	WT diploid	2n	80	A3A	Can1-Red	1	chr2	C		0			265441	284528	19088	11	11	0.576278	no	C- or G- coord
5_21_CA_7	WT diploid	2n	80	A3A	Can1-Red	2	chr2	N	C	0			463047	504980	41934	30	29	0.691563	yes	C- or G- coord
5_21_CA_7	WT diploid	2n	80	A3A	Can1-Red	3	chr4	N	G_C	1	moreThan1Cand1G	C	349704	371759	22056	9	9	0.408052	no	CG single-switch
5_21_CA_7	WT diploid	2n	80	A3A	Can1-Red	4	chr6	G		0			65743	88094	22352	12	12	0.536865	no	C- or G- coord
5_21_CA_7	WT diploid	2n	80	A3A	Can1-Red	5	chr7	G		0			185436	220077	34642	18	18	0.5196	no	C- or G- coord
5_21_CA_7	WT diploid	2n	80	A3A	Can1-Red	6	chr8	N	G_C	1	lessThan2Cor2G	G	163581	191827	28247	9	9	0.318618	no	coord with terminal CG	7647	485
5_21_CA_7	WT diploid	2n	80	A3A	Can1-Red	7	chr9	N	G_C	3			333178	389614	56437	21	21	0.372096	no	CG multiple-switch
5_21_CA_7	WT diploid	2n	80	A3A	Can1-Red	8	chr13	N	G_C	1	moreThan1Cand1G	C	556355	621233	64879	27	27	0.416159	no	CG single-switch
5_21_CA_7	WT diploid	2n	80	A3A	Can1-Red	9	chr14	C		0			309042	414589	105548	44	44	0.416872	no	C- or G- coord
5_21_CA_7	WT diploid	2n	80	A3A	Can1-Red	10	chr14	C		0			444036	480400	36365	13	13	0.357487	no	C- or G- coord
5_21_CA_7	WT diploid	2n	80	A3A	Can1-Red	11	chr15	N	G_C	2			728830	751983	23154	9	9	0.388702	no	CG multiple-switch
5_21_CA_7	WT diploid	2n	80	A3A	Can1-Red	12	chr16	N	C	0			645861	660686	14826	9	8	0.539593	no	C- or G- coord
5_21_CA_7	WT diploid	2n	80	A3A	Can1-Red	13	chr16	G		0			678239	690144	11906	7	7	0.587939	no	C- or G- coord
5_21_CA_9	WT diploid	2n	80	A3A	Can1-Red	1	chr2	N	T_G_C	2			471831	482393	10563	4	4	0.37868	yes
5_21_CA_9	WT diploid	2n	80	A3A	Can1-Red	2	chr11	C		0			515592	545736	30145	7	7	0.232211	no	C- or G- coord
5_21_SM_14	WT diploid	2n	80	A3A	small_rearranged	1	chr4	G		0			407602	416267	8666	5	5	0.576967	no	C- or G- coord
5_21_SM_14	WT diploid	2n	80	A3A	small_rearranged	2	chr12	N	T_C	1			1017317	1029891	12575	5	5	0.397614	no
5_21_SM_19	WT diploid	2n	80	A3A	small_rearranged	1	chr2	C		0			377612	377640	29	2	2	68.9655	no
5_21_SM_9	WT diploid	2n	80	A3A	small_rearranged	1	chr4	N	G_C	1	moreThan1Cand1G	C	388230	416626	28397	17	17	0.598655	no	CG single-switch
5_21_SM_9	WT diploid	2n	80	A3A	small_rearranged	2	chr4	N	G_C	1	moreThan1Cand1G	C	1006103	1032496	26394	9	9	0.340987	no	CG single-switch
5_21_SM_9	WT diploid	2n	80	A3A	small_rearranged	3	chr5	C		0			364858	375875	11018	9	9	0.816845	no	C- or G- coord
5_21_SM_9	WT diploid	2n	80	A3A	small_rearranged	4	chr7	N	G_C	1	moreThan1Cand1G	C	327685	363440	35756	15	15	0.41951	no	CG single-switch
5_21_SM_9	WT diploid	2n	80	A3A	small_rearranged	5	chr7	N	G_C	4			746013	786913	40901	20	20	0.488986	no	CG multiple-switch
5_21_SM_9	WT diploid	2n	80	A3A	small_rearranged	6	chr7	N	G_C	4			878465	900982	22518	16	16	0.710543	no	CG multiple-switch
5_21_SM_9	WT diploid	2n	80	A3A	small_rearranged	7	chr11	N	G_C	1	moreThan1Cand1G	C	988	54690	53703	20	20	0.372419	no	CG single-switch
5_21_SM_9	WT diploid	2n	80	A3A	small_rearranged	8	chr11	C		0			105666	129597	23932	11	11	0.459636	no	C- or G- coord
5_21_SM_9	WT diploid	2n	80	A3A	small_rearranged	9	chr11	G		0			143299	171699	28401	8	8	0.28168	no	C- or G- coord
5_21_SM_9	WT diploid	2n	80	A3A	small_rearranged	10	chr11	N	T_C	1			580903	596246	15344	7	7	0.456204	no
5_21_SM_9	WT diploid	2n	80	A3A	small_rearranged	11	chr13	N	G_C	6			207938	266056	58119	24	24	0.412946	no	CG multiple-switch
5_21_SM_9	WT diploid	2n	80	A3A	small_rearranged	12	chr13	C		0			336976	367088	30113	15	15	0.498124	no	C- or G- coord
5_21_SM_9	WT diploid	2n	80	A3A	small_rearranged	13	chr14	G		0			675354	703141	27788	10	10	0.359868	no	C- or G- coord
5_21_SM_9	WT diploid	2n	80	A3A	small_rearranged	14	chr15	N	G_C	2			522965	579515	56551	24	24	0.424396	no	CG multiple-switch
5_21_SM_9	WT diploid	2n	80	A3A	small_rearranged	15	chr16	C		0			44683	54835	10153	7	7	0.689451	no	C- or G- coord
5_21_SM_9	WT diploid	2n	80	A3A	small_rearranged	16	chr16	N	G_C	1	moreThan1Cand1G	C	220949	243734	22786	10	10	0.438866	no	CG single-switch
5_21_SM_9	WT diploid	2n	80	A3A	small_rearranged	17	chr16	C		0			429761	436471	6711	8	8	1.19207	no	C- or G- coord
5_21_SM_9	WT diploid	2n	80	A3A	small_rearranged	18	chr16	N	G_C	4			446579	501684	55106	27	27	0.489965	no	CG multiple-switch
5_21_SM_9	WT diploid	2n	80	A3A	small_rearranged	19	chr16	N	G_C	2			597066	631739	34674	19	19	0.547961	no	CG multiple-switch
6_22_CA_1	WT diploid	2n	80	A3A	Can1-Red	1	chr2	G		0			471963	490303	18341	12	12	0.654272	yes	C- or G- coord
6_22_CA_1	WT diploid	2n	80	A3A	Can1-Red	2	chr4	N	T_G_C_A	3			757382	757549	168	4	3	17.8571	no
6_22_CA_10	WT diploid	2n	80	A3A	Can1-Red	1	chr2	N	G_C	1	lessThan2Cor2G	C	35491	58290	22800	20	20	0.877193	no	coord with terminal CG	1423	7925
6_22_CA_10	WT diploid	2n	80	A3A	Can1-Red	2	chr2	N	G_C	1	lessThan2Cor2G	C	78894	88413	9520	11	11	1.15546	no	coord with terminal CG	4721	342
6_22_CA_10	WT diploid	2n	80	A3A	Can1-Red	3	chr2	N	C	0			454258	478058	23801	51	48	2.01672	yes	C- or G- coord
6_22_CA_10	WT diploid	2n	80	A3A	Can1-Red	4	chr7	N	G_C	4			584353	635887	51535	25	25	0.485107	no	CG multiple-switch
6_22_CA_10	WT diploid	2n	80	A3A	Can1-Red	5	chr7	N	G_C	5			1012061	1064438	52378	44	44	0.840047	no	CG multiple-switch
6_22_CA_10	WT diploid	2n	80	A3A	Can1-Red	6	chr12	C		0			1027128	1059220	32093	36	36	1.12174	no	C- or G- coord
6_22_CA_10	WT diploid	2n	80	A3A	Can1-Red	7	chr13	N	G_C_A	5			203665	239282	35618	27	27	0.758044	no
6_22_CA_10	WT diploid	2n	80	A3A	Can1-Red	8	chr14	N	T_G_C	7			340292	394380	54089	38	38	0.702546	no
6_22_CA_10	WT diploid	2n	80	A3A	Can1-Red	9	chr15	N	T_G_C	4			519178	570914	51737	20	20	0.386571	no
6_22_CA_10	WT diploid	2n	80	A3A	Can1-Red	10	chr16	N	C	0			93871	141701	47831	176	168	3.51237	no	C- or G- coord
6_22_CA_13	WT diploid	2n	80	A3A	Can1-Red	1	chr2	C		0			428844	436730	7887	4	4	0.507164	no	C- or G- coord
6_22_CA_13	WT diploid	2n	80	A3A	Can1-Red	2	chr2	G		0			470995	478890	7896	4	4	0.506586	yes	C- or G- coord
6_22_CA_13	WT diploid	2n	80	A3A	Can1-Red	3	chr15	N	G_C	2			274489	284212	9724	7	7	0.719868	no	CG multiple-switch
6_22_CA_2	WT diploid	2n	80	A3A	Can1-Red	1	chr1	G		0			115720	125136	9417	8	8	0.849527	no	C- or G- coord
6_22_CA_2	WT diploid	2n	80	A3A	Can1-Red	2	chr2	N	G_C	3			415319	510857	95539	91	90	0.942024	yes	CG multiple-switch
6_22_CA_2	WT diploid	2n	80	A3A	Can1-Red	3	chr3	G		0			22059	35273	13215	13	13	0.983731	no	C- or G- coord
6_22_CA_2	WT diploid	2n	80	A3A	Can1-Red	4	chr7	N	G_C	2			224352	320908	96557	35	35	0.36248	no	CG multiple-switch
6_22_CA_2	WT diploid	2n	80	A3A	Can1-Red	5	chr10	N	G_C	1	moreThan1Cand1G	C	19288	42104	22817	12	12	0.525924	no	CG single-switch
6_22_CA_2	WT diploid	2n	80	A3A	Can1-Red	6	chr10	C		0			444519	460902	16384	8	8	0.488281	no	C- or G- coord
6_22_CA_2	WT diploid	2n	80	A3A	Can1-Red	7	chr11	G		0			80431	127812	47382	22	22	0.464311	no	C- or G- coord
6_22_CA_2	WT diploid	2n	80	A3A	Can1-Red	8	chr11	C		0			300166	302344	2179	4	4	1.8357	no	C- or G- coord
6_22_CA_2	WT diploid	2n	80	A3A	Can1-Red	9	chr11	C		0			470462	477034	6573	7	7	1.06496	no	C- or G- coord
6_22_CA_2	WT diploid	2n	80	A3A	Can1-Red	10	chr13	C		0			267556	276239	8684	6	6	0.690926	no	C- or G- coord
6_22_CA_2	WT diploid	2n	80	A3A	Can1-Red	11	chr14	N	G_C	1	moreThan1Cand1G	C	328532	373668	45137	21	21	0.46525	no	CG single-switch
6_22_CA_2	WT diploid	2n	80	A3A	Can1-Red	12	chr14	N	G_C	1	lessThan2Cor2G	G	755934	774938	19005	8	8	0.420942	no	coord with terminal CG	1451	6372
6_22_CA_2	WT diploid	2n	80	A3A	Can1-Red	13	chr15	C		0			161746	181916	20171	7	7	0.347033	no	C- or G- coord
6_22_CA_2	WT diploid	2n	80	A3A	Can1-Red	14	chr16	G		0			415017	421575	6559	8	8	1.2197	no	C- or G- coord
6_22_CA_5	WT diploid	2n	80	A3A	Can1-Red	1	chr2	G		0			341687	363778	22092	7	7	0.316857	no	C- or G- coord
6_22_CA_5	WT diploid	2n	80	A3A	Can1-Red	2	chr2	C		0			379126	393303	14178	9	9	0.634786	no	C- or G- coord
6_22_CA_5	WT diploid	2n	80	A3A	Can1-Red	3	chr2	N	G_C	2			418044	489682	71639	40	40	0.558355	yes	CG multiple-switch
6_22_CA_5	WT diploid	2n	80	A3A	Can1-Red	4	chr4	C		0			917402	981917	64516	45	45	0.697501	no	C- or G- coord
6_22_CA_5	WT diploid	2n	80	A3A	Can1-Red	5	chr4	G		0			992521	1041084	48564	26	26	0.535376	no	C- or G- coord
6_22_CA_5	WT diploid	2n	80	A3A	Can1-Red	6	chr16	G		0			821883	826084	4202	5	5	1.18991	no	C- or G- coord
6_22_CA_6	WT diploid	2n	80	A3A	Can1-Red	1	chr2	C		0			387629	398595	10967	4	4	0.364731	no	C- or G- coord
6_22_CA_6	WT diploid	2n	80	A3A	Can1-Red	2	chr2	G		0			438968	460769	21802	7	7	0.321071	no	C- or G- coord
6_22_CA_6	WT diploid	2n	80	A3A	Can1-Red	3	chr2	G		0			471934	489936	18003	7	7	0.388824	yes	C- or G- coord
6_22_CA_8	WT diploid	2n	80	A3A	Can1-Red	1	chr2	N	G	0			5219	40729	35511	91	88	2.47811	no	C- or G- coord
6_22_CA_8	WT diploid	2n	80	A3A	Can1-Red	2	chr2	N	G_C	44			414368	489844	75477	166	164	2.17285	yes	CG multiple-switch
6_22_CA_8	WT diploid	2n	80	A3A	Can1-Red	3	chr9	N	T_G_C_A	4			23626	23713	88	5	3	34.0909	no
6_22_CA_8	WT diploid	2n	80	A3A	Can1-Red	4	chr10	N	G_C	2			449193	519885	70693	147	146	2.06527	no	CG multiple-switch
6_22_CA_8	WT diploid	2n	80	A3A	Can1-Red	5	chr12	N	G_C	2			284563	302376	17814	13	13	0.729763	no	CG multiple-switch
6_22_CA_8	WT diploid	2n	80	A3A	Can1-Red	6	chr15	G		0			185872	194623	8752	8	8	0.914077	no	C- or G- coord
6_22_CA_8	WT diploid	2n	80	A3A	Can1-Red	7	chr15	N	G_C	4			578722	644540	65819	141	138	2.09666	no	CG multiple-switch
6_22_SM_1	WT diploid	2n	80	A3A	small_rearranged	1	chr1	T		0			202854	202869	16	2	2	125	no
6_22_SM_1	WT diploid	2n	80	A3A	small_rearranged	2	chr4	G		0			457007	473594	16588	6	6	0.361707	no	C- or G- coord
6_22_SM_1	WT diploid	2n	80	A3A	small_rearranged	3	chr4	N	G_C	1	lessThan2Cor2G	C	562491	578010	15520	5	5	0.322165	no	coord with terminal CG	1816	2614
6_22_SM_10	WT diploid	2n	80	A3A	small_rearranged	1	chr4	G		0			693867	711598	17732	6	6	0.338371	no	C- or G- coord
6_22_SM_6	WT diploid	2n	80	A3A	small_rearranged	1	chr8	N	C	0			413822	453305	39484	9	8	0.202614	no	C- or G- coord
6_22_SM_9	WT diploid	2n	80	A3A	small_rearranged	1	chr2	N	G_C	1	moreThan1Cand1G	C	333487	390973	57487	21	21	0.3653	no	CG single-switch
6_22_SM_9	WT diploid	2n	80	A3A	small_rearranged	2	chr2	N	G_C	1	lessThan2Cor2G	C	476478	485969	9492	6	6	0.632111	yes	coord with terminal CG	2629	1388
6_22_SM_9	WT diploid	2n	80	A3A	small_rearranged	3	chr2	N	G_C	1	moreThan1Cand1G	G	636526	665909	29384	18	18	0.612578	no	CG single-switch
6_22_SM_9	WT diploid	2n	80	A3A	small_rearranged	4	chr2	N	G_C	2			677206	739804	62599	19	19	0.303519	no	CG multiple-switch
6_22_SM_9	WT diploid	2n	80	A3A	small_rearranged	5	chr3	G		0			93555	122087	28533	9	9	0.315424	no	C- or G- coord
6_22_SM_9	WT diploid	2n	80	A3A	small_rearranged	6	chr3	C		0			279118	306870	27753	8	8	0.288257	no	C- or G- coord
6_22_SM_9	WT diploid	2n	80	A3A	small_rearranged	7	chr4	N	G_C	2			1166459	1190694	24236	9	9	0.371348	no	CG multiple-switch
6_22_SM_9	WT diploid	2n	80	A3A	small_rearranged	8	chr5	G		0			282072	300095	18024	7	7	0.388371	no	C- or G- coord
6_22_SM_9	WT diploid	2n	80	A3A	small_rearranged	9	chr11	N	G_C_A	3			460446	506255	45810	17	17	0.371098	no
6_22_SM_9	WT diploid	2n	80	A3A	small_rearranged	10	chr13	N	G_C	1	moreThan1Cand1G	C	26453	55011	28559	15	15	0.525228	no	CG single-switch
6_22_SM_9	WT diploid	2n	80	A3A	small_rearranged	11	chr13	G		0			69007	118694	49688	15	15	0.301884	no	C- or G- coord
6_22_SM_9	WT diploid	2n	80	A3A	small_rearranged	12	chr15	C		0			273082	286191	13110	7	7	0.533944	no	C- or G- coord
6_22_SM_9	WT diploid	2n	80	A3A	small_rearranged	13	chr16	N	G_C	1	lessThan2Cor2G	C	74568	84647	10080	6	6	0.595238	no	coord with terminal CG	5170	138
6_22_SM_9	WT diploid	2n	80	A3A	small_rearranged	14	chr16	G		0			343996	382483	38488	17	17	0.441696	no	C- or G- coord
6_22_SM_9	WT diploid	2n	80	A3A	small_rearranged	15	chr16	G		0			395820	397514	1695	4	4	2.35988	no	C- or G- coord
6_23_CA_1	WT diploid	2n	80	A3A	Can1-Red	1	chr2	N	G_C	2			312140	324089	11950	7	7	0.585774	no	CG multiple-switch
6_23_CA_1	WT diploid	2n	80	A3A	Can1-Red	2	chr2	N	G_C	3			445414	476653	31240	13	13	0.416133	yes	CG multiple-switch
6_23_CA_1	WT diploid	2n	80	A3A	Can1-Red	3	chr10	N	G_C	1	moreThan1Cand1G	C	520186	538080	17895	8	8	0.447052	no	CG single-switch
6_23_CA_1	WT diploid	2n	80	A3A	Can1-Red	4	chr11	N	G_C	1	moreThan1Cand1G	C	103536	124111	20576	11	11	0.534603	no	CG single-switch
6_23_CA_1	WT diploid	2n	80	A3A	Can1-Red	5	chr11	C		0			208617	231519	22903	14	14	0.611274	no	C- or G- coord
6_23_CA_1	WT diploid	2n	80	A3A	Can1-Red	6	chr12	G		0			244737	266559	21823	13	13	0.595702	no	C- or G- coord
6_23_CA_1	WT diploid	2n	80	A3A	Can1-Red	7	chr14	G		0			449199	463889	14691	5	5	0.340344	no	C- or G- coord
6_23_CA_1	WT diploid	2n	80	A3A	Can1-Red	8	chr15	G		0			160803	171378	10576	9	9	0.850983	no	C- or G- coord
6_23_CA_3	WT diploid	2n	80	A3A	Can1-Red	1	chr2	C		0			295156	325830	30675	7	7	0.228199	no	C- or G- coord
6_23_CA_3	WT diploid	2n	80	A3A	Can1-Red	2	chr2	C		0			361094	443286	82193	25	25	0.304162	no	C- or G- coord
6_23_CA_3	WT diploid	2n	80	A3A	Can1-Red	3	chr2	N	G_C	3			466965	493000	26036	10	10	0.384084	yes	CG multiple-switch
6_23_CA_3	WT diploid	2n	80	A3A	Can1-Red	4	chr4	C		0			542789	545728	2940	4	4	1.36054	no	C- or G- coord
6_23_CA_4	WT diploid	2n	80	A3A	Can1-Red	1	chr2	G		0			555333	563697	8365	5	5	0.597729	no	C- or G- coord
6_23_CA_4	WT diploid	2n	80	A3A	Can1-Red	2	chr4	N	G_C	1	lessThan2Cor2G	C	1369475	1390730	21256	6	6	0.282273	no	coord with terminal CG	2601	8185
6_23_CA_4	WT diploid	2n	80	A3A	Can1-Red	3	chr10	C		0			652538	655571	3034	5	5	1.64799	no	C- or G- coord
6_23_CA_4	WT diploid	2n	80	A3A	Can1-Red	4	chr10	N	G_C	1	moreThan1Cand1G	C	673151	691329	18179	6	6	0.330051	no	CG single-switch
6_23_CA_4	WT diploid	2n	80	A3A	Can1-Red	5	chr10	C		0			703753	728135	24383	7	7	0.287085	no	C- or G- coord
6_23_CA_4	WT diploid	2n	80	A3A	Can1-Red	6	chr11	G		0			382492	387944	5453	4	4	0.733541	no	C- or G- coord
6_23_CA_4	WT diploid	2n	80	A3A	Can1-Red	7	chr12	C		0			43825	62152	18328	6	6	0.327368	no	C- or G- coord
6_23_CA_4	WT diploid	2n	80	A3A	Can1-Red	8	chr13	C		0			834642	835651	1010	3	3	2.9703	no
6_23_CA_4	WT diploid	2n	80	A3A	Can1-Red	9	chr13	N	G_C	3			847186	864546	17361	5	5	0.288002	no	CG multiple-switch
6_23_CA_4	WT diploid	2n	80	A3A	Can1-Red	10	chr15	N	G_C	1	lessThan2Cor2G	C	342265	351674	9410	5	5	0.53135	no	coord with terminal CG	2006	2953
6_23_CA_5	WT diploid	2n	80	A3A	Can1-Red	1	chr2	C		0			434091	438934	4844	4	4	0.825764	no	C- or G- coord
6_23_CA_5	WT diploid	2n	80	A3A	Can1-Red	2	chr2	N	T_G_C	3			469865	485300	15436	8	7	0.453485	yes
6_23_CA_7	WT diploid	2n	80	A3A	Can1-Red	1	chr2	C		0			462859	492024	29166	16	16	0.548584	yes	C- or G- coord
6_23_CA_7	WT diploid	2n	80	A3A	Can1-Red	2	chr13	N	G_C	4			406746	458800	52055	17	17	0.326578	no	CG multiple-switch
6_23_CA_7	WT diploid	2n	80	A3A	Can1-Red	3	chr13	C		0			470674	493409	22736	9	9	0.395848	no	C- or G- coord
6_23_CA_8	WT diploid	2n	80	A3A	Can1-Red	1	chr2	C		0			437498	457919	20422	14	14	0.685535	no	C- or G- coord
6_23_CA_8	WT diploid	2n	80	A3A	Can1-Red	2	chr2	G		0			471537	485992	14456	21	21	1.45268	yes	C- or G- coord
6_23_CA_8	WT diploid	2n	80	A3A	Can1-Red	3	chr2	N	G_C	1	moreThan1Cand1G	C	580393	596036	15644	28	27	1.7259	no	CG single-switch
6_23_CA_8	WT diploid	2n	80	A3A	Can1-Red	4	chr2	N	G_C	3			688066	717361	29296	17	17	0.580284	no	CG multiple-switch
6_23_CA_8	WT diploid	2n	80	A3A	Can1-Red	5	chr3	N	G_C	1	moreThan1Cand1G	C	34655	57376	22722	18	18	0.792184	no	CG single-switch
6_23_CA_8	WT diploid	2n	80	A3A	Can1-Red	6	chr3	C		0			292466	300696	8231	11	11	1.33641	no	C- or G- coord
6_23_CA_8	WT diploid	2n	80	A3A	Can1-Red	7	chr4	N	G_C	2			662223	691798	29576	40	39	1.31864	no	CG multiple-switch
6_23_CA_8	WT diploid	2n	80	A3A	Can1-Red	8	chr4	N	G_C	1	moreThan1Cand1G	C	1192365	1217738	25374	16	16	0.630567	no	CG single-switch
6_23_CA_8	WT diploid	2n	80	A3A	Can1-Red	9	chr4	N	G_C	16			1462798	1523054	60257	66	66	1.09531	no	CG multiple-switch
6_23_CA_8	WT diploid	2n	80	A3A	Can1-Red	10	chr5	N	G_C	2			293128	392333	99206	68	68	0.685442	no	CG multiple-switch
6_23_CA_8	WT diploid	2n	80	A3A	Can1-Red	11	chr5	N	G_C	2			408082	434341	26260	9	9	0.342727	no	CG multiple-switch
6_23_CA_8	WT diploid	2n	80	A3A	Can1-Red	12	chr5	N	G_C	1	lessThan2Cor2G	C	560306	568077	7772	9	9	1.158	no	coord with terminal CG	3669	2469
6_23_CA_8	WT diploid	2n	80	A3A	Can1-Red	13	chr6	G		0			81156	88298	7143	10	10	1.39997	no	C- or G- coord
6_23_CA_8	WT diploid	2n	80	A3A	Can1-Red	14	chr7	N	G_C	1	moreThan1Cand1G	G	47429	65519	18091	13	13	0.718589	no	CG single-switch
6_23_CA_8	WT diploid	2n	80	A3A	Can1-Red	15	chr7	N	G_C	1	moreThan1Cand1G	C	413349	423704	10356	9	9	0.869061	no	CG single-switch
6_23_CA_8	WT diploid	2n	80	A3A	Can1-Red	16	chr8	N	G_C	2			12715	34202	21488	12	11	0.511914	no	CG multiple-switch
6_23_CA_8	WT diploid	2n	80	A3A	Can1-Red	17	chr8	N	G_C	1	moreThan1Cand1G	C	529923	543691	13769	9	9	0.653642	no	CG single-switch
6_23_CA_8	WT diploid	2n	80	A3A	Can1-Red	18	chr9	C		0			33229	35049	1821	5	5	2.74574	no	C- or G- coord
6_23_CA_8	WT diploid	2n	80	A3A	Can1-Red	19	chr10	N	G_C	3			100963	120394	19432	8	8	0.411692	no	CG multiple-switch
6_23_CA_8	WT diploid	2n	80	A3A	Can1-Red	20	chr11	C		0			544452	559081	14630	8	8	0.546822	no	C- or G- coord
6_23_CA_8	WT diploid	2n	80	A3A	Can1-Red	21	chr14	N	G_C	1	moreThan1Cand1G	C	43561	45825	2265	5	5	2.20751	no	CG single-switch
6_23_CA_8	WT diploid	2n	80	A3A	Can1-Red	22	chr14	N	G_C	1	lessThan2Cor2G	C	746441	754291	7851	8	8	1.01898	no	coord with terminal CG	2097	1032
6_23_CA_8	WT diploid	2n	80	A3A	Can1-Red	23	chr15	N	G_C	1	lessThan2Cor2G	C	347946	356725	8780	7	7	0.797267	no	coord with terminal CG	4924	1105
6_23_CA_8	WT diploid	2n	80	A3A	Can1-Red	24	chr15	N	G_C	2			373128	390142	17015	10	10	0.587717	no	CG multiple-switch
6_23_CA_8	WT diploid	2n	80	A3A	Can1-Red	25	chr15	N	G_C	1	moreThan1Cand1G	C	600732	608011	7280	6	6	0.824176	no	CG single-switch
6_23_CA_8	WT diploid	2n	80	A3A	Can1-Red	26	chr16	N	G_C	1	moreThan1Cand1G	C	713805	725217	11413	16	15	1.31429	no	CG single-switch
6_23_CA_8	WT diploid	2n	80	A3A	Can1-Red	27	chr16	N	G_C	3			894899	939446	44548	70	69	1.54889	no	CG multiple-switch
6_23_CA_9	WT diploid	2n	80	A3A	Can1-Red	1	chr2	N	G_C	6			463092	499527	36436	30	30	0.823362	yes	CG multiple-switch
6_23_CA_9	WT diploid	2n	80	A3A	Can1-Red	2	chr2	C		0			780713	803738	23026	11	11	0.477721	no	C- or G- coord
6_23_CA_9	WT diploid	2n	80	A3A	Can1-Red	3	chr4	N	G_C	8			364613	394964	30352	18	18	0.593042	no	CG multiple-switch
6_23_CA_9	WT diploid	2n	80	A3A	Can1-Red	4	chr4	N	G_C	2			642400	690056	47657	25	25	0.524582	no	CG multiple-switch
6_23_CA_9	WT diploid	2n	80	A3A	Can1-Red	5	chr4	N	G_C	3			1300533	1333735	33203	19	18	0.54212	no	CG multiple-switch
6_23_CA_9	WT diploid	2n	80	A3A	Can1-Red	6	chr4	N	G_C	1	lessThan2Cor2G	C	1471553	1500626	29074	26	26	0.89427	no	coord with terminal CG	4908	3477
6_23_CA_9	WT diploid	2n	80	A3A	Can1-Red	7	chr6	C		0			239107	267422	28316	9	9	0.317842	no	C- or G- coord
6_23_CA_9	WT diploid	2n	80	A3A	Can1-Red	8	chr7	G		0			18468	47202	28735	22	22	0.765617	no	C- or G- coord
6_23_CA_9	WT diploid	2n	80	A3A	Can1-Red	9	chr7	C		0			313141	380194	67054	35	35	0.521967	no	C- or G- coord
6_23_CA_9	WT diploid	2n	80	A3A	Can1-Red	10	chr7	N	G_C	7			685775	714999	29225	12	12	0.410607	no	CG multiple-switch
6_23_CA_9	WT diploid	2n	80	A3A	Can1-Red	11	chr11	N	G_C	3			7387	30107	22721	9	9	0.396109	no	CG multiple-switch
6_23_CA_9	WT diploid	2n	80	A3A	Can1-Red	12	chr12	N	G_C	3			353742	402217	48476	33	33	0.680749	no	CG multiple-switch
6_23_CA_9	WT diploid	2n	80	A3A	Can1-Red	13	chr14	N	G_C	3			120101	212906	92806	38	38	0.409456	no	CG multiple-switch
6_23_CA_9	WT diploid	2n	80	A3A	Can1-Red	14	chr14	N	G_C	2			285305	341023	55719	22	22	0.394838	no	CG multiple-switch
6_23_CA_9	WT diploid	2n	80	A3A	Can1-Red	15	chr14	N	T_C	2			373952	404799	30848	17	17	0.551089	no
6_23_CA_9	WT diploid	2n	80	A3A	Can1-Red	16	chr15	C		0			12915	34706	21792	8	8	0.367107	no	C- or G- coord
6_23_SM_11	WT diploid	2n	80	A3A	small_rearranged	1	chr5	C		0			159510	176714	17205	7	7	0.406858	no	C- or G- coord
6_23_SM_11	WT diploid	2n	80	A3A	small_rearranged	2	chr5	C		0			188944	207514	18571	5	5	0.269237	no	C- or G- coord
6_23_SM_11	WT diploid	2n	80	A3A	small_rearranged	3	chr14	C		0			501505	502605	1101	3	3	2.7248	no
6_23_SM_14	WT diploid	2n	80	A3A	small_rearranged	1	chr4	N	G_C	2			497861	522234	24374	6	6	0.246164	no	CG multiple-switch
6_23_SM_14	WT diploid	2n	80	A3A	small_rearranged	2	chr16	G		0			111670	116044	4375	4	4	0.914286	no	C- or G- coord
6_23_SM_7	WT diploid	2n	80	A3A	small_rearranged	1	chr10	N	T_G	1			553819	553830	12	2	2	166.667	no
6_23_SM_7	WT diploid	2n	80	A3A	small_rearranged	2	chr12	N	G_C	1	moreThan1Cand1G	C	70106	100860	30755	7	7	0.227605	no	CG single-switch
7_24_CA_10	WT diploid	2n	80	A3A	Can1-Red	1	chr2	C		0			458228	470917	12690	5	5	0.394011	no	C- or G- coord
7_24_CA_10	WT diploid	2n	80	A3A	Can1-Red	2	chr2	N	G	0			576332	631447	55116	50	49	0.889034	no	C- or G- coord
7_24_CA_10	WT diploid	2n	80	A3A	Can1-Red	3	chr4	G		0			1212994	1264708	51715	11	11	0.212704	no	C- or G- coord
7_24_CA_10	WT diploid	2n	80	A3A	Can1-Red	4	chr11	C		0			558704	571414	12711	5	5	0.39336	no	C- or G- coord
7_24_CA_10	WT diploid	2n	80	A3A	Can1-Red	5	chr11	N	G_C	1	moreThan1Cand1G	C	588309	646315	58007	20	20	0.344786	no	CG single-switch
7_24_CA_10	WT diploid	2n	80	A3A	Can1-Red	6	chr12	N	G_C	1	lessThan2Cor2G	G	1012288	1045321	33034	29	29	0.877883	no	coord with terminal CG	7253	104
7_24_CA_10	WT diploid	2n	80	A3A	Can1-Red	7	chr15	N	G_C	2			403458	429344	25887	13	13	0.502183	no	CG multiple-switch
7_24_CA_10	WT diploid	2n	80	A3A	Can1-Red	8	chr15	G		0			465113	497301	32189	12	12	0.372798	no	C- or G- coord
7_24_CA_10	WT diploid	2n	80	A3A	Can1-Red	9	chr15	N	C_A	2			592345	592384	40	4	3	75	no
7_24_CA_11	WT diploid	2n	80	A3A	Can1-Red	1	chr2	N	G_C	6			428962	476798	47837	17	17	0.355373	yes	CG multiple-switch
7_24_CA_11	WT diploid	2n	80	A3A	Can1-Red	2	chr2	N	G_C	2			487335	511222	23888	12	12	0.502344	no	CG multiple-switch
7_24_CA_11	WT diploid	2n	80	A3A	Can1-Red	3	chr16	C		0			65634	85698	20065	8	8	0.398704	no	C- or G- coord
7_24_CA_11	WT diploid	2n	80	A3A	Can1-Red	4	chr16	C		0			135772	199712	63941	18	18	0.28151	no	C- or G- coord
7_24_CA_13	WT diploid	2n	80	A3A	Can1-Red	1	chr2	N	G_C	2			458726	483841	25116	18	18	0.716675	yes	CG multiple-switch
7_24_CA_13	WT diploid	2n	80	A3A	Can1-Red	2	chr2	G		0			527886	548031	20146	6	6	0.297826	no	C- or G- coord
7_24_CA_13	WT diploid	2n	80	A3A	Can1-Red	3	chr3	C		0			109908	139219	29312	12	12	0.409389	no	C- or G- coord
7_24_CA_13	WT diploid	2n	80	A3A	Can1-Red	4	chr7	G		0			24521	55014	30494	8	8	0.262347	no	C- or G- coord
7_24_CA_13	WT diploid	2n	80	A3A	Can1-Red	5	chr7	G		0			65976	81278	15303	7	7	0.457427	no	C- or G- coord
7_24_CA_13	WT diploid	2n	80	A3A	Can1-Red	6	chr9	N	G_C	1	moreThan1Cand1G	C	251450	315969	64520	34	33	0.511469	no	CG single-switch
7_24_CA_13	WT diploid	2n	80	A3A	Can1-Red	7	chr11	C		0			496132	505564	9433	5	5	0.530054	no	C- or G- coord
7_24_CA_13	WT diploid	2n	80	A3A	Can1-Red	8	chr11	G		0			518140	533720	15581	7	7	0.449265	no	C- or G- coord
7_24_CA_13	WT diploid	2n	80	A3A	Can1-Red	9	chr14	N	G_C	1	moreThan1Cand1G	C	713291	732576	19286	10	10	0.518511	no	CG single-switch
7_24_CA_13	WT diploid	2n	80	A3A	Can1-Red	10	chr16	N	G_C	2			251331	284245	32915	13	13	0.394957	no	CG multiple-switch
7_24_CA_16	WT diploid	2n	80	A3A	Can1-Red	1	chr2	N	G_C	3			414399	497161	82763	120	117	1.41368	yes	CG multiple-switch
7_24_CA_16	WT diploid	2n	80	A3A	Can1-Red	2	chr3	C		0			267491	299002	31512	12	12	0.380807	no	C- or G- coord
7_24_CA_16	WT diploid	2n	80	A3A	Can1-Red	3	chr6	N	G_C	3			173939	258100	84162	112	112	1.33077	no	CG multiple-switch
7_24_CA_16	WT diploid	2n	80	A3A	Can1-Red	4	chr7	N	G	0			186441	204541	18101	14	13	0.718192	no	C- or G- coord
7_24_CA_16	WT diploid	2n	80	A3A	Can1-Red	5	chr9	N	G_C	2			135977	170426	34450	29	29	0.8418	no	CG multiple-switch
7_24_CA_16	WT diploid	2n	80	A3A	Can1-Red	6	chr10	N	G_C	3			498381	509188	10808	8	8	0.740192	no	CG multiple-switch
7_24_CA_16	WT diploid	2n	80	A3A	Can1-Red	7	chr11	N	G_C	11			283227	357391	74165	76	75	1.01126	no	CG multiple-switch
7_24_CA_16	WT diploid	2n	80	A3A	Can1-Red	8	chr14	N	G_C	2			669029	722718	53690	61	59	1.0989	no	CG multiple-switch
7_24_CA_2	WT diploid	2n	80	A3A	Can1-Red	1	chr1	G		0			18931	34541	15611	37	37	2.37012	no	C- or G- coord
7_24_CA_2	WT diploid	2n	80	A3A	Can1-Red	2	chr2	N	G_C	2			1189	14439	13251	19	17	1.28292	no	CG multiple-switch
7_24_CA_2	WT diploid	2n	80	A3A	Can1-Red	3	chr2	N	G_C	3			115002	175411	60410	45	45	0.74491	no	CG multiple-switch
7_24_CA_2	WT diploid	2n	80	A3A	Can1-Red	4	chr2	N	G_C	1	lessThan2Cor2G	G	270017	291942	21926	19	19	0.866551	no	coord with terminal CG	7786	1266
7_24_CA_2	WT diploid	2n	80	A3A	Can1-Red	5	chr2	N	G_C	4			461017	482891	21875	33	32	1.46286	yes	CG multiple-switch
7_24_CA_2	WT diploid	2n	80	A3A	Can1-Red	6	chr2	N	G_C	4			777136	804899	27764	34	34	1.22461	no	CG multiple-switch
7_24_CA_2	WT diploid	2n	80	A3A	Can1-Red	7	chr4	C		0			1077514	1083213	5700	15	15	2.63158	no	C- or G- coord
7_24_CA_2	WT diploid	2n	80	A3A	Can1-Red	8	chr4	N	G_C	2			1120011	1152086	32076	90	87	2.71231	no	CG multiple-switch
7_24_CA_2	WT diploid	2n	80	A3A	Can1-Red	9	chr4	N	G_C	9			1185331	1216519	31189	25	24	0.769502	no	CG multiple-switch
7_24_CA_2	WT diploid	2n	80	A3A	Can1-Red	10	chr4	N	G_C	5			1440121	1476450	36330	36	35	0.963391	no	CG multiple-switch
7_24_CA_2	WT diploid	2n	80	A3A	Can1-Red	11	chr5	N	G_C	1	moreThan1Cand1G	C	2851	32893	30043	29	29	0.965283	no	CG single-switch
7_24_CA_2	WT diploid	2n	80	A3A	Can1-Red	12	chr5	N	G_C	10			393031	464110	71080	53	53	0.745639	no	CG multiple-switch
7_24_CA_2	WT diploid	2n	80	A3A	Can1-Red	13	chr6	N	G_C	2			22263	28158	5896	8	8	1.35685	no	CG multiple-switch
7_24_CA_2	WT diploid	2n	80	A3A	Can1-Red	14	chr6	N	G_C	3			224803	240032	15230	12	12	0.787919	no	CG multiple-switch
7_24_CA_2	WT diploid	2n	80	A3A	Can1-Red	15	chr7	N	C	0			607469	621851	14383	17	16	1.11242	no	C- or G- coord
7_24_CA_2	WT diploid	2n	80	A3A	Can1-Red	16	chr7	C		0			774957	801975	27019	35	35	1.29538	no	C- or G- coord
7_24_CA_2	WT diploid	2n	80	A3A	Can1-Red	17	chr7	N	G_C	3			954347	987019	32673	95	94	2.87699	no	CG multiple-switch
7_24_CA_2	WT diploid	2n	80	A3A	Can1-Red	18	chr8	N	G	0			367809	390773	22965	31	29	1.26279	no	C- or G- coord
7_24_CA_2	WT diploid	2n	80	A3A	Can1-Red	19	chr9	C		0			401879	431966	30088	55	55	1.82797	no	C- or G- coord
7_24_CA_2	WT diploid	2n	80	A3A	Can1-Red	20	chr10	N	G_C	3			484465	598424	113960	128	125	1.09688	no	CG multiple-switch
7_24_CA_2	WT diploid	2n	80	A3A	Can1-Red	21	chr11	N	G_C	1	lessThan2Cor2G	G	131434	150679	19246	16	16	0.831342	no	coord with terminal CG	7746	2437
7_24_CA_2	WT diploid	2n	80	A3A	Can1-Red	22	chr11	N	G_C	4			378314	390615	12302	14	14	1.13803	no	CG multiple-switch
7_24_CA_2	WT diploid	2n	80	A3A	Can1-Red	23	chr11	N	G_C	1	lessThan2Cor2G	C	469110	478040	8931	9	9	1.00773	no	coord with terminal CG	1774	2010
7_24_CA_2	WT diploid	2n	80	A3A	Can1-Red	24	chr12	N	G_C	2			31575	44563	12989	37	36	2.77158	no	CG multiple-switch
7_24_CA_2	WT diploid	2n	80	A3A	Can1-Red	25	chr12	N	G_C	3			540504	559270	18767	31	31	1.65184	no	CG multiple-switch
7_24_CA_2	WT diploid	2n	80	A3A	Can1-Red	26	chr12	N	G_C	1	moreThan1Cand1G	C	703505	716864	13360	22	19	1.42216	no	CG single-switch
7_24_CA_2	WT diploid	2n	80	A3A	Can1-Red	27	chr12	N	G_C	12			855033	946154	91122	95	95	1.04256	no	CG multiple-switch
7_24_CA_2	WT diploid	2n	80	A3A	Can1-Red	28	chr12	N	G_C	1	moreThan1Cand1G	C	970453	976906	6454	16	16	2.47908	no	CG single-switch
7_24_CA_2	WT diploid	2n	80	A3A	Can1-Red	29	chr13	N	G_C	1	moreThan1Cand1G	C	49808	60195	10388	14	14	1.34771	no	CG single-switch
7_24_CA_2	WT diploid	2n	80	A3A	Can1-Red	30	chr13	N	G_C	2			532115	555991	23877	60	58	2.42912	no	CG multiple-switch
7_24_CA_2	WT diploid	2n	80	A3A	Can1-Red	31	chr13	N	G_C	1	moreThan1Cand1G	C	578039	588322	10284	17	17	1.65305	no	CG single-switch
7_24_CA_2	WT diploid	2n	80	A3A	Can1-Red	32	chr14	N	G_C	3			199477	243679	44203	53	53	1.19901	no	CG multiple-switch
7_24_CA_2	WT diploid	2n	80	A3A	Can1-Red	33	chr16	C		0			132806	152694	19889	15	15	0.754186	no	C- or G- coord
7_24_CA_2	WT diploid	2n	80	A3A	Can1-Red	34	chr16	N	G_C	1	moreThan1Cand1G	C	213453	220790	7338	13	13	1.7716	no	CG single-switch
7_24_CA_2	WT diploid	2n	80	A3A	Can1-Red	35	chr16	N	G_C	1	lessThan2Cor2G	C	655552	675742	20191	19	19	0.941013	no	coord with terminal CG	1600	95
7_24_CA_3	WT diploid	2n	80	A3A	Can1-Red	1	chr2	C		0			387017	387993	977	3	3	3.07062	no
7_24_CA_3	WT diploid	2n	80	A3A	Can1-Red	2	chr6	C		0			79724	102159	22436	5	5	0.222856	no	C- or G- coord
7_24_CA_4	WT diploid	2n	80	A3A	Can1-Red	1	chr2	N	G_C	2			443060	502993	59934	220	213	3.55391	yes	CG multiple-switch
7_24_CA_4	WT diploid	2n	80	A3A	Can1-Red	2	chr16	N	G_C	2			810855	843198	32344	26	26	0.803859	no	CG multiple-switch
7_24_CA_5	WT diploid	2n	80	A3A	Can1-Red	1	chr2	C		0			372046	390298	18253	7	7	0.383499	no	C- or G- coord
7_24_CA_6	WT diploid	2n	80	A3A	Can1-Red	1	chr2	G		0			83686	139308	55623	34	34	0.611258	no	C- or G- coord
7_24_CA_6	WT diploid	2n	80	A3A	Can1-Red	2	chr2	N	G_C	4			319714	355051	35338	16	16	0.45277	no	CG multiple-switch
7_24_CA_6	WT diploid	2n	80	A3A	Can1-Red	3	chr2	N	G_C	1	moreThan1Cand1G	C	444222	489667	45446	15	15	0.330062	yes	CG single-switch
7_24_CA_6	WT diploid	2n	80	A3A	Can1-Red	4	chr2	C		0			523479	557883	34405	9	9	0.26159	no	C- or G- coord
7_24_CA_6	WT diploid	2n	80	A3A	Can1-Red	5	chr2	C		0			569870	594273	24404	8	8	0.327815	no	C- or G- coord
7_24_CA_6	WT diploid	2n	80	A3A	Can1-Red	6	chr4	N	G_C	2			321165	366785	45621	15	15	0.328796	no	CG multiple-switch
7_24_CA_6	WT diploid	2n	80	A3A	Can1-Red	7	chr5	N	G_C	2			298331	367696	69366	30	30	0.432489	no	CG multiple-switch
7_24_CA_6	WT diploid	2n	80	A3A	Can1-Red	8	chr7	C		0			1033941	1038647	4707	6	6	1.2747	no	C- or G- coord
7_24_CA_6	WT diploid	2n	80	A3A	Can1-Red	9	chr10	C		0			103952	118094	14143	8	8	0.565651	no	C- or G- coord
7_24_CA_6	WT diploid	2n	80	A3A	Can1-Red	10	chr14	N	T_G	2			476224	503700	27477	9	9	0.327547	no
7_24_CA_6	WT diploid	2n	80	A3A	Can1-Red	11	chr15	G		0			550054	566689	16636	9	9	0.540995	no	C- or G- coord
7_24_CA_6	WT diploid	2n	80	A3A	Can1-Red	12	chr16	N	G_C	1	moreThan1Cand1G	C	371243	434011	62769	27	27	0.430149	no	CG single-switch
7_24_CA_7	WT diploid	2n	80	A3A	Can1-Red	1	chr2	N	T_G_C	3			105370	121475	16106	7	7	0.434621	no
7_24_CA_7	WT diploid	2n	80	A3A	Can1-Red	2	chr2	N	G_C_A	8			360362	478039	117678	61	60	0.509866	yes
7_24_CA_7	WT diploid	2n	80	A3A	Can1-Red	3	chr14	C		0			616389	646295	29907	8	8	0.267496	no	C- or G- coord
7_24_CA_7	WT diploid	2n	80	A3A	Can1-Red	4	chr15	C		0			826459	841855	15397	7	7	0.454634	no	C- or G- coord
7_24_CA_8	WT diploid	2n	80	A3A	Can1-Red	1	chr1	N	G_C	2			96075	129561	33487	46	46	1.37367	no	CG multiple-switch
7_24_CA_8	WT diploid	2n	80	A3A	Can1-Red	2	chr2	N	G_C	5			450637	494996	44360	39	38	0.856628	yes	CG multiple-switch
7_24_CA_8	WT diploid	2n	80	A3A	Can1-Red	3	chr2	N	T_G	1			687359	688783	1425	5	5	3.50877	no
7_24_CA_8	WT diploid	2n	80	A3A	Can1-Red	4	chr2	N	G_C	3			756935	811466	54532	60	58	1.0636	no	CG multiple-switch
7_24_CA_8	WT diploid	2n	80	A3A	Can1-Red	5	chr3	N	G_C	2			244918	266873	21956	18	18	0.819821	no	CG multiple-switch
7_24_CA_8	WT diploid	2n	80	A3A	Can1-Red	6	chr4	C		0			243056	254154	11099	8	8	0.720786	no	C- or G- coord
7_24_CA_8	WT diploid	2n	80	A3A	Can1-Red	7	chr4	G		0			324534	392436	67903	30	30	0.441807	no	C- or G- coord
7_24_CA_8	WT diploid	2n	80	A3A	Can1-Red	8	chr4	N	G_C	1	moreThan1Cand1G	C	784353	804195	19843	30	29	1.46147	no	CG single-switch
7_24_CA_8	WT diploid	2n	80	A3A	Can1-Red	9	chr4	N	G_C_A	4			830375	852938	22564	20	20	0.886368	no
7_24_CA_8	WT diploid	2n	80	A3A	Can1-Red	10	chr4	G		0			1070635	1081386	10752	8	8	0.744048	no	C- or G- coord
7_24_CA_8	WT diploid	2n	80	A3A	Can1-Red	11	chr4	N	G	0			1102650	1157255	54606	36	35	0.640955	no	C- or G- coord
7_24_CA_8	WT diploid	2n	80	A3A	Can1-Red	12	chr4	G		0			1312474	1328723	16250	9	9	0.553846	no	C- or G- coord
7_24_CA_8	WT diploid	2n	80	A3A	Can1-Red	13	chr5	N	G_C	2			363322	418288	54967	92	91	1.65554	no	CG multiple-switch
7_24_CA_8	WT diploid	2n	80	A3A	Can1-Red	14	chr7	G		0			139290	158855	19566	35	35	1.78882	no	C- or G- coord
7_24_CA_8	WT diploid	2n	80	A3A	Can1-Red	15	chr7	N	G_C	1	moreThan1Cand1G	C	189707	209943	20237	17	17	0.840045	no	CG single-switch
7_24_CA_8	WT diploid	2n	80	A3A	Can1-Red	16	chr7	N	G_C	3			513773	550640	36868	32	31	0.840838	no	CG multiple-switch
7_24_CA_8	WT diploid	2n	80	A3A	Can1-Red	17	chr8	C		0			136705	142231	5527	7	7	1.26651	no	C- or G- coord
7_24_CA_8	WT diploid	2n	80	A3A	Can1-Red	18	chr9	N	G_C	2			59963	71425	11463	8	8	0.697898	no	CG multiple-switch
7_24_CA_8	WT diploid	2n	80	A3A	Can1-Red	19	chr9	G		0			94331	106985	12655	10	10	0.790202	no	C- or G- coord
7_24_CA_8	WT diploid	2n	80	A3A	Can1-Red	20	chr9	N	G_C	4			241629	271923	30295	25	25	0.825219	no	CG multiple-switch
7_24_CA_8	WT diploid	2n	80	A3A	Can1-Red	21	chr10	G		0			382199	423989	41791	26	26	0.622144	no	C- or G- coord
7_24_CA_8	WT diploid	2n	80	A3A	Can1-Red	22	chr10	N	G_C	4			592832	625409	32578	26	26	0.798085	no	CG multiple-switch
7_24_CA_8	WT diploid	2n	80	A3A	Can1-Red	23	chr11	N	G_C	4			509290	549468	40179	19	19	0.472884	no	CG multiple-switch
7_24_CA_8	WT diploid	2n	80	A3A	Can1-Red	24	chr11	N	G_C	3			622750	661433	38684	25	25	0.646262	no	CG multiple-switch
7_24_CA_8	WT diploid	2n	80	A3A	Can1-Red	25	chr13	G		0			28347	51698	23352	25	25	1.07057	no	C- or G- coord
7_24_CA_8	WT diploid	2n	80	A3A	Can1-Red	26	chr13	N	G_C	2			205510	239848	34339	39	39	1.13573	no	CG multiple-switch
7_24_CA_8	WT diploid	2n	80	A3A	Can1-Red	27	chr14	C		0			43720	56707	12988	10	10	0.769941	no	C- or G- coord
7_24_CA_8	WT diploid	2n	80	A3A	Can1-Red	28	chr14	N	G_C	2			125776	174671	48896	27	27	0.552192	no	CG multiple-switch
7_24_CA_8	WT diploid	2n	80	A3A	Can1-Red	29	chr16	N	G_C	3			323371	343985	20615	12	12	0.5821	no	CG multiple-switch
7_24_CA_8	WT diploid	2n	80	A3A	Can1-Red	30	chr16	N	G_C	3			821682	843107	21426	16	16	0.746756	no	CG multiple-switch
7_24_CA_9	WT diploid	2n	80	A3A	Can1-Red	1	chr2	N	G_C	9			397375	512270	114896	128	126	1.09664	yes	CG multiple-switch
7_24_CA_9	WT diploid	2n	80	A3A	Can1-Red	2	chr15	N	G_C	2			895168	1002068	106901	141	139	1.30027	no	CG multiple-switch
7_24_SM_12	WT diploid	2n	80	A3A	small_rearranged	1	chr12	N	G_C	2			274676	277605	2930	3	3	1.02389	no
7_24_SM_18	WT diploid	2n	80	A3A	small_rearranged	1	chr1	N	G_C	2			59278	89111	29834	9	9	0.301669	no	CG multiple-switch
7_24_SM_18	WT diploid	2n	80	A3A	small_rearranged	2	chr2	C		0			445120	468327	23208	7	7	0.30162	no	C- or G- coord
7_24_SM_18	WT diploid	2n	80	A3A	small_rearranged	3	chr12	C		0			424239	439908	15670	5	5	0.319081	no	C- or G- coord
7_24_SM_19	WT diploid	2n	80	A3A	small_rearranged	1	chr2	N	G_C	2			199748	238374	38627	64	63	1.63098	no	CG multiple-switch
7_24_SM_20	WT diploid	2n	80	A3A	small_rearranged	1	chr2	G		0			384676	392534	7859	4	4	0.508971	no	C- or G- coord
7_24_SM_20	WT diploid	2n	80	A3A	small_rearranged	2	chr14	G		0			699893	710982	11090	5	5	0.450857	no	C- or G- coord
7_24_SM_9	WT diploid	2n	80	A3A	small_rearranged	1	chr12	C		0			571914	583230	11317	4	4	0.353451	no	C- or G- coord
YCS_100	WT diploid	2n	80	A3A	Can1-Red	1	chr2	N	G_C	20			413866	505676	91811	138	136	1.4813	yes	CG multiple-switch
YCS_100	WT diploid	2n	80	A3A	Can1-Red	2	chr5	N	G_C	1	moreThan1Cand1G	C	275251	289767	14517	7	7	0.482193	no	CG single-switch
YCS_100	WT diploid	2n	80	A3A	Can1-Red	3	chr12	N	G_C	5			960716	1007779	47064	53	53	1.12613	no	CG multiple-switch
YCS_100	WT diploid	2n	80	A3A	Can1-Red	4	chr13	N	G_C	1	moreThan1Cand1G	C	748513	816602	68090	179	173	2.54075	no	CG single-switch
YCS_101	WT diploid	2n	80	A3A	Can1-Red	1	chr2	N	G_C	11			449075	512011	62937	129	128	2.03378	yes	CG multiple-switch
YCS_101	WT diploid	2n	80	A3A	Can1-Red	2	chr12	N	G	0			11609	191058	179450	335	324	1.80552	no	C- or G- coord
YCS_102	WT diploid	2n	80	A3A	Can1-Red	1	chr2	N	G_C	2			434766	487714	52949	38	38	0.717672	yes	CG multiple-switch
YCS_102	WT diploid	2n	80	A3A	Can1-Red	2	chr4	N	G_C	5			685082	724065	38984	49	48	1.23127	no	CG multiple-switch
YCS_102	WT diploid	2n	80	A3A	Can1-Red	3	chr4	C		0			832610	841963	9354	6	6	0.641437	no	C- or G- coord
YCS_102	WT diploid	2n	80	A3A	Can1-Red	4	chr5	N	G_C	1	lessThan2Cor2G	C	502897	518845	15949	11	11	0.689698	no	coord with terminal CG	458	4316
YCS_102	WT diploid	2n	80	A3A	Can1-Red	5	chr8	N	G_C	1	moreThan1Cand1G	C	198235	224176	25942	24	24	0.925141	no	CG single-switch
YCS_102	WT diploid	2n	80	A3A	Can1-Red	6	chr10	N	G_C	2			251211	279160	27950	61	60	2.14669	no	CG multiple-switch
YCS_102	WT diploid	2n	80	A3A	Can1-Red	7	chr13	C		0			62916	65355	2440	5	5	2.04918	no	C- or G- coord
YCS_102	WT diploid	2n	80	A3A	Can1-Red	8	chr13	N	G	0			79345	89437	10093	33	31	3.07144	no	C- or G- coord
YCS_102	WT diploid	2n	80	A3A	Can1-Red	9	chr15	N	G_C	3			499960	538438	38479	71	67	1.74121	no	CG multiple-switch
YCS_102	WT diploid	2n	80	A3A	Can1-Red	10	chr16	N	G_C	7			113703	156370	42668	60	60	1.40621	no	CG multiple-switch
YCS_103	WT diploid	2n	80	A3A	Can1-Red	1	chr2	N	G_C	6			56739	118614	61876	245	230	3.71711	no	CG multiple-switch
YCS_103	WT diploid	2n	80	A3A	Can1-Red	2	chr2	N	G_C	4			206007	229312	23306	69	67	2.8748	no	CG multiple-switch
YCS_103	WT diploid	2n	80	A3A	Can1-Red	3	chr2	N	G_C	9			431413	495840	64428	83	81	1.25722	yes	CG multiple-switch
YCS_103	WT diploid	2n	80	A3A	Can1-Red	4	chr4	N	G_C	18			221834	293093	71260	167	155	2.17513	no	CG multiple-switch
YCS_103	WT diploid	2n	80	A3A	Can1-Red	5	chr4	N	T_G_C	2			591423	619719	28297	35	35	1.23688	no
YCS_103	WT diploid	2n	80	A3A	Can1-Red	6	chr4	N	G_C	1	lessThan2Cor2G	C	688713	703907	15195	87	83	5.46232	no	coord with terminal CG	698	984
YCS_103	WT diploid	2n	80	A3A	Can1-Red	7	chr4	N	G_C	5			818994	841970	22977	51	47	2.04552	no	CG multiple-switch
YCS_103	WT diploid	2n	80	A3A	Can1-Red	8	chr4	G		0			994101	1057034	62934	40	40	0.635586	no	C- or G- coord
YCS_103	WT diploid	2n	80	A3A	Can1-Red	9	chr4	N	G_C	1	moreThan1Cand1G	C	1181496	1230919	49424	119	114	2.30657	no	CG single-switch
YCS_103	WT diploid	2n	80	A3A	Can1-Red	10	chr6	N	G_C	9			11400	45503	34104	41	41	1.20221	no	CG multiple-switch
YCS_103	WT diploid	2n	80	A3A	Can1-Red	11	chr7	N	G_C	13			110400	181909	71510	41	41	0.573346	no	CG multiple-switch
YCS_103	WT diploid	2n	80	A3A	Can1-Red	12	chr7	N	G_C	3			599357	615510	16154	110	103	6.37613	no	CG multiple-switch
YCS_103	WT diploid	2n	80	A3A	Can1-Red	13	chr9	N	G_C	1	moreThan1Cand1G	C	128135	172020	43886	196	187	4.26104	no	CG single-switch
YCS_103	WT diploid	2n	80	A3A	Can1-Red	14	chr9	N	T_G_C	21			224267	312812	88546	264	249	2.8121	no
YCS_103	WT diploid	2n	80	A3A	Can1-Red	15	chr11	N	G_C	4			341297	377347	36051	45	44	1.22049	no	CG multiple-switch
YCS_103	WT diploid	2n	80	A3A	Can1-Red	16	chr12	N	G_C	4			918429	938771	20343	21	21	1.0323	no	CG multiple-switch
YCS_103	WT diploid	2n	80	A3A	Can1-Red	17	chr13	N	G_C	11			396252	468407	72156	61	60	0.831532	no	CG multiple-switch
YCS_103	WT diploid	2n	80	A3A	Can1-Red	18	chr13	N	G_C	18			679620	779130	99511	551	507	5.09491	no	CG multiple-switch
YCS_103	WT diploid	2n	80	A3A	Can1-Red	19	chr14	N	G_C	4			106888	236790	129903	373	349	2.68662	no	CG multiple-switch
YCS_103	WT diploid	2n	80	A3A	Can1-Red	20	chr15	N	G_C	1	moreThan1Cand1G	C	957391	975697	18307	17	17	0.928607	no	CG single-switch
YCS_103	WT diploid	2n	80	A3A	Can1-Red	21	chr16	N	G_C	6			295589	343122	47534	210	194	4.08129	no	CG multiple-switch
YCS_104	WT diploid	2n	80	A3A	Can1-Red	1	chr3	N	G_C	1	moreThan1Cand1G	G	153654	165032	11379	8	8	0.703049	no	CG single-switch
YCS_104	WT diploid	2n	80	A3A	Can1-Red	2	chr4	N	G_C	18			1297497	1336064	38568	131	124	3.2151	no	CG multiple-switch
YCS_104	WT diploid	2n	80	A3A	Can1-Red	3	chr10	C		0			96692	106322	9631	14	14	1.45364	no	C- or G- coord
YCS_104	WT diploid	2n	80	A3A	Can1-Red	4	chr10	N	G_C	3			491709	501892	10184	7	7	0.687353	no	CG multiple-switch
YCS_104	WT diploid	2n	80	A3A	Can1-Red	5	chr11	N	G_C	4			126974	143167	16194	10	10	0.617513	no	CG multiple-switch
YCS_104	WT diploid	2n	80	A3A	Can1-Red	6	chr12	N	G_C	1	lessThan2Cor2G	C	668883	676881	7999	11	11	1.37517	no	coord with terminal CG	2765	2215
YCS_104	WT diploid	2n	80	A3A	Can1-Red	7	chr12	N	G_C	1	lessThan2Cor2G	C	1048536	1054849	6314	6	6	0.950269	no	coord with terminal CG	4506	1254
YCS_104	WT diploid	2n	80	A3A	Can1-Red	8	chr13	N	G_C	1	lessThan2Cor2G	G	405650	446348	40699	37	36	0.884543	no	coord with terminal CG	2065	3091
YCS_104	WT diploid	2n	80	A3A	Can1-Red	9	chr15	N	G_C	1	moreThan1Cand1G	G	104072	107335	3264	5	5	1.53186	no	CG single-switch
YCS_105	WT diploid	2n	80	A3A	Can1-Red	1	chr2	N	G_C	4			413579	494778	81200	106	103	1.26847	yes	CG multiple-switch
YCS_106	WT diploid	2n	80	A3A	Can1-Red	1	chr2	N	G_C	12			441816	514874	73059	37	37	0.50644	yes	CG multiple-switch
YCS_106	WT diploid	2n	80	A3A	Can1-Red	2	chr12	N	G_C	15			810614	905860	95247	226	215	2.25729	no	CG multiple-switch
YCS_107	WT diploid	2n	80	A3A	Can1-Red	1	chr1	N	G_C	1	lessThan2Cor2G	C	132402	141845	9444	7	7	0.741211	no	coord with terminal CG	5908	566
YCS_107	WT diploid	2n	80	A3A	Can1-Red	2	chr2	N	G_C	2			378808	474779	95972	89	88	0.916934	yes	CG multiple-switch
YCS_107	WT diploid	2n	80	A3A	Can1-Red	3	chr12	N	G_C_A	4			328737	353143	24407	17	17	0.696521	no
YCS_108	WT diploid	2n	80	A3A	Can1-Red	1	chr2	N	G_C	28			399922	489661	89740	305	288	3.20927	yes	CG multiple-switch
YCS_108	WT diploid	2n	80	A3A	Can1-Red	2	chr4	N	G_C	6			1392819	1457854	65036	86	80	1.23009	no	CG multiple-switch
YCS_108	WT diploid	2n	80	A3A	Can1-Red	3	chr5	C		0			6139	34892	28754	69	69	2.39967	no	C- or G- coord
YCS_108	WT diploid	2n	80	A3A	Can1-Red	4	chr9	N	G_C	1	moreThan1Cand1G	C	110234	117992	7759	17	17	2.191	no	CG single-switch
YCS_108	WT diploid	2n	80	A3A	Can1-Red	5	chr10	N	G_C	7			533377	663873	130497	223	212	1.62456	no	CG multiple-switch
YCS_108	WT diploid	2n	80	A3A	Can1-Red	6	chr13	N	G_C	2			697376	717696	20321	12	12	0.590522	no	CG multiple-switch
YCS_108	WT diploid	2n	80	A3A	Can1-Red	7	chr14	N	G_C	2			753111	781138	28028	45	44	1.56986	no	CG multiple-switch
YCS_109	WT diploid	2n	80	A3A	Can1-Red	1	chr2	C		0			458637	477558	18922	15	15	0.792728	yes	C- or G- coord
YCS_14	WT diploid	2n	80	A3A	Can1-Red	1	chr2	N	G_C	10			467408	567464	100057	44	44	0.439749	yes	CG multiple-switch
YCS_14	WT diploid	2n	80	A3A	Can1-Red	2	chr4	N	G_C	1	lessThan2Cor2G	C	291433	310135	18703	7	7	0.374272	no	coord with terminal CG	1154	4667
YCS_14	WT diploid	2n	80	A3A	Can1-Red	3	chr4	N	G_C	4			765149	775120	9972	7	7	0.701966	no	CG multiple-switch
YCS_14	WT diploid	2n	80	A3A	Can1-Red	4	chr4	N	G_C	2			1122696	1138644	15949	16	16	1.0032	no	CG multiple-switch
YCS_14	WT diploid	2n	80	A3A	Can1-Red	5	chr4	G		0			1228062	1241262	13201	7	7	0.530263	no	C- or G- coord
YCS_14	WT diploid	2n	80	A3A	Can1-Red	6	chr10	N	G_C	2			257858	300817	42960	18	18	0.418994	no	CG multiple-switch
YCS_14	WT diploid	2n	80	A3A	Can1-Red	7	chr10	N	C_A	1			327190	346867	19678	7	7	0.355727	no
YCS_14	WT diploid	2n	80	A3A	Can1-Red	8	chr11	C		0			525487	548665	23179	19	19	0.819707	no	C- or G- coord
YCS_14	WT diploid	2n	80	A3A	Can1-Red	9	chr12	N	G_C	2			949909	956820	6912	8	8	1.15741	no	CG multiple-switch
YCS_14	WT diploid	2n	80	A3A	Can1-Red	10	chr13	N	G_C	8			264464	331188	66725	32	32	0.47958	no	CG multiple-switch
YCS_14	WT diploid	2n	80	A3A	Can1-Red	11	chr13	G		0			564269	573546	9278	6	6	0.646691	no	C- or G- coord
YCS_14	WT diploid	2n	80	A3A	Can1-Red	12	chr14	N	G_C	1	moreThan1Cand1G	C	332616	366323	33708	33	33	0.978996	no	CG single-switch
YCS_14	WT diploid	2n	80	A3A	Can1-Red	13	chr14	N	G_C	2			437729	457931	20203	11	10	0.494976	no	CG multiple-switch
YCS_15	WT diploid	2n	80	A3A	Can1-Red	1	chr2	N	G	0			108685	170968	62284	34	33	0.529831	no	C- or G- coord
YCS_15	WT diploid	2n	80	A3A	Can1-Red	2	chr2	N	G_C	11			407548	521134	113587	43	42	0.369761	yes	CG multiple-switch
YCS_15	WT diploid	2n	80	A3A	Can1-Red	3	chr4	G		0			299364	321762	22399	19	19	0.848252	no	C- or G- coord
YCS_15	WT diploid	2n	80	A3A	Can1-Red	4	chr4	G		0			688487	699497	11011	17	17	1.54391	no	C- or G- coord
YCS_15	WT diploid	2n	80	A3A	Can1-Red	5	chr4	N	G_C	1	moreThan1Cand1G	C	960081	993368	33288	31	31	0.931267	no	CG single-switch
YCS_15	WT diploid	2n	80	A3A	Can1-Red	6	chr4	N	G_C_A	6			1027733	1050341	22609	12	12	0.530762	no
YCS_15	WT diploid	2n	80	A3A	Can1-Red	7	chr4	N	G_C	4			1075145	1091788	16644	12	12	0.720981	no	CG multiple-switch
YCS_15	WT diploid	2n	80	A3A	Can1-Red	8	chr5	G		0			209602	213796	4195	7	7	1.66865	no	C- or G- coord
YCS_15	WT diploid	2n	80	A3A	Can1-Red	9	chr7	G		0			71954	89781	17828	18	18	1.00965	no	C- or G- coord
YCS_15	WT diploid	2n	80	A3A	Can1-Red	10	chr7	N	C	0			180325	233161	52837	35	34	0.643488	no	C- or G- coord
YCS_15	WT diploid	2n	80	A3A	Can1-Red	11	chr7	N	G_C	3			288235	308519	20285	13	12	0.59157	no	CG multiple-switch
YCS_15	WT diploid	2n	80	A3A	Can1-Red	12	chr8	N	T_G	1			184765	191779	7015	10	10	1.42552	no
YCS_15	WT diploid	2n	80	A3A	Can1-Red	13	chr10	N	G_C	4			37892	79986	42095	35	34	0.807697	no	CG multiple-switch
YCS_15	WT diploid	2n	80	A3A	Can1-Red	14	chr10	N	G_C	1	moreThan1Cand1G	C	176396	194956	18561	21	21	1.1314	no	CG single-switch
YCS_15	WT diploid	2n	80	A3A	Can1-Red	15	chr10	N	G_C	4			330988	368648	37661	20	20	0.531053	no	CG multiple-switch
YCS_15	WT diploid	2n	80	A3A	Can1-Red	16	chr10	C		0			456727	471250	14524	10	10	0.688516	no	C- or G- coord
YCS_15	WT diploid	2n	80	A3A	Can1-Red	17	chr10	N	G_C	3			499077	613690	114614	121	118	1.02954	no	CG multiple-switch
YCS_15	WT diploid	2n	80	A3A	Can1-Red	18	chr12	G		0			33457	42121	8665	10	10	1.15407	no	C- or G- coord
YCS_15	WT diploid	2n	80	A3A	Can1-Red	19	chr12	N	G_C	2			94838	111086	16249	28	26	1.6001	no	CG multiple-switch
YCS_15	WT diploid	2n	80	A3A	Can1-Red	20	chr12	N	G_C	5			284834	398702	113869	87	85	0.746472	no	CG multiple-switch
YCS_15	WT diploid	2n	80	A3A	Can1-Red	21	chr12	N	G_C	2			496497	527654	31158	30	30	0.962835	no	CG multiple-switch
YCS_15	WT diploid	2n	80	A3A	Can1-Red	22	chr12	G		0			680065	691896	11832	9	9	0.760649	no	C- or G- coord
YCS_15	WT diploid	2n	80	A3A	Can1-Red	23	chr13	N	G_C	3			724938	743558	18621	13	13	0.698137	no	CG multiple-switch
YCS_15	WT diploid	2n	80	A3A	Can1-Red	24	chr13	N	G_C	8			823533	862692	39160	37	37	0.944842	no	CG multiple-switch
YCS_15	WT diploid	2n	80	A3A	Can1-Red	25	chr14	G		0			44414	92532	48119	51	51	1.05987	no	C- or G- coord
YCS_15	WT diploid	2n	80	A3A	Can1-Red	26	chr14	N	G_C	1	moreThan1Cand1G	G	142450	157103	14654	12	12	0.818889	no	CG single-switch
YCS_15	WT diploid	2n	80	A3A	Can1-Red	27	chr14	C		0			346709	353688	6980	10	10	1.43266	no	C- or G- coord
YCS_15	WT diploid	2n	80	A3A	Can1-Red	28	chr15	C		0			500004	504709	4706	10	10	2.12495	no	C- or G- coord
YCS_15	WT diploid	2n	80	A3A	Can1-Red	29	chr15	N	G_C	2			520993	568662	47670	35	35	0.734214	no	CG multiple-switch
YCS_15	WT diploid	2n	80	A3A	Can1-Red	30	chr15	N	G_C	1	moreThan1Cand1G	C	775667	794425	18759	22	21	1.11946	no	CG single-switch
YCS_15	WT diploid	2n	80	A3A	Can1-Red	31	chr16	G		0			106966	119063	12098	12	12	0.991899	no	C- or G- coord
YCS_15	WT diploid	2n	80	A3A	Can1-Red	32	chr16	N	G_C	9			239679	263830	24152	45	44	1.8218	no	CG multiple-switch
YCS_15	WT diploid	2n	80	A3A	Can1-Red	33	chr16	N	G_C	2			326430	349746	23317	12	12	0.514646	no	CG multiple-switch
YCS_15	WT diploid	2n	80	A3A	Can1-Red	34	chr16	N	T_C	1			912371	920467	8097	13	13	1.60553	no
YCS_17	WT diploid	2n	80	A3A	Can1-Red	1	chr2	C		0			471100	475475	4376	6	6	1.37112	yes	C- or G- coord
YCS_17	WT diploid	2n	80	A3A	Can1-Red	2	chr4	N	G_C	3			450009	472498	22490	14	14	0.622499	no	CG multiple-switch
YCS_17	WT diploid	2n	80	A3A	Can1-Red	3	chr8	N	G_C	3			18270	39587	21318	9	9	0.422178	no	CG multiple-switch
YCS_17	WT diploid	2n	80	A3A	Can1-Red	4	chr11	N	G_C	1	moreThan1Cand1G	G	625992	664612	38621	21	21	0.543746	no	CG single-switch
YCS_17	WT diploid	2n	80	A3A	Can1-Red	5	chr12	N	T_G	2			73186	170398	97213	42	42	0.432041	no
YCS_17	WT diploid	2n	80	A3A	Can1-Red	6	chr12	C		0			271654	279760	8107	5	5	0.616751	no	C- or G- coord
YCS_17	WT diploid	2n	80	A3A	Can1-Red	7	chr12	N	G_C	2			308794	333182	24389	8	8	0.328017	no	CG multiple-switch
YCS_17	WT diploid	2n	80	A3A	Can1-Red	8	chr14	C		0			755781	777261	21481	18	18	0.83795	no	C- or G- coord
YCS_18	WT diploid	2n	80	A3A	Can1-Red	1	chr2	N	G_C	11			434640	486377	51738	134	132	2.55132	yes	CG multiple-switch
YCS_18	WT diploid	2n	80	A3A	Can1-Red	2	chr8	C		0			421887	423418	1532	4	4	2.61097	no	C- or G- coord
YCS_18	WT diploid	2n	80	A3A	Can1-Red	3	chr13	N	G_C	1	lessThan2Cor2G	G	378550	386876	8327	6	6	0.720548	no	coord with terminal CG	5852	146
YCS_18	WT diploid	2n	80	A3A	Can1-Red	4	chr14	C		0			568560	581899	13340	7	7	0.524738	no	C- or G- coord
YCS_19	WT diploid	2n	80	A3A	Can1-Red	1	chr1	G		0			15672	24941	9270	5	5	0.539374	no	C- or G- coord
YCS_19	WT diploid	2n	80	A3A	Can1-Red	2	chr2	N	G_C	2			490244	522899	32656	8	7	0.214356	no	CG multiple-switch
YCS_19	WT diploid	2n	80	A3A	Can1-Red	3	chr4	C		0			847596	871571	23976	20	20	0.834168	no	C- or G- coord
YCS_19	WT diploid	2n	80	A3A	Can1-Red	4	chr6	G		0			18503	53287	34785	22	22	0.632457	no	C- or G- coord
YCS_19	WT diploid	2n	80	A3A	Can1-Red	5	chr13	G		0			450352	455166	4815	5	5	1.03842	no	C- or G- coord
YCS_19	WT diploid	2n	80	A3A	Can1-Red	6	chr13	G		0			733046	756285	23240	15	15	0.645439	no	C- or G- coord
YCS_19	WT diploid	2n	80	A3A	Can1-Red	7	chr15	C		0			379526	390682	11157	10	10	0.896298	no	C- or G- coord
YCS_20	WT diploid	2n	80	A3A	Can1-Red	1	chr2	N	G_C	8			459143	497169	38027	37	37	0.972993	yes	CG multiple-switch
YCS_20	WT diploid	2n	80	A3A	Can1-Red	2	chr2	N	G_C	5			538705	582665	43961	43	43	0.97814	no	CG multiple-switch
YCS_20	WT diploid	2n	80	A3A	Can1-Red	3	chr4	N	G_C	19			241158	304930	63773	108	108	1.69351	no	CG multiple-switch
YCS_20	WT diploid	2n	80	A3A	Can1-Red	4	chr12	G		0			151464	154189	2726	5	5	1.83419	no	C- or G- coord
YCS_20	WT diploid	2n	80	A3A	Can1-Red	5	chr15	N	G_C	3			416608	447974	31367	10	10	0.318806	no	CG multiple-switch
YCS_21	WT diploid	2n	80	A3A	Can1-Red	1	chr2	C		0			447379	495975	48597	22	22	0.452703	yes	C- or G- coord
YCS_21	WT diploid	2n	80	A3A	Can1-Red	2	chr4	N	G_C	2			703103	715996	12894	11	11	0.85311	no	CG multiple-switch
YCS_21	WT diploid	2n	80	A3A	Can1-Red	3	chr4	N	G_C	13			765479	817410	51932	173	168	3.235	no	CG multiple-switch
YCS_21	WT diploid	2n	80	A3A	Can1-Red	4	chr15	N	G_C	5			996922	1034048	37127	53	52	1.4006	no	CG multiple-switch
YCS_23	WT diploid	2n	80	A3A	Can1-Red	1	chr2	G		0			504484	520143	15660	6	6	0.383142	no	C- or G- coord
YCS_23	WT diploid	2n	80	A3A	Can1-Red	2	chr14	C		0			465327	476003	10677	4	4	0.374637	no	C- or G- coord
YCS_23	WT diploid	2n	80	A3A	Can1-Red	3	chr16	G		0			446957	448915	1959	3	3	1.53139	no
YCS_23	WT diploid	2n	80	A3A	Can1-Red	4	chr16	N	G_C	1	lessThan2Cor2G	G	557289	585904	28616	7	7	0.244618	no	coord with terminal CG	1410	4970
YCS_23	WT diploid	2n	80	A3A	Can1-Red	5	chr16	N	G_C	1	lessThan2Cor2G	G	597499	617677	20179	5	5	0.247782	no	coord with terminal CG	7232	4708
YCS_24	WT diploid	2n	80	A3A	Can1-Red	1	chr2	N	G_C	14			424640	593463	168824	174	172	1.01881	yes	CG multiple-switch
YCS_24	WT diploid	2n	80	A3A	Can1-Red	2	chr4	C		0			167340	179104	11765	7	7	0.594985	no	C- or G- coord
YCS_24	WT diploid	2n	80	A3A	Can1-Red	3	chr11	N	G_C	8			227386	389605	162220	201	197	1.2144	no	CG multiple-switch
YCS_24	WT diploid	2n	80	A3A	Can1-Red	4	chr12	N	G	0			286131	324629	38499	53	52	1.35068	no	C- or G- coord
YCS_24	WT diploid	2n	80	A3A	Can1-Red	5	chr16	N	G_C	1	moreThan1Cand1G	C	14947	33039	18093	9	9	0.49743	no	CG single-switch
YCS_25	WT diploid	2n	80	A3A	Can1-Red	1	chr2	C		0			384387	405195	20809	20	20	0.961123	no	C- or G- coord
YCS_25	WT diploid	2n	80	A3A	Can1-Red	2	chr2	N	G_C	6			433286	500049	66764	45	45	0.674016	yes	CG multiple-switch
YCS_25	WT diploid	2n	80	A3A	Can1-Red	3	chr7	N	G_C	1	lessThan2Cor2G	C	291971	298261	6291	5	5	0.794786	no	coord with terminal CG	4091	957
YCS_25	WT diploid	2n	80	A3A	Can1-Red	4	chr12	C		0			222004	225196	3193	6	6	1.87911	no	C- or G- coord
YCS_26	WT diploid	2n	80	A3A	Can1-Red	1	chr1	C		0			86621	92333	5713	12	12	2.10047	no	C- or G- coord
YCS_26	WT diploid	2n	80	A3A	Can1-Red	2	chr2	N	G_C	17			425183	485896	60714	82	81	1.33412	yes	CG multiple-switch
YCS_26	WT diploid	2n	80	A3A	Can1-Red	3	chr2	G		0			746403	759361	12959	13	13	1.00316	no	C- or G- coord
YCS_26	WT diploid	2n	80	A3A	Can1-Red	4	chr3	C		0			256779	310075	53297	63	63	1.18206	no	C- or G- coord
YCS_26	WT diploid	2n	80	A3A	Can1-Red	5	chr4	C		0			955369	967378	12010	9	9	0.749376	no	C- or G- coord
YCS_26	WT diploid	2n	80	A3A	Can1-Red	6	chr4	N	C	0			1485550	1520388	34839	45	44	1.26295	no	C- or G- coord
YCS_26	WT diploid	2n	80	A3A	Can1-Red	7	chr5	G		0			9724	13040	3317	7	7	2.11034	no	C- or G- coord
YCS_26	WT diploid	2n	80	A3A	Can1-Red	8	chr6	N	G_C	4			235070	262893	27824	19	19	0.682864	no	CG multiple-switch
YCS_26	WT diploid	2n	80	A3A	Can1-Red	9	chr7	G		0			66573	68215	1643	6	6	3.65186	no	C- or G- coord
YCS_26	WT diploid	2n	80	A3A	Can1-Red	10	chr7	N	C	0			1008091	1024874	16784	30	28	1.66826	no	C- or G- coord
YCS_26	WT diploid	2n	80	A3A	Can1-Red	11	chr10	N	G_C	4			22110	58396	36287	109	106	2.92116	no	CG multiple-switch
YCS_26	WT diploid	2n	80	A3A	Can1-Red	12	chr10	N	G_C	19			195001	278636	83636	198	191	2.28371	no	CG multiple-switch
YCS_26	WT diploid	2n	80	A3A	Can1-Red	13	chr11	N	G_C	5			7476	31042	23567	14	14	0.594051	no	CG multiple-switch
YCS_26	WT diploid	2n	80	A3A	Can1-Red	14	chr11	N	G_C	1	moreThan1Cand1G	G	41656	66846	25191	15	15	0.595451	no	CG single-switch
YCS_26	WT diploid	2n	80	A3A	Can1-Red	15	chr11	N	G_C	1	moreThan1Cand1G	C	238675	248317	9643	9	9	0.93332	no	CG single-switch
YCS_26	WT diploid	2n	80	A3A	Can1-Red	16	chr12	N	G_C	1	lessThan2Cor2G	C	39193	50595	11403	18	18	1.57853	no	coord with terminal CG	1034	2196
YCS_26	WT diploid	2n	80	A3A	Can1-Red	17	chr13	N	G_C	5			25860	41451	15592	14	14	0.897896	no	CG multiple-switch
YCS_26	WT diploid	2n	80	A3A	Can1-Red	18	chr13	N	G_C	3			71333	101826	30494	36	35	1.14777	no	CG multiple-switch
YCS_26	WT diploid	2n	80	A3A	Can1-Red	19	chr14	N	G_C	3			482826	508005	25180	21	21	0.833995	no	CG multiple-switch
YCS_26	WT diploid	2n	80	A3A	Can1-Red	20	chr14	G		0			701583	709922	8340	8	8	0.959233	no	C- or G- coord
YCS_26	WT diploid	2n	80	A3A	Can1-Red	21	chr16	N	G_C	5			128103	167589	39487	30	30	0.759744	no	CG multiple-switch
YCS_26	WT diploid	2n	80	A3A	Can1-Red	22	chr16	N	G_C	4			224750	258986	34237	76	74	2.1614	no	CG multiple-switch
YCS_26	WT diploid	2n	80	A3A	Can1-Red	23	chr16	N	C	0			669227	691764	22538	31	30	1.33109	no	C- or G- coord
YCS_26	WT diploid	2n	80	A3A	Can1-Red	24	chr16	N	G_C	4			900701	918390	17690	70	68	3.84398	no	CG multiple-switch
YCS_27	WT diploid	2n	80	A3A	Can1-Red	1	chr2	N	G_C	1	moreThan1Cand1G	C	430997	487839	56843	51	49	0.862023	yes	CG single-switch
YCS_27	WT diploid	2n	80	A3A	Can1-Red	2	chr4	N	G_C	1	moreThan1Cand1G	C	457363	473648	16286	9	9	0.552622	no	CG single-switch
YCS_27	WT diploid	2n	80	A3A	Can1-Red	3	chr4	N	G_C	1	moreThan1Cand1G	C	765479	781168	15690	10	10	0.637349	no	CG single-switch
YCS_27	WT diploid	2n	80	A3A	Can1-Red	4	chr4	N	G_C	1	moreThan1Cand1G	C	954617	986611	31995	40	40	1.2502	no	CG single-switch
YCS_27	WT diploid	2n	80	A3A	Can1-Red	5	chr5	N	G_C	2			446998	488641	41644	20	19	0.456248	no	CG multiple-switch
YCS_27	WT diploid	2n	80	A3A	Can1-Red	6	chr6	N	G_C	6			6306	26009	19704	16	16	0.812018	no	CG multiple-switch
YCS_27	WT diploid	2n	80	A3A	Can1-Red	7	chr9	G		0			20211	39491	19281	14	14	0.726103	no	C- or G- coord
YCS_27	WT diploid	2n	80	A3A	Can1-Red	8	chr13	N	G_C	6			315052	351514	36463	69	68	1.8649	no	CG multiple-switch
YCS_27	WT diploid	2n	80	A3A	Can1-Red	9	chr13	N	G_C	1	moreThan1Cand1G	C	380854	407663	26810	27	27	1.00709	no	CG single-switch
YCS_27	WT diploid	2n	80	A3A	Can1-Red	10	chr14	N	G_C	4			9163	38394	29232	13	13	0.444718	no	CG multiple-switch
YCS_27	WT diploid	2n	80	A3A	Can1-Red	11	chr14	N	G_C	1	moreThan1Cand1G	C	654966	666865	11900	7	7	0.588235	no	CG single-switch
YCS_27	WT diploid	2n	80	A3A	Can1-Red	12	chr15	N	G_C	5			826881	851315	24435	14	14	0.572949	no	CG multiple-switch
YCS_28	WT diploid	2n	80	A3A	Can1-Red	1	chr2	N	G_C	5			47060	94388	47329	42	42	0.887405	no	CG multiple-switch
YCS_28	WT diploid	2n	80	A3A	Can1-Red	2	chr2	N	G_C	11			456298	494588	38291	85	83	2.16761	yes	CG multiple-switch
YCS_28	WT diploid	2n	80	A3A	Can1-Red	3	chr2	N	G_C	3			651187	675105	23919	28	28	1.17062	no	CG multiple-switch
YCS_28	WT diploid	2n	80	A3A	Can1-Red	4	chr4	N	G_C	4			643493	675914	32422	34	34	1.04867	no	CG multiple-switch
YCS_28	WT diploid	2n	80	A3A	Can1-Red	5	chr4	N	T_C	1			996985	1054664	57680	32	31	0.537448	no
YCS_28	WT diploid	2n	80	A3A	Can1-Red	6	chr5	N	G_C	4			11166	60604	49439	67	65	1.31475	no	CG multiple-switch
YCS_28	WT diploid	2n	80	A3A	Can1-Red	7	chr5	N	G_C_A	3			70847	82883	12037	12	12	0.996926	no
YCS_28	WT diploid	2n	80	A3A	Can1-Red	8	chr8	N	G_C	2			7023	25976	18954	14	14	0.73863	no	CG multiple-switch
YCS_28	WT diploid	2n	80	A3A	Can1-Red	9	chr9	N	G_C	5			243180	279534	36355	83	79	2.17302	no	CG multiple-switch
YCS_28	WT diploid	2n	80	A3A	Can1-Red	10	chr9	N	G_C	3			291818	368329	76512	325	310	4.05165	no	CG multiple-switch
YCS_28	WT diploid	2n	80	A3A	Can1-Red	11	chr11	N	G_C	14			152008	196682	44675	123	115	2.57415	no	CG multiple-switch
YCS_28	WT diploid	2n	80	A3A	Can1-Red	12	chr11	N	G_C	7			555727	584635	28909	99	93	3.21699	no	CG multiple-switch
YCS_28	WT diploid	2n	80	A3A	Can1-Red	13	chr12	N	G_C	5			40385	122047	81663	86	83	1.01637	no	CG multiple-switch
YCS_28	WT diploid	2n	80	A3A	Can1-Red	14	chr13	N	G_C	3			837925	865349	27425	19	19	0.692799	no	CG multiple-switch
YCS_28	WT diploid	2n	80	A3A	Can1-Red	15	chr14	C		0			761463	783134	21672	57	57	2.63012	no	C- or G- coord
YCS_28	WT diploid	2n	80	A3A	Can1-Red	16	chr15	N	G_C	3			316065	443002	126938	340	326	2.56818	no	CG multiple-switch
YCS_29	WT diploid	2n	80	A3A	Can1-Red	1	chr14	N	G_C	1	moreThan1Cand1G	C	421030	450949	29920	20	20	0.668449	no	CG single-switch
YCS_30	WT diploid	2n	80	A3A	Can1-Red	1	chr2	N	G_C	7			435591	487047	51457	47	46	0.89395	yes	CG multiple-switch
YCS_30	WT diploid	2n	80	A3A	Can1-Red	2	chr7	N	G_C	3			70847	109067	38221	64	62	1.62214	no	CG multiple-switch
YCS_30	WT diploid	2n	80	A3A	Can1-Red	3	chr13	N	G	0			559642	569123	9482	7	6	0.632778	no	C- or G- coord
YCS_30	WT diploid	2n	80	A3A	Can1-Red	4	chr15	N	G_C	2			869790	876769	6980	7	7	1.00287	no	CG multiple-switch
YCS_31	WT diploid	2n	80	A3A	Can1-Red	1	chr2	C		0			345585	348838	3254	4	4	1.22926	no	C- or G- coord
YCS_31	WT diploid	2n	80	A3A	Can1-Red	2	chr2	N	G_C	2			364440	378616	14177	10	10	0.705368	no	CG multiple-switch
YCS_31	WT diploid	2n	80	A3A	Can1-Red	3	chr2	N	G_C	6			472450	526341	53892	53	52	0.964893	yes	CG multiple-switch
YCS_31	WT diploid	2n	80	A3A	Can1-Red	4	chr7	C		0			1054801	1066618	11818	13	13	1.10002	no	C- or G- coord
YCS_31	WT diploid	2n	80	A3A	Can1-Red	5	chr9	N	G_C	3			15921	92770	76850	43	43	0.559532	no	CG multiple-switch
YCS_31	WT diploid	2n	80	A3A	Can1-Red	6	chr10	C		0			486345	490350	4006	5	5	1.24813	no	C- or G- coord
YCS_31	WT diploid	2n	80	A3A	Can1-Red	7	chr10	G		0			503657	515187	11531	6	6	0.520336	no	C- or G- coord
YCS_32	WT diploid	2n	80	A3A	Can1-Red	1	chr2	N	G_C	33			423233	497531	74299	93	93	1.2517	yes	CG multiple-switch
YCS_32	WT diploid	2n	80	A3A	Can1-Red	2	chr2	N	G_C	2			512657	560919	48263	41	41	0.849512	no	CG multiple-switch
YCS_32	WT diploid	2n	80	A3A	Can1-Red	3	chr2	C		0			571742	573851	2110	5	5	2.36967	no	C- or G- coord
YCS_32	WT diploid	2n	80	A3A	Can1-Red	4	chr4	N	G_C	4			777493	829689	52197	15	15	0.287373	no	CG multiple-switch
YCS_32	WT diploid	2n	80	A3A	Can1-Red	5	chr4	C		0			1445030	1447521	2492	5	5	2.00642	no	C- or G- coord
YCS_32	WT diploid	2n	80	A3A	Can1-Red	6	chr12	N	G_C	2			1039188	1056090	16903	11	11	0.650772	no	CG multiple-switch
YCS_32	WT diploid	2n	80	A3A	Can1-Red	7	chr13	N	G_C	2			341768	369556	27789	12	12	0.431826	no	CG multiple-switch
YCS_32	WT diploid	2n	80	A3A	Can1-Red	8	chr13	N	G_C	8			390478	433155	42678	30	30	0.702938	no	CG multiple-switch
YCS_32	WT diploid	2n	80	A3A	Can1-Red	9	chr14	C		0			496164	543965	47802	19	19	0.397473	no	C- or G- coord
YCS_33	WT diploid	2n	80	A3A	Can1-Red	1	chr2	N	G_C	4			406499	425360	18862	10	10	0.530166	no	CG multiple-switch
YCS_33	WT diploid	2n	80	A3A	Can1-Red	2	chr2	N	G_C	3			463513	507712	44200	59	56	1.26697	yes	CG multiple-switch
YCS_33	WT diploid	2n	80	A3A	Can1-Red	3	chr13	G		0			12930	19824	6895	6	6	0.870196	no	C- or G- coord
YCS_33	WT diploid	2n	80	A3A	Can1-Red	4	chr14	N	G_C	2			732938	743906	10969	7	7	0.638162	no	CG multiple-switch
YCS_33	WT diploid	2n	80	A3A	Can1-Red	5	chr16	N	G_C	14			241134	278497	37364	33	32	0.856439	no	CG multiple-switch
YCS_33	WT diploid	2n	80	A3A	Can1-Red	6	chr16	G		0			291884	349593	57710	35	35	0.606481	no	C- or G- coord
YCS_33	WT diploid	2n	80	A3A	Can1-Red	7	chr16	N	G_C	6			362331	414075	51745	20	20	0.386511	no	CG multiple-switch
YCS_34	WT diploid	2n	80	A3A	Can1-Red	1	chr2	G		0			123744	133237	9494	7	7	0.737308	no	C- or G- coord
YCS_34	WT diploid	2n	80	A3A	Can1-Red	2	chr2	N	G_C	2			398220	524668	126449	119	119	0.941091	yes	CG multiple-switch
YCS_34	WT diploid	2n	80	A3A	Can1-Red	3	chr3	N	G_C	4			22035	83294	61260	82	82	1.33856	no	CG multiple-switch
YCS_34	WT diploid	2n	80	A3A	Can1-Red	4	chr3	G		0			93540	96809	3270	5	5	1.52905	no	C- or G- coord
YCS_34	WT diploid	2n	80	A3A	Can1-Red	5	chr5	N	G_C	1	moreThan1Cand1G	C	310757	339280	28524	28	28	0.98163	no	CG single-switch
YCS_34	WT diploid	2n	80	A3A	Can1-Red	6	chr8	N	G_C	1	lessThan2Cor2G	G	6427	10047	3621	5	5	1.38083	no	coord with terminal CG	1978	275
YCS_34	WT diploid	2n	80	A3A	Can1-Red	7	chr11	G		0			6206	31566	25361	13	13	0.512598	no	C- or G- coord
YCS_34	WT diploid	2n	80	A3A	Can1-Red	8	chr13	N	G_C	1	moreThan1Cand1G	C	321009	353876	32868	27	26	0.791043	no	CG single-switch
YCS_34	WT diploid	2n	80	A3A	Can1-Red	9	chr13	C		0			434693	435996	1304	4	4	3.06748	no	C- or G- coord
YCS_34	WT diploid	2n	80	A3A	Can1-Red	10	chr13	G		0			698980	710080	11101	19	19	1.71156	no	C- or G- coord
YCS_34	WT diploid	2n	80	A3A	Can1-Red	11	chr14	N	G_C	2			601346	661842	60497	76	74	1.2232	no	CG multiple-switch
YCS_34	WT diploid	2n	80	A3A	Can1-Red	12	chr15	N	G_C	2			719656	752969	33314	17	17	0.510296	no	CG multiple-switch
YCS_34	WT diploid	2n	80	A3A	Can1-Red	13	chr16	N	G_C	1	lessThan2Cor2G	G	922224	938585	16362	9	9	0.550055	no	coord with terminal CG	2475	766
YCS_35	WT diploid	2n	80	A3A	Can1-Red	1	chr2	N	G	0			7163	49322	42160	60	58	1.37571	no	C- or G- coord
YCS_35	WT diploid	2n	80	A3A	Can1-Red	2	chr2	N	G_C	1	moreThan1Cand1G	C	445044	498100	53057	57	55	1.03662	yes	CG single-switch
YCS_35	WT diploid	2n	80	A3A	Can1-Red	3	chr4	N	G_C	1	moreThan1Cand1G	C	171299	184295	12997	17	17	1.30799	no	CG single-switch
YCS_35	WT diploid	2n	80	A3A	Can1-Red	4	chr7	G		0			234155	266557	32403	12	12	0.370336	no	C- or G- coord
YCS_35	WT diploid	2n	80	A3A	Can1-Red	5	chr8	G		0			133853	133899	47	3	3	63.8298	no
YCS_35	WT diploid	2n	80	A3A	Can1-Red	6	chr8	N	G_C	7			172597	205336	32740	27	27	0.824679	no	CG multiple-switch
YCS_35	WT diploid	2n	80	A3A	Can1-Red	7	chr12	C		0			180832	196878	16047	17	17	1.05939	no	C- or G- coord
YCS_35	WT diploid	2n	80	A3A	Can1-Red	8	chr12	N	G_C	4			290490	326601	36112	19	19	0.526141	no	CG multiple-switch
YCS_35	WT diploid	2n	80	A3A	Can1-Red	9	chr12	N	G_C	7			549619	565811	16193	13	13	0.802816	no	CG multiple-switch
YCS_35	WT diploid	2n	80	A3A	Can1-Red	10	chr13	N	G_C	5			57687	83354	25668	27	27	1.05189	no	CG multiple-switch
YCS_35	WT diploid	2n	80	A3A	Can1-Red	11	chr13	G		0			483138	508739	25602	16	16	0.624951	no	C- or G- coord
YCS_35	WT diploid	2n	80	A3A	Can1-Red	12	chr14	N	G_C	1	moreThan1Cand1G	G	725101	782385	57285	115	110	1.92022	no	CG single-switch
YCS_35	WT diploid	2n	80	A3A	Can1-Red	13	chr16	C		0			408721	421801	13081	7	7	0.535127	no	C- or G- coord
YCS_36	WT diploid	2n	80	A3A	Can1-Red	1	chr2	C		0			467734	480879	13146	16	16	1.2171	yes	C- or G- coord
YCS_36	WT diploid	2n	80	A3A	Can1-Red	2	chr3	N	G_C	1	lessThan2Cor2G	C	141081	161817	20737	40	40	1.92892	no	coord with terminal CG	9710	567
YCS_36	WT diploid	2n	80	A3A	Can1-Red	3	chr4	N	G_C	4			804956	833521	28566	14	14	0.490093	no	CG multiple-switch
YCS_36	WT diploid	2n	80	A3A	Can1-Red	4	chr4	N	G_C	2			844188	871857	27670	20	20	0.722804	no	CG multiple-switch
YCS_36	WT diploid	2n	80	A3A	Can1-Red	5	chr14	G		0			75230	89481	14252	18	18	1.26298	no	C- or G- coord
YCS_36	WT diploid	2n	80	A3A	Can1-Red	6	chr15	N	G_C	3			467684	512254	44571	77	74	1.66027	no	CG multiple-switch
YCS_36	WT diploid	2n	80	A3A	Can1-Red	7	chr15	N	G_C	2			545584	561580	15997	10	10	0.625117	no	CG multiple-switch
YCS_36	WT diploid	2n	80	A3A	Can1-Red	8	chr16	N	G_C_A	2			260679	277925	17247	35	32	1.8554	no
YCS_37	WT diploid	2n	80	A3A	Can1-Red	1	chr2	N	G_C	2			480628	512802	32175	13	13	0.40404	no	CG multiple-switch
YCS_37	WT diploid	2n	80	A3A	Can1-Red	2	chr6	C		0			243623	247282	3660	5	5	1.36612	no	C- or G- coord
YCS_37	WT diploid	2n	80	A3A	Can1-Red	3	chr7	N	G_C	1	moreThan1Cand1G	C	296737	322764	26028	11	11	0.422622	no	CG single-switch
YCS_37	WT diploid	2n	80	A3A	Can1-Red	4	chr12	N	G_C	4			189746	204649	14904	5	5	0.33548	no	CG multiple-switch
YCS_37	WT diploid	2n	80	A3A	Can1-Red	5	chr14	C		0			732440	751629	19190	15	15	0.781657	no	C- or G- coord
YCS_38	WT diploid	2n	80	A3A	Can1-Red	1	chr4	N	G_C	10			633662	722902	89241	304	292	3.27204	no	CG multiple-switch
YCS_38	WT diploid	2n	80	A3A	Can1-Red	2	chr9	N	G_C	2			274324	314302	39979	23	23	0.575302	no	CG multiple-switch
YCS_39	WT diploid	2n	80	A3A	Can1-Red	1	chr2	N	G_C	2			392442	404115	11674	8	8	0.685284	no	CG multiple-switch
YCS_39	WT diploid	2n	80	A3A	Can1-Red	2	chr2	N	G	0			418815	427144	8330	15	14	1.68067	no	C- or G- coord
YCS_39	WT diploid	2n	80	A3A	Can1-Red	3	chr2	N	G_C	5			437607	467429	29823	27	26	0.87181	no	CG multiple-switch
YCS_39	WT diploid	2n	80	A3A	Can1-Red	4	chr3	C		0			281055	289411	8357	11	11	1.31626	no	C- or G- coord
YCS_39	WT diploid	2n	80	A3A	Can1-Red	5	chr6	N	G_C	2			252924	264493	11570	6	6	0.518583	no	CG multiple-switch
YCS_39	WT diploid	2n	80	A3A	Can1-Red	6	chr11	N	G_C	1	moreThan1Cand1G	C	2362	15460	13099	10	10	0.763417	no	CG single-switch
YCS_39	WT diploid	2n	80	A3A	Can1-Red	7	chr13	N	G_C	2			830835	850210	19376	7	7	0.361272	no	CG multiple-switch
YCS_39	WT diploid	2n	80	A3A	Can1-Red	8	chr14	N	G_C	2			327830	353915	26086	23	23	0.881699	no	CG multiple-switch
YCS_39	WT diploid	2n	80	A3A	Can1-Red	9	chr14	N	G_C	1	moreThan1Cand1G	C	366459	415716	49258	20	20	0.406025	no	CG single-switch
YCS_40	WT diploid	2n	80	A3A	Can1-Red	1	chr2	N	G_C_A	19			419127	482532	63406	93	91	1.4352	yes
YCS_40	WT diploid	2n	80	A3A	Can1-Red	2	chr4	N	G_C	1	moreThan1Cand1G	C	833448	843987	10540	14	14	1.32827	no	CG single-switch
YCS_40	WT diploid	2n	80	A3A	Can1-Red	3	chr7	N	G_C	1	lessThan2Cor2G	C	1019900	1038423	18524	9	8	0.431872	no	coord with terminal CG	5985	1379
YCS_40	WT diploid	2n	80	A3A	Can1-Red	4	chr9	N	G_C	1	moreThan1Cand1G	C	139816	161075	21260	12	12	0.56444	no	CG single-switch
YCS_40	WT diploid	2n	80	A3A	Can1-Red	5	chr14	N	G_C	2			7921	45165	37245	59	57	1.53041	no	CG multiple-switch
YCS_40	WT diploid	2n	80	A3A	Can1-Red	6	chr14	N	G_C	3			386490	403771	17282	13	13	0.752228	no	CG multiple-switch
YCS_40	WT diploid	2n	80	A3A	Can1-Red	7	chr16	N	G_C	4			327369	377309	49941	121	119	2.38281	no	CG multiple-switch
YCS_42	WT diploid	2n	80	A3A	Can1-Red	1	chr2	N	G_C	3			67539	99180	31642	14	14	0.44245	no	CG multiple-switch
YCS_42	WT diploid	2n	80	A3A	Can1-Red	2	chr2	N	G_C	3			437617	487720	50104	20	20	0.39917	yes	CG multiple-switch
YCS_42	WT diploid	2n	80	A3A	Can1-Red	3	chr4	N	G_C	3			771829	799810	27982	43	43	1.5367	no	CG multiple-switch
YCS_42	WT diploid	2n	80	A3A	Can1-Red	4	chr7	N	T_G_C	2			292856	311126	18271	19	19	1.0399	no
YCS_42	WT diploid	2n	80	A3A	Can1-Red	5	chr8	N	G_C	1	moreThan1Cand1G	C	177199	212193	34995	21	21	0.600086	no	CG single-switch
YCS_42	WT diploid	2n	80	A3A	Can1-Red	6	chr9	N	G_C	1	moreThan1Cand1G	C	140591	166925	26335	12	12	0.455667	no	CG single-switch
YCS_42	WT diploid	2n	80	A3A	Can1-Red	7	chr10	N	G_C	3			237902	288071	50170	72	69	1.37532	no	CG multiple-switch
YCS_42	WT diploid	2n	80	A3A	Can1-Red	8	chr13	C		0			700227	712687	12461	7	7	0.561753	no	C- or G- coord
YCS_42	WT diploid	2n	80	A3A	Can1-Red	9	chr14	N	G_C	1	lessThan2Cor2G	C	15360	22768	7409	9	9	1.21474	no	coord with terminal CG	94	3035
YCS_42	WT diploid	2n	80	A3A	Can1-Red	10	chr14	N	G_C	1	moreThan1Cand1G	C	221180	252881	31702	30	30	0.946313	no	CG single-switch
YCS_42	WT diploid	2n	80	A3A	Can1-Red	11	chr14	N	G_C	1	moreThan1Cand1G	C	702291	732136	29846	28	28	0.938149	no	CG single-switch
YCS_44	WT diploid	2n	80	A3A	Can1-Red	1	chr2	N	G_C	11			421034	492259	71226	65	63	0.884508	yes	CG multiple-switch
YCS_44	WT diploid	2n	80	A3A	Can1-Red	2	chr5	C		0			227810	228038	229	3	3	13.1004	no
YCS_44	WT diploid	2n	80	A3A	Can1-Red	3	chr5	N	G_C	3			308230	342548	34319	19	19	0.553629	no	CG multiple-switch
YCS_44	WT diploid	2n	80	A3A	Can1-Red	4	chr5	N	G_C	6			436039	459622	23584	19	19	0.805631	no	CG multiple-switch
YCS_44	WT diploid	2n	80	A3A	Can1-Red	5	chr5	N	T_G_C	4			471823	565577	93755	98	97	1.03461	no
YCS_44	WT diploid	2n	80	A3A	Can1-Red	6	chr7	N	G	0			607591	627478	19888	19	18	0.905068	no	C- or G- coord
YCS_44	WT diploid	2n	80	A3A	Can1-Red	7	chr9	N	G	0			359814	370142	10329	24	23	2.22674	no	C- or G- coord
YCS_45	WT diploid	2n	80	A3A	Can1-Red	1	chr2	N	G_C	23			412816	576912	164097	213	202	1.23098	yes	CG multiple-switch
YCS_45	WT diploid	2n	80	A3A	Can1-Red	2	chr9	N	G_C	7			198320	265273	66954	281	266	3.97288	no	CG multiple-switch
YCS_45	WT diploid	2n	80	A3A	Can1-Red	3	chr12	N	G_C	3			410932	450020	39089	42	42	1.07447	no	CG multiple-switch
YCS_46	WT diploid	2n	80	A3A	Can1-Red	1	chr2	N	G_C	7			429079	480095	51017	48	48	0.940863	yes	CG multiple-switch
YCS_46	WT diploid	2n	80	A3A	Can1-Red	2	chr4	N	G_C	3			50969	58522	7554	11	11	1.45618	no	CG multiple-switch
YCS_46	WT diploid	2n	80	A3A	Can1-Red	3	chr4	G		0			394139	401051	6913	8	8	1.15724	no	C- or G- coord
YCS_46	WT diploid	2n	80	A3A	Can1-Red	4	chr4	N	G_C	1	lessThan2Cor2G	C	1381585	1413309	31725	15	15	0.472813	no	coord with terminal CG	1425	7873
YCS_46	WT diploid	2n	80	A3A	Can1-Red	5	chr4	N	G_C	19			1451443	1522513	71071	55	55	0.773874	no	CG multiple-switch
YCS_46	WT diploid	2n	80	A3A	Can1-Red	6	chr5	G		0			543519	567747	24229	12	12	0.495274	no	C- or G- coord
YCS_46	WT diploid	2n	80	A3A	Can1-Red	7	chr6	N	G_C	3			12742	37534	24793	17	17	0.685677	no	CG multiple-switch
YCS_46	WT diploid	2n	80	A3A	Can1-Red	8	chr6	N	G_C	8			55671	101125	45455	47	46	1.01199	no	CG multiple-switch
YCS_46	WT diploid	2n	80	A3A	Can1-Red	9	chr7	N	G_C	3			602681	624320	21640	37	37	1.7098	no	CG multiple-switch
YCS_46	WT diploid	2n	80	A3A	Can1-Red	10	chr11	N	G_C	6			577434	605128	27695	47	47	1.69706	no	CG multiple-switch
YCS_46	WT diploid	2n	80	A3A	Can1-Red	11	chr12	N	T_G_C	4			892878	933321	40444	26	26	0.642864	no
YCS_46	WT diploid	2n	80	A3A	Can1-Red	12	chr13	N	G_C	1	moreThan1Cand1G	C	72656	93718	21063	22	22	1.04449	no	CG single-switch
YCS_46	WT diploid	2n	80	A3A	Can1-Red	13	chr13	N	G_C	1	moreThan1Cand1G	C	430265	449303	19039	11	11	0.577761	no	CG single-switch
YCS_46	WT diploid	2n	80	A3A	Can1-Red	14	chr14	N	G_C	4			132472	156510	24039	23	23	0.956779	no	CG multiple-switch
YCS_46	WT diploid	2n	80	A3A	Can1-Red	15	chr14	N	G_C	1	moreThan1Cand1G	C	397960	403813	5854	9	9	1.53741	no	CG single-switch
YCS_46	WT diploid	2n	80	A3A	Can1-Red	16	chr14	G		0			480502	489516	9015	10	10	1.10926	no	C- or G- coord
YCS_46	WT diploid	2n	80	A3A	Can1-Red	17	chr14	G		0			600186	601085	900	6	6	6.66667	no	C- or G- coord
YCS_46	WT diploid	2n	80	A3A	Can1-Red	18	chr15	N	G_C	8			248153	293518	45366	29	29	0.639245	no	CG multiple-switch
YCS_46	WT diploid	2n	80	A3A	Can1-Red	19	chr15	N	G_C	5			543079	578822	35744	38	38	1.06312	no	CG multiple-switch
YCS_46	WT diploid	2n	80	A3A	Can1-Red	20	chr15	N	G_C	4			709511	754234	44724	45	42	0.939093	no	CG multiple-switch
YCS_46	WT diploid	2n	80	A3A	Can1-Red	21	chr15	N	G_C	1	moreThan1Cand1G	C	766261	786912	20652	17	16	0.774743	no	CG single-switch
YCS_46	WT diploid	2n	80	A3A	Can1-Red	22	chr16	G		0			530678	539201	8524	9	9	1.05584	no	C- or G- coord
YCS_47	WT diploid	2n	80	A3A	Can1-Red	1	chr2	N	G_C	4			405390	431452	26063	6	6	0.230211	no	CG multiple-switch
YCS_47	WT diploid	2n	80	A3A	Can1-Red	2	chr2	N	G_C	1	moreThan1Cand1G	C	447269	485984	38716	12	12	0.309949	yes	CG single-switch
YCS_47	WT diploid	2n	80	A3A	Can1-Red	3	chr11	G		0			440941	446331	5391	5	5	0.927472	no	C- or G- coord
YCS_47	WT diploid	2n	80	A3A	Can1-Red	4	chr11	N	G_C	2			483776	510815	27040	9	9	0.33284	no	CG multiple-switch
YCS_47	WT diploid	2n	80	A3A	Can1-Red	5	chr13	N	G_C	8			708405	748717	40313	31	30	0.744177	no	CG multiple-switch
YCS_47	WT diploid	2n	80	A3A	Can1-Red	6	chr13	N	G_C	2			759416	760146	731	5	4	5.47196	no	CG multiple-switch
YCS_48	WT diploid	2n	80	A3A	Can1-Red	1	chr2	N	G_C	6			450386	482409	32024	18	18	0.562078	yes	CG multiple-switch
YCS_48	WT diploid	2n	80	A3A	Can1-Red	2	chr5	N	G_C	3			306210	331282	25073	39	39	1.55546	no	CG multiple-switch
YCS_48	WT diploid	2n	80	A3A	Can1-Red	3	chr10	N	G_C	2			557452	586046	28595	23	23	0.804336	no	CG multiple-switch
YCS_48	WT diploid	2n	80	A3A	Can1-Red	4	chr14	C		0			759222	774850	15629	7	7	0.447885	no	C- or G- coord
YCS_48	WT diploid	2n	80	A3A	Can1-Red	5	chr16	N	G_C	1	lessThan2Cor2G	C	814147	824634	10488	6	6	0.572082	no	coord with terminal CG	6944	2116
YCS_49	WT diploid	2n	80	A3A	Can1-Red	1	chr2	N	G_C	1	moreThan1Cand1G	C	426847	480890	54044	99	99	1.83184	yes	CG single-switch
YCS_49	WT diploid	2n	80	A3A	Can1-Red	2	chr4	N	G_C	4			150784	230980	80197	125	123	1.53372	no	CG multiple-switch
YCS_49	WT diploid	2n	80	A3A	Can1-Red	3	chr4	N	G_C	2			670996	691026	20031	12	12	0.599071	no	CG multiple-switch
YCS_49	WT diploid	2n	80	A3A	Can1-Red	4	chr4	N	G_C	7			943049	977458	34410	45	43	1.24964	no	CG multiple-switch
YCS_49	WT diploid	2n	80	A3A	Can1-Red	5	chr4	G		0			1404010	1428889	24880	12	12	0.482315	no	C- or G- coord
YCS_49	WT diploid	2n	80	A3A	Can1-Red	6	chr5	N	G_C	3			531520	550529	19010	26	26	1.3677	no	CG multiple-switch
YCS_49	WT diploid	2n	80	A3A	Can1-Red	7	chr7	N	G_C	2			194841	224172	29332	20	20	0.681849	no	CG multiple-switch
YCS_49	WT diploid	2n	80	A3A	Can1-Red	8	chr12	N	G_C	4			206048	223398	17351	30	29	1.67137	no	CG multiple-switch
YCS_49	WT diploid	2n	80	A3A	Can1-Red	9	chr12	N	G_C	13			819048	880856	61809	202	194	3.1387	no	CG multiple-switch
YCS_49	WT diploid	2n	80	A3A	Can1-Red	10	chr15	N	G_C	3			533822	550486	16665	13	13	0.780078	no	CG multiple-switch
YCS_49	WT diploid	2n	80	A3A	Can1-Red	11	chr16	N	G_C	5			700529	740797	40269	30	30	0.74499	no	CG multiple-switch
YCS_49	WT diploid	2n	80	A3A	Can1-Red	12	chr16	N	G_C	1	moreThan1Cand1G	C	904455	934775	30321	25	24	0.791531	no	CG single-switch
YCS_50	WT diploid	2n	80	A3A	Can1-Red	1	chr2	C		0			474363	484763	10401	6	6	0.576868	yes	C- or G- coord
YCS_50	WT diploid	2n	80	A3A	Can1-Red	2	chr7	N	G_C	2			572808	606009	33202	21	21	0.632492	no	CG multiple-switch
YCS_50	WT diploid	2n	80	A3A	Can1-Red	3	chr7	N	G_C	4			1041604	1076455	34852	15	15	0.430391	no	CG multiple-switch
YCS_50	WT diploid	2n	80	A3A	Can1-Red	4	chr10	N	G_C	1	lessThan2Cor2G	C	227140	282228	55089	21	21	0.381201	no	coord with terminal CG	5282	1977
YCS_50	WT diploid	2n	80	A3A	Can1-Red	5	chr11	G		0			563359	568914	5556	6	6	1.07991	no	C- or G- coord
YCS_51	WT diploid	2n	80	A3A	Can1-Red	1	chr2	N	G_C	1	lessThan2Cor2G	C	353676	365742	12067	10	10	0.828706	no	coord with terminal CG	4944	165
YCS_51	WT diploid	2n	80	A3A	Can1-Red	2	chr2	N	G_C	5			451755	492400	40646	69	69	1.69758	yes	CG multiple-switch
YCS_51	WT diploid	2n	80	A3A	Can1-Red	3	chr2	N	G_C	13			544526	592907	48382	67	64	1.32281	no	CG multiple-switch
YCS_51	WT diploid	2n	80	A3A	Can1-Red	4	chr4	N	G_C	1	moreThan1Cand1G	C	401759	431341	29583	27	27	0.912686	no	CG single-switch
YCS_51	WT diploid	2n	80	A3A	Can1-Red	5	chr8	N	G_C	2			197470	242379	44910	28	27	0.601202	no	CG multiple-switch
YCS_51	WT diploid	2n	80	A3A	Can1-Red	6	chr9	N	G_C	7			265903	312075	46173	51	51	1.10454	no	CG multiple-switch
YCS_51	WT diploid	2n	80	A3A	Can1-Red	7	chr11	N	G_C	1	moreThan1Cand1G	C	642436	659110	16675	21	21	1.25937	no	CG single-switch
YCS_51	WT diploid	2n	80	A3A	Can1-Red	8	chr14	N	G_C	3			179415	183503	4089	6	6	1.46735	no	CG multiple-switch
YCS_51	WT diploid	2n	80	A3A	Can1-Red	9	chr15	N	G_C	3			377891	424335	46445	32	31	0.667456	no	CG multiple-switch
YCS_51	WT diploid	2n	80	A3A	Can1-Red	10	chr16	N	G_C	3			386805	401351	14547	26	24	1.64982	no	CG multiple-switch
YCS_51	WT diploid	2n	80	A3A	Can1-Red	11	chr16	N	G_C	2			708255	728385	20131	14	14	0.695445	no	CG multiple-switch
YCS_52	WT diploid	2n	80	A3A	Can1-Red	1	chr2	N	G_C	7			423665	508002	84338	249	236	2.79826	yes	CG multiple-switch
YCS_52	WT diploid	2n	80	A3A	Can1-Red	2	chr3	N	G_C	5			196068	225402	29335	36	36	1.2272	no	CG multiple-switch
YCS_52	WT diploid	2n	80	A3A	Can1-Red	3	chr4	C		0			1267660	1290002	22343	17	17	0.760865	no	C- or G- coord
YCS_52	WT diploid	2n	80	A3A	Can1-Red	4	chr8	N	C	0			126411	141668	15258	11	10	0.655394	no	C- or G- coord
YCS_52	WT diploid	2n	80	A3A	Can1-Red	5	chr9	N	G_C	3			367912	417610	49699	125	123	2.4749	no	CG multiple-switch
YCS_52	WT diploid	2n	80	A3A	Can1-Red	6	chr15	N	G_C	3			830030	849902	19873	18	16	0.805112	no	CG multiple-switch
YCS_53	WT diploid	2n	80	A3A	Can1-Red	1	chr2	N	G_C	5			439243	504341	65099	118	115	1.76654	yes	CG multiple-switch
YCS_53	WT diploid	2n	80	A3A	Can1-Red	2	chr3	N	G_C	2			274036	282143	8108	7	7	0.863345	no	CG multiple-switch
YCS_53	WT diploid	2n	80	A3A	Can1-Red	3	chr5	N	G_C	1	moreThan1Cand1G	C	156577	183793	27217	44	42	1.54315	no	CG single-switch
YCS_53	WT diploid	2n	80	A3A	Can1-Red	4	chr12	N	G_C	7			273857	371958	98102	266	253	2.57895	no	CG multiple-switch
YCS_54	WT diploid	2n	80	A3A	Can1-Red	1	chr4	N	G_C	2			59406	72787	13382	6	6	0.448363	no	CG multiple-switch
YCS_54	WT diploid	2n	80	A3A	Can1-Red	2	chr4	G		0			1232636	1256197	23562	13	13	0.551736	no	C- or G- coord
YCS_54	WT diploid	2n	80	A3A	Can1-Red	3	chr8	C		0			341883	380854	38972	9	9	0.230935	no	C- or G- coord
YCS_54	WT diploid	2n	80	A3A	Can1-Red	4	chr8	N	G_C	2			395485	425901	30417	31	31	1.01917	no	CG multiple-switch
YCS_54	WT diploid	2n	80	A3A	Can1-Red	5	chr8	C		0			475346	488115	12770	7	7	0.54816	no	C- or G- coord
YCS_54	WT diploid	2n	80	A3A	Can1-Red	6	chr8	C		0			499505	539061	39557	11	11	0.27808	no	C- or G- coord
YCS_54	WT diploid	2n	80	A3A	Can1-Red	7	chr10	N	G	0			355071	412492	57422	106	102	1.77632	no	C- or G- coord
YCS_54	WT diploid	2n	80	A3A	Can1-Red	8	chr13	N	G_C	5			379039	404041	25003	9	9	0.359957	no	CG multiple-switch
YCS_54	WT diploid	2n	80	A3A	Can1-Red	9	chr13	N	G_C	4			842456	863850	21395	16	16	0.747838	no	CG multiple-switch
YCS_55	WT diploid	2n	80	A3A	Can1-Red	1	chr2	C		0			471498	476928	5431	6	6	1.10477	yes	C- or G- coord
YCS_56	WT diploid	2n	80	A3A	Can1-Red	1	chr1	N	G_C	2			16657	67241	50585	74	74	1.46288	no	CG multiple-switch
YCS_56	WT diploid	2n	80	A3A	Can1-Red	2	chr2	N	G_C	4			465057	543374	78318	45	45	0.574581	yes	CG multiple-switch
YCS_56	WT diploid	2n	80	A3A	Can1-Red	3	chr2	N	G_C	4			740611	779649	39039	61	61	1.56254	no	CG multiple-switch
YCS_56	WT diploid	2n	80	A3A	Can1-Red	4	chr3	N	C	0			152375	164491	12117	9	8	0.660229	no	C- or G- coord
YCS_56	WT diploid	2n	80	A3A	Can1-Red	5	chr4	N	G_C	5			565436	631576	66141	89	88	1.33049	no	CG multiple-switch
YCS_56	WT diploid	2n	80	A3A	Can1-Red	6	chr4	G		0			847316	854868	7553	6	6	0.794386	no	C- or G- coord
YCS_56	WT diploid	2n	80	A3A	Can1-Red	7	chr10	N	G_C	5			24620	57692	33073	53	53	1.60252	no	CG multiple-switch
YCS_56	WT diploid	2n	80	A3A	Can1-Red	8	chr10	N	G_C	2			255601	311967	56367	49	48	0.851562	no	CG multiple-switch
YCS_56	WT diploid	2n	80	A3A	Can1-Red	9	chr10	N	G_C	1	lessThan2Cor2G	C	718053	737616	19564	10	8	0.408914	no	coord with terminal CG	9181	1304
YCS_56	WT diploid	2n	80	A3A	Can1-Red	10	chr12	C		0			340780	368470	27691	23	23	0.830595	no	C- or G- coord
YCS_56	WT diploid	2n	80	A3A	Can1-Red	11	chr12	C		0			855305	861446	6142	7	7	1.13969	no	C- or G- coord
YCS_56	WT diploid	2n	80	A3A	Can1-Red	12	chr15	N	G_C	1	moreThan1Cand1G	C	750366	774883	24518	19	19	0.774941	no	CG single-switch
YCS_56	WT diploid	2n	80	A3A	Can1-Red	13	chr16	G		0			266502	279933	13432	7	7	0.521144	no	C- or G- coord
YCS_57	WT diploid	2n	80	A3A	Can1-Red	1	chr2	N	G_C	3			463671	489597	25927	12	12	0.462838	yes	CG multiple-switch
YCS_57	WT diploid	2n	80	A3A	Can1-Red	2	chr4	N	G_C	2			1145409	1172725	27317	33	32	1.17143	no	CG multiple-switch
YCS_57	WT diploid	2n	80	A3A	Can1-Red	3	chr4	G		0			1183112	1233012	49901	54	54	1.08214	no	C- or G- coord
YCS_57	WT diploid	2n	80	A3A	Can1-Red	4	chr15	N	G_C	3			231203	253796	22594	24	24	1.06223	no	CG multiple-switch
YCS_57	WT diploid	2n	80	A3A	Can1-Red	5	chr16	N	G_C	1	moreThan1Cand1G	C	570018	602678	32661	34	34	1.041	no	CG single-switch
YCS_58	WT diploid	2n	80	A3A	Can1-Red	1	chr1	G		0			30953	34707	3755	4	4	1.06525	no	C- or G- coord
YCS_58	WT diploid	2n	80	A3A	Can1-Red	2	chr1	N	G_C	4			48184	108145	59962	25	25	0.416931	no	CG multiple-switch
YCS_58	WT diploid	2n	80	A3A	Can1-Red	3	chr2	N	G_C_A	3			437599	476056	38458	10	10	0.260024	yes
YCS_58	WT diploid	2n	80	A3A	Can1-Red	4	chr6	N	G_C	2			17549	49887	32339	13	13	0.401991	no	CG multiple-switch
YCS_58	WT diploid	2n	80	A3A	Can1-Red	5	chr14	N	G_C	1	lessThan2Cor2G	G	380832	400359	19528	6	6	0.307251	no	coord with terminal CG	5537	5437
YCS_59	WT diploid	2n	80	A3A	Can1-Red	1	chr2	N	G_C	13			448146	483930	35785	54	53	1.48107	yes	CG multiple-switch
YCS_59	WT diploid	2n	80	A3A	Can1-Red	2	chr5	N	G_C	6			97562	155000	57439	15	15	0.261147	no	CG multiple-switch
YCS_59	WT diploid	2n	80	A3A	Can1-Red	3	chr7	N	G_C	1	lessThan2Cor2G	C	1032031	1046517	14487	12	11	0.759301	no	coord with terminal CG	1926	137
YCS_59	WT diploid	2n	80	A3A	Can1-Red	4	chr13	N	G_C	3			94457	122691	28235	15	15	0.531256	no	CG multiple-switch
YCS_59	WT diploid	2n	80	A3A	Can1-Red	5	chr13	N	G_C	2			445257	465884	20628	14	13	0.630211	no	CG multiple-switch
YCS_59	WT diploid	2n	80	A3A	Can1-Red	6	chr14	N	G_C	4			619712	628701	8990	9	9	1.00111	no	CG multiple-switch
YCS_59	WT diploid	2n	80	A3A	Can1-Red	7	chr16	N	G_C	1	lessThan2Cor2G	C	189675	190777	1103	5	5	4.53309	no	coord with terminal CG	339	574
YCS_60	WT diploid	2n	80	A3A	Can1-Red	1	chr2	C		0			403437	414287	10851	5	5	0.460787	no	C- or G- coord
YCS_60	WT diploid	2n	80	A3A	Can1-Red	2	chr2	N	G_C	1	lessThan2Cor2G	C	441309	458574	17266	6	6	0.347504	no	coord with terminal CG	4983	4996
YCS_61	WT diploid	2n	80	A3A	Can1-Red	1	chr2	N	G_C	7			412731	529447	116717	246	233	1.99628	yes	CG multiple-switch
YCS_61	WT diploid	2n	80	A3A	Can1-Red	2	chr4	N	G_C	6			995587	1135366	139780	552	508	3.63428	no	CG multiple-switch
YCS_61	WT diploid	2n	80	A3A	Can1-Red	3	chr7	N	G_C	1	moreThan1Cand1G	C	655080	674567	19488	18	18	0.923645	no	CG single-switch
YCS_61	WT diploid	2n	80	A3A	Can1-Red	4	chr13	N	C	0			527484	560810	33327	106	104	3.12059	no	C- or G- coord
YCS_61	WT diploid	2n	80	A3A	Can1-Red	5	chr14	N	G_C	1	lessThan2Cor2G	C	520013	520523	511	5	5	9.78474	no	coord with terminal CG	158	40
YCS_61	WT diploid	2n	80	A3A	Can1-Red	6	chr15	N	G_C	8			966761	1049097	82337	97	96	1.16594	no	CG multiple-switch
YCS_62	WT diploid	2n	80	A3A	Can1-Red	1	chr2	N	G_C	2			431318	490782	59465	119	117	1.96754	yes	CG multiple-switch
YCS_62	WT diploid	2n	80	A3A	Can1-Red	2	chr2	N	G_C	5			550157	589256	39100	11	11	0.28133	no	CG multiple-switch
YCS_62	WT diploid	2n	80	A3A	Can1-Red	3	chr6	N	G_C	2			216497	251850	35354	56	54	1.52741	no	CG multiple-switch
YCS_62	WT diploid	2n	80	A3A	Can1-Red	4	chr8	N	G_C	3			2099	31023	28925	18	18	0.622299	no	CG multiple-switch
YCS_62	WT diploid	2n	80	A3A	Can1-Red	5	chr12	G		0			994244	1009230	14987	23	23	1.53466	no	C- or G- coord
YCS_62	WT diploid	2n	80	A3A	Can1-Red	6	chr13	N	G_C	3			28904	48464	19561	8	8	0.408977	no	CG multiple-switch
YCS_63	WT diploid	2n	80	A3A	Can1-Red	1	chr2	N	G_C	5			439587	494819	55233	88	87	1.57515	yes	CG multiple-switch
YCS_63	WT diploid	2n	80	A3A	Can1-Red	2	chr3	N	G_C_A	90			171726	311080	139355	251	241	1.7294	no
YCS_63	WT diploid	2n	80	A3A	Can1-Red	3	chr11	N	G_C	3			556501	567584	11084	8	8	0.721761	no	CG multiple-switch
YCS_63	WT diploid	2n	80	A3A	Can1-Red	4	chr14	C		0			212671	237848	25178	10	10	0.397172	no	C- or G- coord
YCS_63	WT diploid	2n	80	A3A	Can1-Red	5	chr16	N	C_A	1			124214	141476	17263	8	8	0.463419	no
YCS_64	WT diploid	2n	80	A3A	Can1-Red	1	chr1	N	G_C	3			63667	83085	19419	9	8	0.411968	no	CG multiple-switch
YCS_64	WT diploid	2n	80	A3A	Can1-Red	2	chr2	N	G_C	2			49117	96238	47122	31	31	0.657867	no	CG multiple-switch
YCS_64	WT diploid	2n	80	A3A	Can1-Red	3	chr2	G		0			428764	433498	4735	4	4	0.844773	no	C- or G- coord
YCS_64	WT diploid	2n	80	A3A	Can1-Red	4	chr2	N	G_C	4			458609	501958	43350	19	19	0.438293	yes	CG multiple-switch
YCS_64	WT diploid	2n	80	A3A	Can1-Red	5	chr5	C		0			520459	521737	1279	8	8	6.25489	no	C- or G- coord
YCS_64	WT diploid	2n	80	A3A	Can1-Red	6	chr7	N	G_C	1	moreThan1Cand1G	C	916485	953862	37378	36	34	0.909626	no	CG single-switch
YCS_64	WT diploid	2n	80	A3A	Can1-Red	7	chr15	N	C	0			412871	446487	33617	10	9	0.267722	no	C- or G- coord
YCS_64	WT diploid	2n	80	A3A	Can1-Red	8	chr15	C		0			483970	528366	44397	10	10	0.22524	no	C- or G- coord
YCS_65	WT diploid	2n	80	A3A	Can1-Red	1	chr2	N	G_C	3			451620	491779	40160	14	14	0.348606	yes	CG multiple-switch
YCS_65	WT diploid	2n	80	A3A	Can1-Red	2	chr4	N	G_C	1	moreThan1Cand1G	C	708183	736621	28439	15	15	0.527445	no	CG single-switch
YCS_65	WT diploid	2n	80	A3A	Can1-Red	3	chr5	G		0			446497	452610	6114	5	5	0.817795	no	C- or G- coord
YCS_65	WT diploid	2n	80	A3A	Can1-Red	4	chr10	N	G_C	5			554568	610869	56302	35	35	0.621648	no	CG multiple-switch
YCS_65	WT diploid	2n	80	A3A	Can1-Red	5	chr11	C		0			639259	655471	16213	8	8	0.493431	no	C- or G- coord
YCS_65	WT diploid	2n	80	A3A	Can1-Red	6	chr14	N	G	0			32872	44344	11473	11	10	0.871612	no	C- or G- coord
YCS_65	WT diploid	2n	80	A3A	Can1-Red	7	chr14	N	G_C	1	moreThan1Cand1G	C	447738	483410	35673	10	10	0.280324	no	CG single-switch
YCS_65	WT diploid	2n	80	A3A	Can1-Red	8	chr16	N	G_C	1	moreThan1Cand1G	C	685959	752265	66307	33	33	0.497685	no	CG single-switch
YCS_66	WT diploid	2n	80	A3A	Can1-Red	1	chr2	N	G_C	7			451755	501907	50153	145	140	2.79146	yes	CG multiple-switch
YCS_66	WT diploid	2n	80	A3A	Can1-Red	2	chr3	N	G_C	17			166768	300608	133841	277	266	1.98743	no	CG multiple-switch
YCS_66	WT diploid	2n	80	A3A	Can1-Red	3	chr4	N	G_C	3			1381731	1425427	43697	86	81	1.85367	no	CG multiple-switch
YCS_66	WT diploid	2n	80	A3A	Can1-Red	4	chr7	N	C	0			281356	314631	33276	22	21	0.631085	no	C- or G- coord
YCS_66	WT diploid	2n	80	A3A	Can1-Red	5	chr14	G		0			446063	468423	22361	14	14	0.62609	no	C- or G- coord
YCS_68	WT diploid	2n	80	A3A	Can1-Red	1	chr2	N	G_C	1	moreThan1Cand1G	C	287540	319721	32182	11	11	0.341806	no	CG single-switch
YCS_68	WT diploid	2n	80	A3A	Can1-Red	2	chr2	N	G_C	1	moreThan1Cand1G	C	430449	466044	35596	13	13	0.36521	no	CG single-switch
YCS_68	WT diploid	2n	80	A3A	Can1-Red	3	chr4	N	G_C	4			269919	317253	47335	20	20	0.42252	no	CG multiple-switch
YCS_68	WT diploid	2n	80	A3A	Can1-Red	4	chr4	N	G_C	2			592098	628463	36366	25	25	0.687455	no	CG multiple-switch
YCS_68	WT diploid	2n	80	A3A	Can1-Red	5	chr4	N	G_C	3			831535	861281	29747	19	19	0.63872	no	CG multiple-switch
YCS_68	WT diploid	2n	80	A3A	Can1-Red	6	chr12	G		0			314376	326353	11978	9	9	0.751378	no	C- or G- coord
YCS_68	WT diploid	2n	80	A3A	Can1-Red	7	chr13	C		0			565275	574702	9428	6	6	0.636402	no	C- or G- coord
YCS_68	WT diploid	2n	80	A3A	Can1-Red	8	chr13	G		0			710685	715336	4652	4	4	0.859845	no	C- or G- coord
YCS_68	WT diploid	2n	80	A3A	Can1-Red	9	chr15	G		0			53576	61990	8415	5	5	0.594177	no	C- or G- coord
YCS_68	WT diploid	2n	80	A3A	Can1-Red	10	chr16	N	G_C	1	moreThan1Cand1G	C	898742	919789	21048	7	7	0.332573	no	CG single-switch
YCS_69	WT diploid	2n	80	A3A	Can1-Red	1	chr2	C		0			137331	144015	6685	8	8	1.19671	no	C- or G- coord
YCS_69	WT diploid	2n	80	A3A	Can1-Red	2	chr2	N	G_C	1	moreThan1Cand1G	C	442259	506196	63938	149	146	2.28346	yes	CG single-switch
YCS_69	WT diploid	2n	80	A3A	Can1-Red	3	chr4	G		0			602181	621138	18958	8	8	0.421985	no	C- or G- coord
YCS_69	WT diploid	2n	80	A3A	Can1-Red	4	chr11	N	G_C	1	lessThan2Cor2G	G	302612	302688	77	3	3	38.961	no
YCS_70	WT diploid	2n	80	A3A	Can1-Red	1	chr2	N	G_C	13			477356	532573	55218	38	38	0.688181	no	CG multiple-switch
YCS_70	WT diploid	2n	80	A3A	Can1-Red	2	chr2	N	G_C	4			545643	761918	216276	182	182	0.841517	no	CG multiple-switch
YCS_70	WT diploid	2n	80	A3A	Can1-Red	3	chr2	C		0			773783	803941	30159	8	8	0.265261	no	C- or G- coord
YCS_70	WT diploid	2n	80	A3A	Can1-Red	4	chr7	N	G_C	1	moreThan1Cand1G	C	929147	954907	25761	9	9	0.349365	no	CG single-switch
YCS_70	WT diploid	2n	80	A3A	Can1-Red	5	chr13	N	G_C	1	moreThan1Cand1G	C	698177	745017	46841	25	25	0.53372	no	CG single-switch
YCS_71	WT diploid	2n	80	A3A	Can1-Red	1	chr1	N	G	0			15165	81122	65958	51	50	0.758058	no	C- or G- coord
YCS_71	WT diploid	2n	80	A3A	Can1-Red	2	chr2	G		0			466868	493768	26901	11	11	0.408907	yes	C- or G- coord
YCS_71	WT diploid	2n	80	A3A	Can1-Red	3	chr4	N	G_C	1	moreThan1Cand1G	C	61637	79310	17674	7	7	0.396062	no	CG single-switch
YCS_71	WT diploid	2n	80	A3A	Can1-Red	4	chr4	N	G_C	4			958280	975361	17082	16	16	0.936658	no	CG multiple-switch
YCS_71	WT diploid	2n	80	A3A	Can1-Red	5	chr5	N	G_C	2			410613	425594	14982	16	16	1.06795	no	CG multiple-switch
YCS_71	WT diploid	2n	80	A3A	Can1-Red	6	chr7	N	G_C	1	lessThan2Cor2G	C	108892	128415	19524	16	16	0.819504	no	coord with terminal CG	1117	135
YCS_71	WT diploid	2n	80	A3A	Can1-Red	7	chr10	G		0			277194	290076	12883	7	7	0.543352	no	C- or G- coord
YCS_71	WT diploid	2n	80	A3A	Can1-Red	8	chr12	N	G_C	2			11482	46888	35407	31	31	0.875533	no	CG multiple-switch
YCS_71	WT diploid	2n	80	A3A	Can1-Red	9	chr12	N	G_C	1	moreThan1Cand1G	C	933625	959413	25789	8	8	0.31021	no	CG single-switch
YCS_71	WT diploid	2n	80	A3A	Can1-Red	10	chr13	N	G_C	1	moreThan1Cand1G	C	686351	705336	18986	22	22	1.15875	no	CG single-switch
YCS_71	WT diploid	2n	80	A3A	Can1-Red	11	chr14	N	G_C	1	moreThan1Cand1G	C	366897	381487	14591	13	13	0.89096	no	CG single-switch
YCS_71	WT diploid	2n	80	A3A	Can1-Red	12	chr14	G		0			490358	510034	19677	14	14	0.711491	no	C- or G- coord
YCS_71	WT diploid	2n	80	A3A	Can1-Red	13	chr15	N	G_C	1	moreThan1Cand1G	C	392013	410740	18728	16	16	0.854336	no	CG single-switch
YCS_71	WT diploid	2n	80	A3A	Can1-Red	14	chr15	N	G_C	1	moreThan1Cand1G	C	642159	652854	10696	8	8	0.747943	no	CG single-switch
YCS_71	WT diploid	2n	80	A3A	Can1-Red	15	chr15	N	G_C	2			770082	781667	11586	7	7	0.604177	no	CG multiple-switch
YCS_71	WT diploid	2n	80	A3A	Can1-Red	16	chr15	N	G_C	3			818823	828229	9407	14	14	1.48825	no	CG multiple-switch
YCS_71	WT diploid	2n	80	A3A	Can1-Red	17	chr16	N	G_C	1	moreThan1Cand1G	C	132706	148131	15426	25	25	1.62064	no	CG single-switch
YCS_72	WT diploid	2n	80	A3A	Can1-Red	1	chr2	C		0			411144	439095	27952	9	9	0.321981	no	C- or G- coord
YCS_72	WT diploid	2n	80	A3A	Can1-Red	2	chr2	C		0			452361	496825	44465	16	16	0.359834	yes	C- or G- coord
YCS_72	WT diploid	2n	80	A3A	Can1-Red	3	chr9	N	G_C_A	8			61332	108496	47165	144	138	2.9259	no
YCS_72	WT diploid	2n	80	A3A	Can1-Red	4	chr15	N	G_C	3			317982	371170	53189	106	105	1.97409	no	CG multiple-switch
YCS_72	WT diploid	2n	80	A3A	Can1-Red	5	chr15	N	G_C	1	lessThan2Cor2G	G	408150	417804	9655	6	6	0.62144	no	coord with terminal CG	6234	786
YCS_73	WT diploid	2n	80	A3A	Can1-Red	1	chr2	N	G_C	5			469191	516103	46913	24	24	0.511585	yes	CG multiple-switch
YCS_73	WT diploid	2n	80	A3A	Can1-Red	2	chr7	N	T_G_C	2			779172	799129	19958	17	17	0.851789	no
YCS_73	WT diploid	2n	80	A3A	Can1-Red	3	chr13	N	G_C	2			388195	406932	18738	11	11	0.587042	no	CG multiple-switch
YCS_73	WT diploid	2n	80	A3A	Can1-Red	4	chr16	N	G_C	6			52622	79916	27295	28	26	0.952555	no	CG multiple-switch
YCS_74	WT diploid	2n	80	A3A	Can1-Red	1	chr2	N	G_C	1	lessThan2Cor2G	C	302049	310675	8627	5	5	0.579576	no	coord with terminal CG	3207	3516
YCS_74	WT diploid	2n	80	A3A	Can1-Red	2	chr9	N	G_C	1	moreThan1Cand1G	C	320777	361824	41048	30	30	0.730852	no	CG single-switch
YCS_77	WT diploid	2n	80	A3A	Can1-Red	1	chr2	N	G_C	29			444502	531133	86632	185	181	2.0893	yes	CG multiple-switch
YCS_77	WT diploid	2n	80	A3A	Can1-Red	2	chr4	N	C	0			39984	44016	4033	6	5	1.23977	no	C- or G- coord
YCS_77	WT diploid	2n	80	A3A	Can1-Red	3	chr11	N	G_C	5			352752	396541	43790	36	36	0.822106	no	CG multiple-switch
YCS_78	WT diploid	2n	80	A3A	Can1-Red	1	chr2	N	G_C	17			457526	530784	73259	187	183	2.49799	yes	CG multiple-switch
YCS_78	WT diploid	2n	80	A3A	Can1-Red	2	chr2	N	G_C	9			703681	739996	36316	146	142	3.91012	no	CG multiple-switch
YCS_78	WT diploid	2n	80	A3A	Can1-Red	3	chr6	N	G_C	2			9796	27106	17311	18	18	1.0398	no	CG multiple-switch
YCS_78	WT diploid	2n	80	A3A	Can1-Red	4	chr8	N	G_C	2			321649	349481	27833	18	18	0.646714	no	CG multiple-switch
YCS_78	WT diploid	2n	80	A3A	Can1-Red	5	chr8	G		0			387134	417114	29981	23	23	0.767153	no	C- or G- coord
YCS_78	WT diploid	2n	80	A3A	Can1-Red	6	chr8	N	G_C	5			453720	518627	64908	236	222	3.42023	no	CG multiple-switch
YCS_78	WT diploid	2n	80	A3A	Can1-Red	7	chr11	N	C	0			40547	88389	47843	17	16	0.334427	no	C- or G- coord
YCS_78	WT diploid	2n	80	A3A	Can1-Red	8	chr14	N	G_C	6			201191	220693	19503	25	25	1.28185	no	CG multiple-switch
YCS_79	WT diploid	2n	80	A3A	Can1-Red	1	chr2	N	C	0			466315	488136	21822	37	36	1.64971	yes	C- or G- coord
YCS_79	WT diploid	2n	80	A3A	Can1-Red	2	chr5	N	G_C	4			449570	517300	67731	17	17	0.250993	no	CG multiple-switch
YCS_79	WT diploid	2n	80	A3A	Can1-Red	3	chr8	N	G_C	1	moreThan1Cand1G	C	511855	522528	10674	8	8	0.749485	no	CG single-switch
YCS_79	WT diploid	2n	80	A3A	Can1-Red	4	chr16	G		0			128361	146376	18016	26	26	1.44316	no	C- or G- coord
YCS_81	WT diploid	2n	80	A3A	Can1-Red	1	chr2	N	G_C	6			446031	487737	41707	69	68	1.63042	yes	CG multiple-switch
YCS_81	WT diploid	2n	80	A3A	Can1-Red	2	chr5	N	G_C_A	8			17448	67258	49811	37	37	0.742808	no
YCS_81	WT diploid	2n	80	A3A	Can1-Red	3	chr8	N	G_C	5			192641	216280	23640	65	62	2.62267	no	CG multiple-switch
YCS_81	WT diploid	2n	80	A3A	Can1-Red	4	chr10	N	G_C	7			15891	87844	71954	504	442	6.14281	no	CG multiple-switch
YCS_81	WT diploid	2n	80	A3A	Can1-Red	5	chr11	G		0			607898	622347	14450	13	13	0.899654	no	C- or G- coord
YCS_81	WT diploid	2n	80	A3A	Can1-Red	6	chr12	N	C	0			437303	451354	14052	132	119	8.46855	no	C- or G- coord
YCS_81	WT diploid	2n	80	A3A	Can1-Red	7	chr13	C		0			408640	421968	13329	16	16	1.20039	no	C- or G- coord
YCS_81	WT diploid	2n	80	A3A	Can1-Red	8	chr13	N	G_C	8			432986	490290	57305	40	40	0.698019	no	CG multiple-switch
YCS_81	WT diploid	2n	80	A3A	Can1-Red	9	chr14	N	G_C	2			221550	239303	17754	13	13	0.732229	no	CG multiple-switch
YCS_81	WT diploid	2n	80	A3A	Can1-Red	10	chr15	N	G_C	2			795134	820046	24913	34	33	1.32461	no	CG multiple-switch
YCS_81	WT diploid	2n	80	A3A	Can1-Red	11	chr16	N	G_C	22			578627	621737	43111	132	124	2.8763	no	CG multiple-switch
YCS_81	WT diploid	2n	80	A3A	Can1-Red	12	chr16	N	G_C	6			692524	726947	34424	41	39	1.13293	no	CG multiple-switch
YCS_82	WT diploid	2n	80	A3A	Can1-Red	1	chr2	G		0			13548	30064	16517	12	12	0.726524	no	C- or G- coord
YCS_82	WT diploid	2n	80	A3A	Can1-Red	2	chr2	N	G_C	15			399260	491903	92644	198	193	2.08324	yes	CG multiple-switch
YCS_82	WT diploid	2n	80	A3A	Can1-Red	3	chr2	G		0			796562	799274	2713	5	5	1.84298	no	C- or G- coord
YCS_82	WT diploid	2n	80	A3A	Can1-Red	4	chr4	G		0			71018	92003	20986	26	26	1.23892	no	C- or G- coord
YCS_82	WT diploid	2n	80	A3A	Can1-Red	5	chr4	N	G_C	2			613024	707838	94815	208	203	2.14101	no	CG multiple-switch
YCS_82	WT diploid	2n	80	A3A	Can1-Red	6	chr5	N	G_C	4			505358	566761	61404	144	143	2.32884	no	CG multiple-switch
YCS_82	WT diploid	2n	80	A3A	Can1-Red	7	chr7	N	G_C	2			107901	120441	12541	9	9	0.717646	no	CG multiple-switch
YCS_82	WT diploid	2n	80	A3A	Can1-Red	8	chr7	N	G_C_A	4			333362	347557	14196	26	26	1.8315	no
YCS_82	WT diploid	2n	80	A3A	Can1-Red	9	chr7	N	G_C	1	moreThan1Cand1G	C	1018190	1038065	19876	18	18	0.905615	no	CG single-switch
YCS_82	WT diploid	2n	80	A3A	Can1-Red	10	chr11	N	G_C	1	moreThan1Cand1G	C	361125	378927	17803	14	14	0.786384	no	CG single-switch
YCS_82	WT diploid	2n	80	A3A	Can1-Red	11	chr13	N	G_C	7			268132	347589	79458	157	150	1.88779	no	CG multiple-switch
YCS_83	WT diploid	2n	80	A3A	Can1-Red	1	chr2	N	G_C	4			442605	492902	50298	33	33	0.65609	yes	CG multiple-switch
YCS_83	WT diploid	2n	80	A3A	Can1-Red	2	chr7	N	G_C	1	lessThan2Cor2G	G	44713	114974	70262	89	88	1.25246	no	coord with terminal CG	2453	753
YCS_83	WT diploid	2n	80	A3A	Can1-Red	3	chr11	N	G_C	11			446702	513001	66300	66	66	0.995475	no	CG multiple-switch
YCS_83	WT diploid	2n	80	A3A	Can1-Red	4	chr11	C		0			555439	577000	21562	11	11	0.510157	no	C- or G- coord
YCS_83	WT diploid	2n	80	A3A	Can1-Red	5	chr12	N	G_C	1	moreThan1Cand1G	C	281997	307212	25216	32	31	1.22938	no	CG single-switch
YCS_83	WT diploid	2n	80	A3A	Can1-Red	6	chr13	N	G_C	1	moreThan1Cand1G	C	367088	380751	13664	21	21	1.53689	no	CG single-switch
YCS_83	WT diploid	2n	80	A3A	Can1-Red	7	chr14	N	G_C	11			108377	181842	73466	179	174	2.36844	no	CG multiple-switch
YCS_83	WT diploid	2n	80	A3A	Can1-Red	8	chr14	N	G_C	2			373461	387433	13973	11	11	0.787233	no	CG multiple-switch
YCS_84	WT diploid	2n	80	A3A	Can1-Red	1	chr2	N	G_C	2			360941	414796	53856	46	46	0.85413	no	CG multiple-switch
YCS_84	WT diploid	2n	80	A3A	Can1-Red	2	chr2	N	G_C	3			427984	458643	30660	10	10	0.326158	no	CG multiple-switch
YCS_84	WT diploid	2n	80	A3A	Can1-Red	3	chr2	N	G_C	39			469344	535298	65955	121	118	1.7891	yes	CG multiple-switch
YCS_84	WT diploid	2n	80	A3A	Can1-Red	4	chr4	G		0			717233	720159	2927	5	5	1.70823	no	C- or G- coord
YCS_84	WT diploid	2n	80	A3A	Can1-Red	5	chr6	N	G_C	3			126837	154139	27303	24	24	0.879024	no	CG multiple-switch
YCS_84	WT diploid	2n	80	A3A	Can1-Red	6	chr7	C		0			1063427	1076627	13201	14	14	1.06053	no	C- or G- coord
YCS_84	WT diploid	2n	80	A3A	Can1-Red	7	chr12	G		0			226012	256315	30304	12	12	0.395987	no	C- or G- coord
YCS_85	WT diploid	2n	80	A3A	Can1-Red	1	chr1	G		0			47700	51580	3881	5	5	1.28833	no	C- or G- coord
YCS_85	WT diploid	2n	80	A3A	Can1-Red	2	chr1	N	G_C	6			166148	208049	41902	26	25	0.59663	no	CG multiple-switch
YCS_85	WT diploid	2n	80	A3A	Can1-Red	3	chr2	N	G_C	5			360086	403368	43283	19	19	0.438971	no	CG multiple-switch
YCS_85	WT diploid	2n	80	A3A	Can1-Red	4	chr2	N	G_C	2			440390	475736	35347	22	22	0.622401	yes	CG multiple-switch
YCS_85	WT diploid	2n	80	A3A	Can1-Red	5	chr3	N	G_C	2			13641	35136	21496	22	22	1.02345	no	CG multiple-switch
YCS_85	WT diploid	2n	80	A3A	Can1-Red	6	chr3	N	G	0			166707	196435	29729	64	62	2.08551	no	C- or G- coord
YCS_85	WT diploid	2n	80	A3A	Can1-Red	7	chr11	N	G_C	3			96382	130534	34153	23	22	0.64416	no	CG multiple-switch
YCS_85	WT diploid	2n	80	A3A	Can1-Red	8	chr13	G		0			590454	594938	4485	6	6	1.33779	no	C- or G- coord
YCS_85	WT diploid	2n	80	A3A	Can1-Red	9	chr14	N	G_C	1	lessThan2Cor2G	C	626237	635983	9747	9	9	0.923361	no	coord with terminal CG	3508	5494
YCS_85	WT diploid	2n	80	A3A	Can1-Red	10	chr16	N	G_C	1	moreThan1Cand1G	C	493382	502140	8759	14	14	1.59836	no	CG single-switch
YCS_85	WT diploid	2n	80	A3A	Can1-Red	11	chr16	N	G_C	16			632165	710086	77922	82	80	1.02667	no	CG multiple-switch
YCS_86	WT diploid	2n	80	A3A	Can1-Red	1	chr1	N	C	0			135963	159857	23895	24	23	0.962544	no	C- or G- coord
YCS_86	WT diploid	2n	80	A3A	Can1-Red	2	chr2	N	G_C	4			213767	287444	73678	31	31	0.42075	no	CG multiple-switch
YCS_86	WT diploid	2n	80	A3A	Can1-Red	3	chr2	C		0			303611	370021	66411	20	20	0.301155	no	C- or G- coord
YCS_86	WT diploid	2n	80	A3A	Can1-Red	4	chr2	N	C	0			380741	503688	122948	88	87	0.707616	yes	C- or G- coord
YCS_86	WT diploid	2n	80	A3A	Can1-Red	5	chr8	G		0			273004	301537	28534	9	9	0.315413	no	C- or G- coord
YCS_86	WT diploid	2n	80	A3A	Can1-Red	6	chr16	N	G_C	16			862426	933050	70625	43	43	0.60885	no	CG multiple-switch
YCS_87	WT diploid	2n	80	A3A	Can1-Red	1	chr1	N	G	0			89668	116353	26686	21	20	0.749457	no	C- or G- coord
YCS_87	WT diploid	2n	80	A3A	Can1-Red	2	chr2	N	G_C_A	5			446568	483466	36899	17	17	0.460717	yes
YCS_87	WT diploid	2n	80	A3A	Can1-Red	3	chr3	C		0			234489	240260	5772	6	6	1.0395	no	C- or G- coord
YCS_87	WT diploid	2n	80	A3A	Can1-Red	4	chr4	C		0			147017	190155	43139	27	27	0.625884	no	C- or G- coord
YCS_87	WT diploid	2n	80	A3A	Can1-Red	5	chr4	C		0			282613	293986	11374	7	7	0.615439	no	C- or G- coord
YCS_87	WT diploid	2n	80	A3A	Can1-Red	6	chr4	N	G_C	1	lessThan2Cor2G	G	599443	607126	7684	7	7	0.910984	no	coord with terminal CG	2737	2109
YCS_87	WT diploid	2n	80	A3A	Can1-Red	7	chr6	N	G_C	2			35108	59064	23957	20	20	0.834829	no	CG multiple-switch
YCS_87	WT diploid	2n	80	A3A	Can1-Red	8	chr6	N	G_C	1	lessThan2Cor2G	C	105667	112058	6392	6	6	0.938673	no	coord with terminal CG	3461	328
YCS_87	WT diploid	2n	80	A3A	Can1-Red	9	chr7	N	G	0			50858	147995	97138	70	69	0.71033	no	C- or G- coord
YCS_87	WT diploid	2n	80	A3A	Can1-Red	10	chr8	C		0			126335	145344	19010	10	10	0.526039	no	C- or G- coord
YCS_87	WT diploid	2n	80	A3A	Can1-Red	11	chr8	C		0			386326	400725	14400	9	9	0.625	no	C- or G- coord
YCS_87	WT diploid	2n	80	A3A	Can1-Red	12	chr10	N	G_C	1	moreThan1Cand1G	C	286410	343453	57044	37	37	0.648622	no	CG single-switch
YCS_87	WT diploid	2n	80	A3A	Can1-Red	13	chr11	N	G_C	1	moreThan1Cand1G	C	72581	82397	9817	7	7	0.713049	no	CG single-switch
YCS_87	WT diploid	2n	80	A3A	Can1-Red	14	chr11	G		0			252209	253274	1066	4	4	3.75235	no	C- or G- coord
YCS_87	WT diploid	2n	80	A3A	Can1-Red	15	chr11	N	G_C	1	lessThan2Cor2G	G	594720	598989	4270	5	5	1.17096	no	coord with terminal CG	100	1672
YCS_87	WT diploid	2n	80	A3A	Can1-Red	16	chr12	N	G_C	1	lessThan2Cor2G	C	312693	328383	15691	8	8	0.509846	no	coord with terminal CG	5030	2668
YCS_87	WT diploid	2n	80	A3A	Can1-Red	17	chr12	C		0			674056	692077	18022	13	13	0.721341	no	C- or G- coord
YCS_87	WT diploid	2n	80	A3A	Can1-Red	18	chr14	G		0			69294	87409	18116	12	12	0.662398	no	C- or G- coord
YCS_87	WT diploid	2n	80	A3A	Can1-Red	19	chr14	N	G_C	2			231170	264128	32959	23	23	0.697837	no	CG multiple-switch
YCS_87	WT diploid	2n	80	A3A	Can1-Red	20	chr15	N	G_C	3			299616	327534	27919	16	16	0.573086	no	CG multiple-switch
YCS_87	WT diploid	2n	80	A3A	Can1-Red	21	chr15	N	G_C	6			357475	410527	53053	45	45	0.848208	no	CG multiple-switch
YCS_87	WT diploid	2n	80	A3A	Can1-Red	22	chr15	C		0			503646	515135	11490	10	10	0.870322	no	C- or G- coord
YCS_87	WT diploid	2n	80	A3A	Can1-Red	23	chr16	N	G_C	2			519119	549642	30524	10	10	0.327611	no	CG multiple-switch
YCS_88	WT diploid	2n	80	A3A	Can1-Red	1	chr2	N	G_C	1	lessThan2Cor2G	C	410723	430628	19906	8	8	0.401889	no	coord with terminal CG	3957	3427
YCS_88	WT diploid	2n	80	A3A	Can1-Red	2	chr2	N	G_C	1	lessThan2Cor2G	C	458153	487682	29530	9	9	0.304775	yes	coord with terminal CG	8245	1522
YCS_88	WT diploid	2n	80	A3A	Can1-Red	3	chr2	N	G_C	6			497814	591483	93670	61	61	0.651222	no	CG multiple-switch
YCS_89	WT diploid	2n	80	A3A	Can1-Red	1	chr2	N	G_C	47			455048	529791	74744	158	153	2.04699	yes	CG multiple-switch
YCS_89	WT diploid	2n	80	A3A	Can1-Red	2	chr7	N	G_C	4			466384	541807	75424	80	77	1.0209	no	CG multiple-switch
YCS_89	WT diploid	2n	80	A3A	Can1-Red	3	chr12	N	G_C	1	moreThan1Cand1G	C	644836	664584	19749	10	10	0.506355	no	CG single-switch
YCS_89	WT diploid	2n	80	A3A	Can1-Red	4	chr16	C		0			386044	403149	17106	15	15	0.876885	no	C- or G- coord
YCS_90	WT diploid	2n	80	A3A	Can1-Red	1	chr1	C		0			147684	166388	18705	38	38	2.03154	no	C- or G- coord
YCS_90	WT diploid	2n	80	A3A	Can1-Red	2	chr2	N	G_C	6			407478	427812	20335	14	14	0.688468	no	CG multiple-switch
YCS_90	WT diploid	2n	80	A3A	Can1-Red	3	chr2	G		0			438445	497057	58613	43	43	0.733626	yes	C- or G- coord
YCS_90	WT diploid	2n	80	A3A	Can1-Red	4	chr2	N	G_C	1	moreThan1Cand1G	C	678222	701042	22821	33	32	1.40222	no	CG single-switch
YCS_90	WT diploid	2n	80	A3A	Can1-Red	5	chr4	N	G_C	1	moreThan1Cand1G	C	174193	191143	16951	7	7	0.412955	no	CG single-switch
YCS_90	WT diploid	2n	80	A3A	Can1-Red	6	chr10	N	G_C	3			282942	304941	22000	14	14	0.636364	no	CG multiple-switch
YCS_90	WT diploid	2n	80	A3A	Can1-Red	7	chr10	G		0			488045	494447	6403	5	5	0.780884	no	C- or G- coord
YCS_91	WT diploid	2n	80	A3A	Can1-Red	1	chr2	N	G_C	4			467616	507810	40195	14	14	0.348302	yes	CG multiple-switch
YCS_91	WT diploid	2n	80	A3A	Can1-Red	2	chr4	N	G_C	1	moreThan1Cand1G	C	1402168	1447124	44957	25	25	0.556087	no	CG single-switch
YCS_91	WT diploid	2n	80	A3A	Can1-Red	3	chr7	N	G_C	1	moreThan1Cand1G	C	442046	481450	39405	14	14	0.355285	no	CG single-switch
YCS_91	WT diploid	2n	80	A3A	Can1-Red	4	chr12	C		0			848714	926707	77994	40	40	0.51286	no	C- or G- coord
YCS_92	WT diploid	2n	80	A3A	Can1-Red	1	chr2	C		0			466566	495321	28756	7	7	0.243427	yes	C- or G- coord
YCS_93	WT diploid	2n	80	A3A	Can1-Red	1	chr1	N	T_G_C	4			15370	49566	34197	26	26	0.760301	no
YCS_93	WT diploid	2n	80	A3A	Can1-Red	2	chr2	C		0			424592	448843	24252	6	6	0.247402	no	C- or G- coord
YCS_93	WT diploid	2n	80	A3A	Can1-Red	3	chr16	N	G_C	1	lessThan2Cor2G	G	699924	736411	36488	11	11	0.301469	no	coord with terminal CG	8597	4392
YCS_94	WT diploid	2n	80	A3A	Can1-Red	1	chr2	N	G_C	1	moreThan1Cand1G	G	447548	493250	45703	29	29	0.634532	yes	CG single-switch
YCS_94	WT diploid	2n	80	A3A	Can1-Red	2	chr9	G		0			227144	254077	26934	8	8	0.297022	no	C- or G- coord
YCS_94	WT diploid	2n	80	A3A	Can1-Red	3	chr9	G		0			274820	299581	24762	6	6	0.242307	no	C- or G- coord
YCS_94	WT diploid	2n	80	A3A	Can1-Red	4	chr10	G		0			16011	29047	13037	5	5	0.383524	no	C- or G- coord
YCS_94	WT diploid	2n	80	A3A	Can1-Red	5	chr12	G		0			553064	557926	4863	4	4	0.822538	no	C- or G- coord
YCS_94	WT diploid	2n	80	A3A	Can1-Red	6	chr12	N	G_C	1	moreThan1Cand1G	C	983389	988596	5208	4	4	0.768049	no	CG single-switch
YCS_94	WT diploid	2n	80	A3A	Can1-Red	7	chr14	C		0			740032	764223	24192	33	33	1.36409	no	C- or G- coord
YCS_95	WT diploid	2n	80	A3A	Can1-Red	1	chr2	N	G_C	6			442988	488076	45089	42	42	0.931491	yes	CG multiple-switch
YCS_95	WT diploid	2n	80	A3A	Can1-Red	2	chr2	N	G_C	49			709725	763590	53866	216	198	3.67579	no	CG multiple-switch
YCS_95	WT diploid	2n	80	A3A	Can1-Red	3	chr5	C		0			101574	114220	12647	11	11	0.869771	no	C- or G- coord
YCS_95	WT diploid	2n	80	A3A	Can1-Red	4	chr7	N	G_C	2			1054620	1069310	14691	31	31	2.11014	no	CG multiple-switch
YCS_95	WT diploid	2n	80	A3A	Can1-Red	5	chr12	C		0			390096	429952	39857	45	45	1.12904	no	C- or G- coord
YCS_95	WT diploid	2n	80	A3A	Can1-Red	6	chr13	C		0			886553	899272	12720	9	9	0.707547	no	C- or G- coord
YCS_95	WT diploid	2n	80	A3A	Can1-Red	7	chr15	N	G_C	19			960874	1065472	104599	182	172	1.64438	no	CG multiple-switch
YCS_96	WT diploid	2n	80	A3A	Can1-Red	1	chr2	N	G_C	12			428694	491316	62623	95	95	1.51701	yes	CG multiple-switch
YCS_96	WT diploid	2n	80	A3A	Can1-Red	2	chr4	N	G_C	1	lessThan2Cor2G	C	16667	24444	7778	17	17	2.18565	no	coord with terminal CG	75	823
YCS_96	WT diploid	2n	80	A3A	Can1-Red	3	chr4	N	G_C	2			1315715	1354248	38534	171	164	4.25598	no	CG multiple-switch
YCS_96	WT diploid	2n	80	A3A	Can1-Red	4	chr4	N	G_C	2			1429386	1482833	53448	37	37	0.692262	no	CG multiple-switch
YCS_96	WT diploid	2n	80	A3A	Can1-Red	5	chr7	N	G_C	5			42832	58017	15186	31	31	2.04135	no	CG multiple-switch
YCS_96	WT diploid	2n	80	A3A	Can1-Red	6	chr7	N	T_G_C	4			984979	1061089	76111	65	59	0.775184	no
YCS_96	WT diploid	2n	80	A3A	Can1-Red	7	chr10	N	G_C	5			309652	332979	23328	97	93	3.98663	no	CG multiple-switch
YCS_96	WT diploid	2n	80	A3A	Can1-Red	8	chr10	N	G_C	2			707082	728687	21606	81	79	3.65639	no	CG multiple-switch
YCS_96	WT diploid	2n	80	A3A	Can1-Red	9	chr11	N	G	0			6106	80547	74442	81	80	1.07466	no	C- or G- coord
YCS_96	WT diploid	2n	80	A3A	Can1-Red	10	chr11	N	G_C	2			137099	188536	51438	42	41	0.797076	no	CG multiple-switch
YCS_96	WT diploid	2n	80	A3A	Can1-Red	11	chr11	N	G_C	1	moreThan1Cand1G	C	400932	410649	9718	11	11	1.13192	no	CG single-switch
YCS_96	WT diploid	2n	80	A3A	Can1-Red	12	chr12	N	G_C	3			840099	870803	30705	17	17	0.553656	no	CG multiple-switch
YCS_96	WT diploid	2n	80	A3A	Can1-Red	13	chr13	N	G_C	1	moreThan1Cand1G	C	545031	575794	30764	54	52	1.69029	no	CG single-switch
YCS_96	WT diploid	2n	80	A3A	Can1-Red	14	chr13	N	G_C	3			630279	647477	17199	24	24	1.39543	no	CG multiple-switch
YCS_96	WT diploid	2n	80	A3A	Can1-Red	15	chr14	N	G_C	5			233547	272259	38713	79	76	1.96316	no	CG multiple-switch
YCS_96	WT diploid	2n	80	A3A	Can1-Red	16	chr14	C		0			492733	509653	16921	17	17	1.00467	no	C- or G- coord
YCS_96	WT diploid	2n	80	A3A	Can1-Red	17	chr14	N	G_C	7			632633	669428	36796	82	78	2.1198	no	CG multiple-switch
YCS_96	WT diploid	2n	80	A3A	Can1-Red	18	chr14	N	G_C	4			756308	780250	23943	18	18	0.751785	no	CG multiple-switch
YCS_96	WT diploid	2n	80	A3A	Can1-Red	19	chr15	N	G_C	1	moreThan1Cand1G	C	539139	557402	18264	48	47	2.57337	no	CG single-switch
YCS_96	WT diploid	2n	80	A3A	Can1-Red	20	chr16	N	G	0			26629	49725	23097	25	24	1.0391	no	C- or G- coord
YCS_96	WT diploid	2n	80	A3A	Can1-Red	21	chr16	N	G_C	3			95002	109983	14982	30	29	1.93566	no	CG multiple-switch
YCS_96	WT diploid	2n	80	A3A	Can1-Red	22	chr16	N	G_C	3			218807	252478	33672	84	82	2.43526	no	CG multiple-switch
YCS_97	WT diploid	2n	80	A3A	Can1-Red	1	chr2	N	G_C	10			426643	508252	81610	98	96	1.17633	yes	CG multiple-switch
YCS_97	WT diploid	2n	80	A3A	Can1-Red	2	chr2	C		0			532466	548651	16186	10	10	0.617818	no	C- or G- coord
YCS_97	WT diploid	2n	80	A3A	Can1-Red	3	chr2	N	G_C	1	moreThan1Cand1G	C	619251	634312	15062	15	15	0.995884	no	CG single-switch
YCS_97	WT diploid	2n	80	A3A	Can1-Red	4	chr5	C		0			429759	438482	8724	12	12	1.37552	no	C- or G- coord
YCS_97	WT diploid	2n	80	A3A	Can1-Red	5	chr8	N	G_C	1	moreThan1Cand1G	C	167474	189895	22422	26	25	1.11498	no	CG single-switch
YCS_97	WT diploid	2n	80	A3A	Can1-Red	6	chr11	N	G_C	3			548625	575633	27009	20	20	0.740494	no	CG multiple-switch
YCS_97	WT diploid	2n	80	A3A	Can1-Red	7	chr12	N	G_C	2			934622	969347	34726	16	16	0.46075	no	CG multiple-switch
YCS_97	WT diploid	2n	80	A3A	Can1-Red	8	chr13	N	G_C	8			283421	349893	66473	122	119	1.7902	no	CG multiple-switch
YCS_97	WT diploid	2n	80	A3A	Can1-Red	9	chr13	N	G_C	9			586585	605679	19095	55	54	2.82797	no	CG multiple-switch
YCS_97	WT diploid	2n	80	A3A	Can1-Red	10	chr13	N	G_C	3			621779	658425	36647	16	16	0.436598	no	CG multiple-switch
YCS_97	WT diploid	2n	80	A3A	Can1-Red	11	chr14	N	G_C	1	moreThan1Cand1G	C	305127	315715	10589	28	27	2.54982	no	CG single-switch
YCS_98	WT diploid	2n	80	A3A	Can1-Red	1	chr2	N	G_C	4			430156	502320	72165	116	112	1.552	yes	CG multiple-switch
YCS_98	WT diploid	2n	80	A3A	Can1-Red	2	chr3	C		0			35984	60036	24053	8	8	0.332599	no	C- or G- coord
YCS_98	WT diploid	2n	80	A3A	Can1-Red	3	chr7	N	G_C	5			840174	893708	53535	37	37	0.691137	no	CG multiple-switch
YCS_98	WT diploid	2n	80	A3A	Can1-Red	4	chr12	N	G_C	4			104464	144771	40308	30	30	0.744269	no	CG multiple-switch
YCS_99	WT diploid	2n	80	A3A	Can1-Red	1	chr1	N	G_C	2			81957	97812	15856	15	15	0.946014	no	CG multiple-switch
YCS_99	WT diploid	2n	80	A3A	Can1-Red	2	chr2	N	G_C	5			453042	482699	29658	24	24	0.809225	yes	CG multiple-switch
YCS_99	WT diploid	2n	80	A3A	Can1-Red	3	chr3	N	G_C	4			240223	272554	32332	23	23	0.71137	no	CG multiple-switch
YCS_99	WT diploid	2n	80	A3A	Can1-Red	4	chr4	C		0			674816	689785	14970	8	8	0.534402	no	C- or G- coord
YCS_99	WT diploid	2n	80	A3A	Can1-Red	5	chr4	N	G_C	15			1479474	1517158	37685	33	32	0.849144	no	CG multiple-switch
YCS_99	WT diploid	2n	80	A3A	Can1-Red	6	chr5	N	G_A	2			101526	134975	33450	41	41	1.22571	no
YCS_99	WT diploid	2n	80	A3A	Can1-Red	7	chr7	C		0			67181	85001	17821	10	10	0.561136	no	C- or G- coord
YCS_99	WT diploid	2n	80	A3A	Can1-Red	8	chr7	N	T_G_C	4			99887	131673	31787	11	11	0.346053	no
YCS_99	WT diploid	2n	80	A3A	Can1-Red	9	chr7	N	G_C	2			369519	377258	7740	6	6	0.775194	no	CG multiple-switch
YCS_99	WT diploid	2n	80	A3A	Can1-Red	10	chr9	G		0			101177	114679	13503	7	7	0.518403	no	C- or G- coord
YCS_99	WT diploid	2n	80	A3A	Can1-Red	11	chr10	N	G_C	1	moreThan1Cand1G	G	436649	450444	13796	10	10	0.724848	no	CG single-switch
YCS_99	WT diploid	2n	80	A3A	Can1-Red	12	chr10	N	G_C	1	moreThan1Cand1G	C	651546	671946	20401	8	8	0.392138	no	CG single-switch
YCS_99	WT diploid	2n	80	A3A	Can1-Red	13	chr13	N	G_C	4			241782	265949	24168	16	16	0.662032	no	CG multiple-switch
YCS_99	WT diploid	2n	80	A3A	Can1-Red	14	chr15	N	G_C	1	lessThan2Cor2G	C	211102	231846	20745	12	12	0.578453	no	coord with terminal CG	9623	362
YCS_99	WT diploid	2n	80	A3A	Can1-Red	15	chr15	N	G_C_A	2			547812	560143	12332	13	13	1.05417	no
YCS_99	WT diploid	2n	80	A3A	Can1-Red	16	chr16	N	G_C	1	moreThan1Cand1G	C	127945	172997	45053	56	54	1.19859	no	CG single-switch
YCS_99	WT diploid	2n	80	A3A	Can1-Red	17	chr16	N	G_C	3			467835	506854	39020	70	70	1.79395	no	CG multiple-switch
19_G_CAN_2	WT diploid	2n	80	A3A	Can1-White	1	chr10	C		0			75815	75875	61	3	3	49.1803	no
19_G_CAN_3	WT diploid	2n	80	A3A	Can1-White	1	chr14	N	T_A	2			479884	479914	31	3	2	64.5161	no
19_G_CAN_5	WT diploid	2n	80	A3A	Can1-White	1	chr4	C		0			457758	472612	14855	6	6	0.403904	no	C- or G- coord
19_G_LR4	WT diploid	2n	80	A3A	large_rearranged	1	chr4	N	G_C	1	moreThan1Cand1G	C	412995	435090	22096	16	16	0.724113	no	CG single-switch
19_G_LR4	WT diploid	2n	80	A3A	large_rearranged	2	chr11	N	G	0			251119	276581	25463	46	44	1.728	no	C- or G- coord
19_G_LR4	WT diploid	2n	80	A3A	large_rearranged	3	chr12	N	G_C	4			15055	32230	17176	16	16	0.931532	no	CG multiple-switch
19_G_LR4	WT diploid	2n	80	A3A	large_rearranged	4	chr16	N	G_C	1	moreThan1Cand1G	C	131814	150239	18426	12	12	0.651254	no	CG single-switch
19_G_SNR6	WT diploid	2n	80	A3A	small_not-rearranged	1	chr4	N	C_A	2			538226	549565	11340	13	13	1.14638	no
19_G_SNR6	WT diploid	2n	80	A3A	small_not-rearranged	2	chr4	N	G_C	3			591260	641221	49962	106	101	2.02154	no	CG multiple-switch
19_G_SNR6	WT diploid	2n	80	A3A	small_not-rearranged	3	chr9	N	G_C	5			192778	284924	92147	60	60	0.651134	no	CG multiple-switch
19_G_SNR6	WT diploid	2n	80	A3A	small_not-rearranged	4	chr9	N	G	0			324283	352185	27903	19	18	0.645092	no	C- or G- coord
19_G_SNR6	WT diploid	2n	80	A3A	small_not-rearranged	5	chr13	N	G_C	1	moreThan1Cand1G	C	308690	332299	23610	9	9	0.381194	no	CG single-switch
19_G_SNR6	WT diploid	2n	80	A3A	small_not-rearranged	6	chr13	N	G_C	1	moreThan1Cand1G	C	591157	621954	30798	13	13	0.422105	no	CG single-switch
19_G_SNR6	WT diploid	2n	80	A3A	small_not-rearranged	7	chr14	N	G_C	2			98558	119181	20624	10	10	0.484872	no	CG multiple-switch
21_G_CAN_1	WT diploid	2n	80	A3A	Can1-White	1	chr1	N	T_C	3			82	12515	12434	7	4	0.321699	no
21_G_CAN_1	WT diploid	2n	80	A3A	Can1-White	2	chr4	N	T_G_A	3			1522172	1524871	2700	4	4	1.48148	no
21_G_CAN_2	WT diploid	2n	80	A3A	Can1-White	1	chr2	C		0			422634	443386	20753	8	8	0.385486	no	C- or G- coord
21_G_CAN_2	WT diploid	2n	80	A3A	Can1-White	2	chr5	N	G_C	6			203400	258115	54716	18	18	0.328971	no	CG multiple-switch
21_G_CAN_2	WT diploid	2n	80	A3A	Can1-White	3	chr6	G		0			53379	68266	14888	5	5	0.335841	no	C- or G- coord
21_G_CAN_2	WT diploid	2n	80	A3A	Can1-White	4	chr13	C		0			309048	329460	20413	5	5	0.244942	no	C- or G- coord
21_G_CAN_2	WT diploid	2n	80	A3A	Can1-White	5	chr14	N	T_C_A	2			570719	570910	192	3	3	15.625	no
21_G_L1	WT diploid	2n	80	A3A	large_not-rearranged	1	chr2	N	G_C	1	lessThan2Cor2G	G	769772	799477	29706	7	7	0.235643	no	coord with terminal CG	9366	2859
21_G_L1	WT diploid	2n	80	A3A	large_not-rearranged	2	chr4	C		0			50410	62937	12528	10	10	0.798212	no	C- or G- coord
21_G_L1	WT diploid	2n	80	A3A	large_not-rearranged	3	chr4	N	G_C	1	moreThan1Cand1G	C	74666	93335	18670	7	7	0.374933	no	CG single-switch
21_G_L1	WT diploid	2n	80	A3A	large_not-rearranged	4	chr4	N	G	0			1087530	1106235	18706	10	9	0.481129	no	C- or G- coord
21_G_L1	WT diploid	2n	80	A3A	large_not-rearranged	5	chr4	N	G_C_A	2			1365699	1391950	26252	11	11	0.419016	no
21_G_L1	WT diploid	2n	80	A3A	large_not-rearranged	6	chr10	N	G_C	1	lessThan2Cor2G	C	572725	592943	20219	6	6	0.296751	no	coord with terminal CG	6508	111
21_G_L1	WT diploid	2n	80	A3A	large_not-rearranged	7	chr15	N	T_G	2			828246	878765	50520	22	22	0.435471	no
21_G_L5	WT diploid	2n	80	A3A	large_not-rearranged	1	chr5	N	G_C_A	2			134518	134541	24	3	2	83.3333	no
21_G_SNR3	WT diploid	2n	80	A3A	small_not-rearranged	1	chr1	N	T_G_C	5			42723	69400	26678	10	10	0.374841	no
21_G_SNR3	WT diploid	2n	80	A3A	small_not-rearranged	2	chr12	N	G_C	1	lessThan2Cor2G	C	962304	975215	12912	5	5	0.387237	no	coord with terminal CG	6081	2366
21_G_SNR3	WT diploid	2n	80	A3A	small_not-rearranged	3	chr16	C		0			101973	105942	3970	4	4	1.00756	no	C- or G- coord
21_G_SNR3	WT diploid	2n	80	A3A	small_not-rearranged	4	chr16	C		0			562012	575707	13696	5	5	0.36507	no	C- or G- coord
21_NG_CAN_2	WT diploid	2n	0	A3A	Can1-White	1	chr2	N	G_C	3			474652	485896	11245	9	9	0.800356	yes	CG multiple-switch
21_NG_CAN_5	WT diploid	2n	0	A3A	Can1-White	1	chr3	N	G_C	1	moreThan1Cand1G	C	202505	207870	5366	6	6	1.11815	no	CG single-switch
21_NG_CAN_5	WT diploid	2n	0	A3A	Can1-White	2	chr7	N	G_C	3			301770	315658	13889	10	10	0.719994	no	CG multiple-switch
22_G_L1	WT diploid	2n	80	A3A	large_not-rearranged	1	chr10	N	G_C	1	moreThan1Cand1G	C	688810	716715	27906	7	7	0.250842	no	CG single-switch
22_G_SNR3	WT diploid	2n	80	A3A	small_not-rearranged	1	chr10	G		0			217903	223306	5404	4	4	0.740192	no	C- or G- coord
22_G_SNR4	WT diploid	2n	80	A3A	small_not-rearranged	1	chr3	G		0			16511	42689	26179	8	8	0.305588	no	C- or G- coord
22_G_SNR4	WT diploid	2n	80	A3A	small_not-rearranged	2	chr3	N	G_C	1	moreThan1Cand1G	C	235940	255966	20027	7	7	0.349528	no	CG single-switch
22_G_SNR4	WT diploid	2n	80	A3A	small_not-rearranged	3	chr9	N	G_C	1	lessThan2Cor2G	G	102741	109473	6733	4	4	0.594089	no	coord with terminal CG	194	2916
22_G_SNR4	WT diploid	2n	80	A3A	small_not-rearranged	4	chr12	G		0			370325	376321	5997	4	4	0.667	no	C- or G- coord
22_G_SNR4	WT diploid	2n	80	A3A	small_not-rearranged	5	chr14	N	T_G	3			98393	101454	3062	6	4	1.30634	no
22_G_SNR4	WT diploid	2n	80	A3A	small_not-rearranged	6	chr14	G		0			528083	533932	5850	6	6	1.02564	no	C- or G- coord
22_G_SNR4	WT diploid	2n	80	A3A	small_not-rearranged	7	chr14	C		0			648592	657690	9099	6	6	0.659413	no	C- or G- coord
22_NG_CAN_2	WT diploid	2n	0	A3A	Can1-White	1	chr8	N	G_C	2			374255	386515	12261	6	6	0.489356	no	CG multiple-switch
22_NG_SM4	WT diploid	2n	0	A3A	small	1	chr5	C		0			458644	458917	274	3	3	10.9489	no
22_NG_SM4	WT diploid	2n	0	A3A	small	2	chr7	N	G_C	1	lessThan2Cor2G	G	467499	468116	618	3	3	4.85437	no
23_G_CAN_1	WT diploid	2n	80	A3A	Can1-White	1	chr4	N	C_A	1			600967	601029	63	4	3	47.619	no
23_G_CAN_3	WT diploid	2n	80	A3A	Can1-White	1	chr9	N	T_G_C	2			432001	434839	2839	3	3	1.05671	no
23_G_L3	WT diploid	2n	80	A3A	large_not-rearranged	1	chr2	N	G_C	2			160072	178339	18268	39	36	1.97066	no	CG multiple-switch
23_G_L3	WT diploid	2n	80	A3A	large_not-rearranged	2	chr4	N	G	0			179763	183267	3505	9	8	2.28245	no	C- or G- coord
23_G_L3	WT diploid	2n	80	A3A	large_not-rearranged	3	chr5	N	G_C	3			531526	537638	6113	10	8	1.30869	no	CG multiple-switch
23_G_L3	WT diploid	2n	80	A3A	large_not-rearranged	4	chr10	N	G_C	1	lessThan2Cor2G	C	638631	646677	8047	50	48	5.96496	no	coord with terminal CG	736	696
23_G_L3	WT diploid	2n	80	A3A	large_not-rearranged	5	chr13	N	G_C	1	moreThan1Cand1G	C	850901	863249	12349	7	7	0.566848	no	CG single-switch
23_G_L3	WT diploid	2n	80	A3A	large_not-rearranged	6	chr16	G		0			321888	323319	1432	4	4	2.7933	no	C- or G- coord
24_G_CAN_2	WT diploid	2n	80	A3A	Can1-White	1	chr2	G		0			106950	138816	31867	13	13	0.407946	no	C- or G- coord
24_G_CAN_2	WT diploid	2n	80	A3A	Can1-White	2	chr2	N	G_C	2			356805	369262	12458	9	9	0.722427	no	CG multiple-switch
24_G_CAN_2	WT diploid	2n	80	A3A	Can1-White	3	chr2	N	G_C	5			454645	478838	24194	13	13	0.537323	yes	CG multiple-switch
24_G_CAN_2	WT diploid	2n	80	A3A	Can1-White	4	chr4	N	G_C	4			1369522	1399207	29686	9	9	0.303173	no	CG multiple-switch
24_G_CAN_2	WT diploid	2n	80	A3A	Can1-White	5	chr6	G		0			59198	71365	12168	7	7	0.575279	no	C- or G- coord
24_G_CAN_2	WT diploid	2n	80	A3A	Can1-White	6	chr7	N	G_C	5			698259	790780	92522	55	55	0.594453	no	CG multiple-switch
24_G_CAN_2	WT diploid	2n	80	A3A	Can1-White	7	chr13	N	G_C	1	moreThan1Cand1G	G	391224	405357	14134	9	9	0.636762	no	CG single-switch
24_G_CAN_2	WT diploid	2n	80	A3A	Can1-White	8	chr13	N	G_C	1	moreThan1Cand1G	G	418119	446513	28395	17	17	0.598697	no	CG single-switch
24_G_CAN_2	WT diploid	2n	80	A3A	Can1-White	9	chr15	N	G_C	3			216530	263090	46561	17	17	0.365112	no	CG multiple-switch
24_G_CAN_2	WT diploid	2n	80	A3A	Can1-White	10	chr15	N	G_C	3			353148	392349	39202	24	24	0.612214	no	CG multiple-switch
24_G_CAN_2	WT diploid	2n	80	A3A	Can1-White	11	chr15	N	C_A	2			510810	546353	35544	18	18	0.506415	no
24_G_CAN_2	WT diploid	2n	80	A3A	Can1-White	12	chr16	N	G_C	1	lessThan2Cor2G	G	698718	722251	23534	9	9	0.382425	no	coord with terminal CG	3844	4158
24_G_CAN_2	WT diploid	2n	80	A3A	Can1-White	13	chr16	G		0			738145	780163	42019	25	25	0.594969	no	C- or G- coord
24_G_CAN_3	WT diploid	2n	80	A3A	Can1-White	1	chr13	N	T_A	1			690616	690692	77	3	3	38.961	no
24_G_CAN_3	WT diploid	2n	80	A3A	Can1-White	2	chr15	C		0			393618	398683	5066	4	4	0.789578	no	C- or G- coord
24_G_CAN_5	WT diploid	2n	80	A3A	Can1-White	1	chr2	N	G_C	4			488180	513950	25771	14	14	0.543246	no	CG multiple-switch
24_G_CAN_5	WT diploid	2n	80	A3A	Can1-White	2	chr14	N	G_C	2			729475	746990	17516	9	9	0.513816	no	CG multiple-switch
24_G_L4	WT diploid	2n	80	A3A	large_not-rearranged	1	chr6	N	G_C	1	lessThan2Cor2G	G	130162	130174	13	2	2	153.846	no
24_NG_CAN_3	WT diploid	2n	0	A3A	Can1-White	1	chr7	G		0			80714	96054	15341	13	13	0.847402	no	C- or G- coord
24_NG_CAN_5	WT diploid	2n	0	A3A	Can1-White	1	chr7	N	G_C	2			917147	925401	8255	6	6	0.726832	no	CG multiple-switch
24_NG_CAN_5	WT diploid	2n	0	A3A	Can1-White	2	chr9	G		0			335415	352288	16874	8	8	0.474102	no	C- or G- coord
24_NG_CAN_5	WT diploid	2n	0	A3A	Can1-White	3	chr14	N	G_C	2			164957	174348	9392	7	7	0.745315	no	CG multiple-switch
19-NG-Sm7	WT diploid	2n	0	A3A	small	1	chr16	G		0			283199	322229	39031	11	11	0.281827	no	C- or G- coord
19-NG-Sm7	WT diploid	2n	0	A3A	small	2	chr16	G		0			360961	370644	9684	5	5	0.516316	no	C- or G- coord
20_EMPTY_4	WT diploid	2n	80	Empty	Can1-White	1	chr5	N	T_A	1			439720	439746	27	3	2	74.0741	no
20_EMPTY_6	WT diploid	2n	80	Empty	Can1-White	1	chr1	N	T_G_C_A	3			202836	202869	34	5	3	88.2353	no
100_1_CA	sgs1Δ	1n	40	A3A	Can1-Red	1	chr1	C		0			116893	121489	4597	6	6	1.3052	no	C- or G- coord
100_1_CA	sgs1Δ	1n	40	A3A	Can1-Red	2	chr2	N	G_C	1	moreThan1Cand1G	C	466523	475822	9300	27	26	2.7957	yes	CG single-switch
100_13_CA	sgs1Δ	1n	40	A3A	Can1-Red	1	chr2	N	G_C	1	moreThan1Cand1G	C	460917	479223	18307	15	15	0.819359	yes	CG single-switch
100_13_CA	sgs1Δ	1n	40	A3A	Can1-Red	2	chr4	N	G_C	1	lessThan2Cor2G	C	914704	916084	1381	3	3	2.17234	no
100_15_CA	sgs1Δ	1n	40	A3A	Can1-Red	1	chr2	C		0			469943	483711	13769	18	18	1.30728	yes	C- or G- coord
100_15_CA	sgs1Δ	1n	40	A3A	Can1-Red	2	chr11	G		0			313171	334066	20896	5	5	0.23928	no	C- or G- coord
100_15_CA	sgs1Δ	1n	40	A3A	Can1-Red	3	chr14	G		0			244870	246782	1913	4	4	2.09096	no	C- or G- coord
100_2_CA	sgs1Δ	1n	40	A3A	Can1-Red	1	chr2	N	G_C	1	moreThan1Cand1G	C	459965	487073	27109	25	25	0.922203	yes	CG single-switch
100_3_CA	sgs1Δ	1n	40	A3A	Can1-Red	1	chr2	N	G_C	1	moreThan1Cand1G	C	469608	476645	7038	15	15	2.13129	yes	CG single-switch
100_4_CA	sgs1Δ	1n	40	A3A	Can1-Red	1	chr2	N	G_C	1	moreThan1Cand1G	C	460259	475689	15431	15	15	0.972069	yes	CG single-switch
100_5_CA	sgs1Δ	1n	40	A3A	Can1-Red	1	chr2	N	C	0			466929	476167	9239	31	29	3.13887	yes	C- or G- coord
100_5_CA	sgs1Δ	1n	40	A3A	Can1-Red	2	chr16	C		0			191021	194916	3896	4	4	1.02669	no	C- or G- coord
100_5_CA	sgs1Δ	1n	40	A3A	Can1-Red	3	chr16	N	G_C	1	lessThan2Cor2G	C	285135	289153	4019	6	6	1.49291	no	coord with terminal CG	2302	541
100_6_CA	sgs1Δ	1n	40	A3A	Can1-Red	1	chr2	N	G_C	3			469663	483662	14000	21	20	1.42857	yes	CG multiple-switch
100_7_CA	sgs1Δ	1n	40	A3A	Can1-Red	1	chr1	N	G_A	1			220107	220148	42	3	3	71.4286	no
100_7_CA	sgs1Δ	1n	40	A3A	Can1-Red	2	chr2	N	G_C	1	moreThan1Cand1G	C	466757	481209	14453	19	19	1.31461	yes	CG single-switch
100_8_CA	sgs1Δ	1n	40	A3A	Can1-Red	1	chr2	N	G	0			476605	483079	6475	9	8	1.23552	yes	C- or G- coord
100_8_CA	sgs1Δ	1n	40	A3A	Can1-Red	2	chr15	C		0			448618	449265	648	4	4	6.17284	no	C- or G- coord
100_9_CA	sgs1Δ	1n	40	A3A	Can1-Red	1	chr2	N	G_C	1	moreThan1Cand1G	C	472231	483470	11240	17	17	1.51246	yes	CG single-switch
100_9_CA	sgs1Δ	1n	40	A3A	Can1-Red	2	chr14	N	G_C	2			480817	499594	18778	6	6	0.319523	no	CG multiple-switch
101_1_CA	WT haploid	1n	40	A3A	Can1-Red	1	chr12	G		0			202321	208614	6294	4	4	0.635526	no	C- or G- coord
101_2_CA	WT haploid	1n	40	A3A	Can1-Red	1	chr2	N	G_C	1	moreThan1Cand1G	C	471611	489915	18305	12	12	0.655559	yes	CG single-switch
101_3_CA	WT haploid	1n	40	A3A	Can1-Red	1	chr2	N	G_C	1	moreThan1Cand1G	C	469387	480215	10829	6	6	0.554068	yes	CG single-switch
101_3_CA	WT haploid	1n	40	A3A	Can1-Red	2	chr7	N	G_C	1	lessThan2Cor2G	C	187408	196096	8689	5	5	0.57544	no	coord with terminal CG	5941	1140
101_3_CA	WT haploid	1n	40	A3A	Can1-Red	3	chr7	G		0			382535	387494	4960	4	4	0.806452	no	C- or G- coord
101_4_CA	WT haploid	1n	40	A3A	Can1-Red	1	chr1	G		0			75303	82794	7492	4	4	0.533903	no	C- or G- coord
101_4_CA	WT haploid	1n	40	A3A	Can1-Red	2	chr2	N	G_C	1	lessThan2Cor2G	C	464723	479056	14334	24	24	1.67434	yes	coord with terminal CG	924	476
101_4_CA	WT haploid	1n	40	A3A	Can1-Red	3	chr4	C		0			884322	891035	6714	5	5	0.744713	no	C- or G- coord
101_5_CA	WT haploid	1n	40	A3A	Can1-Red	1	chr2	G		0			462019	479765	17747	25	25	1.40869	yes	C- or G- coord
101_5_CA	WT haploid	1n	40	A3A	Can1-Red	2	chr5	N	G_C	1	lessThan2Cor2G	C	165516	178808	13293	6	6	0.451365	no	coord with terminal CG	5184	3834
101_7_CA	WT haploid	1n	40	A3A	Can1-Red	1	chr4	C		0			46936	55617	8682	4	4	0.460723	no	C- or G- coord
101_8_CA	WT haploid	1n	40	A3A	Can1-Red	1	chr2	N	G_C	1	moreThan1Cand1G	C	496213	509110	12898	15	15	1.16297	no	CG single-switch
101_9_CA	WT haploid	1n	40	A3A	Can1-Red	1	chr2	G		0			468716	478628	9913	16	16	1.61404	yes	C- or G- coord
101_9_CA	WT haploid	1n	40	A3A	Can1-Red	2	chr6	N	G_C	1	lessThan2Cor2G	G	196519	197960	1442	4	4	2.77393	no	coord with terminal CG	591	391
101_9_CA	WT haploid	1n	40	A3A	Can1-Red	3	chr15	N	G_C	1	lessThan2Cor2G	C	96953	108068	11116	6	6	0.539763	no	coord with terminal CG	9547	1271
102_1_CA	sae2Δ	1n	40	A3A	Can1-Red	1	chr2	G		0			465951	475324	9374	17	17	1.81353	yes	C- or G- coord
102_1_CA	sae2Δ	1n	40	A3A	Can1-Red	2	chr13	C		0			762238	765230	2993	10	10	3.34113	no	C- or G- coord
102_1_CA	sae2Δ	1n	40	A3A	Can1-Red	3	chr15	C		0			261908	263295	1388	3	3	2.16138	no
102_1_CA	sae2Δ	1n	40	A3A	Can1-Red	4	chr16	N	C	0			123531	131814	8284	15	14	1.69	no	C- or G- coord
102_2_CA	sae2Δ	1n	40	A3A	Can1-Red	1	chr2	N	G_C	1	moreThan1Cand1G	C	469251	480862	11612	30	30	2.58353	yes	CG single-switch
102_3_CA	sae2Δ	1n	40	A3A	Can1-Red	1	chr2	G		0			467800	477569	9770	18	18	1.84237	yes	C- or G- coord
102_3_CA	sae2Δ	1n	40	A3A	Can1-Red	2	chr4	C		0			636545	673355	36811	25	25	0.679145	no	C- or G- coord
102_3_CA	sae2Δ	1n	40	A3A	Can1-Red	3	chr10	C		0			647153	657068	9916	9	9	0.907624	no	C- or G- coord
102_3_CA	sae2Δ	1n	40	A3A	Can1-Red	4	chr12	C		0			442656	444975	2320	4	4	1.72414	no	C- or G- coord
102_3_CA	sae2Δ	1n	40	A3A	Can1-Red	5	chr13	C		0			322335	325302	2968	5	5	1.68464	no	C- or G- coord
102_3_CA	sae2Δ	1n	40	A3A	Can1-Red	6	chr14	G		0			605980	607051	1072	3	3	2.79851	no
102_5_CA	sae2Δ	1n	40	A3A	Can1-Red	1	chr2	N	C	0			445366	481946	36581	61	59	1.61286	yes	C- or G- coord
102_5_CA	sae2Δ	1n	40	A3A	Can1-Red	2	chr4	G		0			840261	845141	4881	4	4	0.819504	no	C- or G- coord
102_5_CA	sae2Δ	1n	40	A3A	Can1-Red	3	chr7	N	G_C	1	lessThan2Cor2G	C	116846	122735	5890	6	6	1.01868	no	coord with terminal CG	3124	1733
102_6_CA	sae2Δ	1n	40	A3A	Can1-Red	1	chr2	N	G_C	1	lessThan2Cor2G	C	470820	495950	25131	40	39	1.55187	yes	coord with terminal CG	8214	385
102_6_CA	sae2Δ	1n	40	A3A	Can1-Red	2	chr3	C		0			259706	261855	2150	5	5	2.32558	no	C- or G- coord
102_6_CA	sae2Δ	1n	40	A3A	Can1-Red	3	chr13	N	G_C	1	moreThan1Cand1G	C	478773	486797	8025	7	7	0.872274	no	CG single-switch
102_7_CA	sae2Δ	1n	40	A3A	Can1-Red	1	chr2	G		0			12732	34493	21762	5	5	0.229758	no	C- or G- coord
102_7_CA	sae2Δ	1n	40	A3A	Can1-Red	2	chr2	N	G_C	1	lessThan2Cor2G	C	467058	480459	13402	9	9	0.671542	yes	coord with terminal CG	3918	4886
102_7_CA	sae2Δ	1n	40	A3A	Can1-Red	3	chr15	G		0			954017	957477	3461	6	6	1.7336	no	C- or G- coord
102_8_CA	sae2Δ	1n	40	A3A	Can1-Red	1	chr2	N	T_C	2			451317	480198	28882	45	44	1.52344	yes
102_8_CA	sae2Δ	1n	40	A3A	Can1-Red	2	chr2	N	C	0			493851	542719	48869	20	19	0.388795	no	C- or G- coord
102_9_CA	sae2Δ	1n	40	A3A	Can1-Red	1	chr2	N	C	0			465099	483711	18613	29	28	1.50432	yes	C- or G- coord
102_9_CA	sae2Δ	1n	40	A3A	Can1-Red	2	chr4	N	G_C	2			136666	156386	19721	5	5	0.253537	no	CG multiple-switch
103_3_CA	sgs1Δ	1n	40	A3A	Can1-Red	1	chr2	N	G_C	6			458348	485522	27175	52	50	1.83993	yes	CG multiple-switch
103_3_CA	sgs1Δ	1n	40	A3A	Can1-Red	2	chr4	C		0			1179756	1181780	2025	6	6	2.96296	no	C- or G- coord
103_3_CA	sgs1Δ	1n	40	A3A	Can1-Red	3	chr14	C		0			611860	616920	5061	6	6	1.18554	no	C- or G- coord
103_4_CA	sgs1Δ	1n	40	A3A	Can1-Red	1	chr2	C		0			471353	476526	5174	6	6	1.15964	yes	C- or G- coord
103_4_CA	sgs1Δ	1n	40	A3A	Can1-Red	2	chr13	G		0			707785	708352	568	3	3	5.28169	no
103_6_CA	sgs1Δ	1n	40	A3A	Can1-Red	1	chr2	C		0			467717	483611	15895	22	22	1.38408	yes	C- or G- coord
103_6_CA	sgs1Δ	1n	40	A3A	Can1-Red	2	chr5	N	T_G_C_A	10			1584	5663	4080	14	5	1.22549	no
103_6_CA	sgs1Δ	1n	40	A3A	Can1-Red	3	chr5	G		0			486543	487439	897	5	5	5.57414	no	C- or G- coord
103_6_CA	sgs1Δ	1n	40	A3A	Can1-Red	4	chr10	N	G_C	1	lessThan2Cor2G	G	422537	424525	1989	4	4	2.01106	no	coord with terminal CG	1413	527
103_7_CA	sgs1Δ	1n	40	A3A	Can1-Red	1	chr2	N	G_C	1	lessThan2Cor2G	C	9579	26788	17210	7	7	0.40674	no	coord with terminal CG	1717	9697
103_7_CA	sgs1Δ	1n	40	A3A	Can1-Red	2	chr2	N	G	0			467002	488555	21554	97	94	4.36114	yes	C- or G- coord
103_7_CA	sgs1Δ	1n	40	A3A	Can1-Red	3	chr13	G		0			625377	633920	8544	7	7	0.819288	no	C- or G- coord
103_8_CA	sgs1Δ	1n	40	A3A	Can1-Red	1	chr2	C		0			472486	475437	2952	11	11	3.72629	yes	C- or G- coord
103_8_CA	sgs1Δ	1n	40	A3A	Can1-Red	2	chr14	C		0			764773	778511	13739	6	6	0.436713	no	C- or G- coord
103_8_CA	sgs1Δ	1n	40	A3A	Can1-Red	3	chr15	N	G_C	1	moreThan1Cand1G	C	480556	487155	6600	16	16	2.42424	no	CG single-switch
69_11_CA	sae2Δ	1n	40	A3A	Can1-Red	1	chr2	N	G_C	2			466316	482251	15936	44	42	2.63554	yes	CG multiple-switch
69_11_CA	sae2Δ	1n	40	A3A	Can1-Red	2	chr3	N	G	0			35095	41487	6393	19	18	2.81558	no	C- or G- coord
69_11_CA	sae2Δ	1n	40	A3A	Can1-Red	3	chr3	C		0			114766	119481	4716	6	6	1.27226	no	C- or G- coord
69_11_CA	sae2Δ	1n	40	A3A	Can1-Red	4	chr9	N	G_C	1	moreThan1Cand1G	C	193192	201118	7927	6	6	0.756907	no	CG single-switch
69_2_CA	sae2Δ	1n	40	A3A	Can1-Red	1	chr2	N	C	0			452338	483848	31511	126	119	3.77646	yes	C- or G- coord
69_2_CA	sae2Δ	1n	40	A3A	Can1-Red	2	chr4	G		0			1181519	1190709	9191	10	10	1.08802	no	C- or G- coord
69_2_CA	sae2Δ	1n	40	A3A	Can1-Red	3	chr11	N	G_A	1			594	9705	9112	6	6	0.658472	no
69_2_CA	sae2Δ	1n	40	A3A	Can1-Red	4	chr13	N	G_C	1	moreThan1Cand1G	C	184023	195399	11377	12	12	1.05476	no	CG single-switch
69_3_CA	sae2Δ	1n	40	A3A	Can1-Red	1	chr1	N	T_G_C_A	4			14207	28110	13904	9	8	0.575374	no
69_3_CA	sae2Δ	1n	40	A3A	Can1-Red	2	chr2	G		0			440041	442166	2126	3	3	1.4111	no
69_3_CA	sae2Δ	1n	40	A3A	Can1-Red	3	chr2	G		0			458152	487557	29406	9	9	0.30606	yes	C- or G- coord
69_4_CA	sae2Δ	1n	40	A3A	Can1-Red	1	chr2	N	G_C	1	moreThan1Cand1G	G	468688	492891	24204	14	14	0.578417	yes	CG single-switch
69_4_CA	sae2Δ	1n	40	A3A	Can1-Red	2	chr6	G		0			223550	226129	2580	4	4	1.55039	no	C- or G- coord
69_4_CA	sae2Δ	1n	40	A3A	Can1-Red	3	chr14	G		0			705704	709616	3913	5	5	1.27779	no	C- or G- coord
69_5_CA	sae2Δ	1n	40	A3A	Can1-Red	1	chr2	G		0			470049	483530	13482	16	16	1.18677	yes	C- or G- coord
69_6_CA	sae2Δ	1n	40	A3A	Can1-Red	1	chr2	C		0			470174	475097	4924	8	8	1.6247	yes	C- or G- coord
69_6_CA	sae2Δ	1n	40	A3A	Can1-Red	2	chr5	C		0			320031	323980	3950	4	4	1.01266	no	C- or G- coord
69_6_CA	sae2Δ	1n	40	A3A	Can1-Red	3	chr7	G		0			196365	208274	11910	6	6	0.503778	no	C- or G- coord
69_6_CA	sae2Δ	1n	40	A3A	Can1-Red	4	chr7	N	G	0			223610	229705	6096	18	16	2.62467	no	C- or G- coord
69_8_CA	sae2Δ	1n	40	A3A	Can1-Red	1	chr2	N	G_C_A	2			444727	487228	42502	27	27	0.635264	yes
69_8_CA	sae2Δ	1n	40	A3A	Can1-Red	2	chr12	N	G_C	1	lessThan2Cor2G	C	662909	671256	8348	6	6	0.718735	no	coord with terminal CG	117	3396
69_9_CA	sae2Δ	1n	40	A3A	Can1-Red	1	chr2	C		0			472716	477284	4569	7	7	1.53206	yes	C- or G- coord
69_9_CA	sae2Δ	1n	40	A3A	Can1-Red	2	chr13	N	G_C	1	lessThan2Cor2G	G	276475	283592	7118	5	5	0.702445	no	coord with terminal CG	5843	623
69_9_CA	sae2Δ	1n	40	A3A	Can1-Red	3	chr13	N	G_C	1	moreThan1Cand1G	C	817605	825172	7568	22	20	2.64271	no	CG single-switch
69_9_CA	sae2Δ	1n	40	A3A	Can1-Red	4	chr14	N	G_C	1	moreThan1Cand1G	C	756137	766428	10292	18	18	1.74893	no	CG single-switch
70_1_CA	sgs1Δ	1n	40	A3A	Can1-Red	1	chr1	N	T_G_C_A	3			1506	1640	135	7	5	37.037	no
70_1_CA	sgs1Δ	1n	40	A3A	Can1-Red	2	chr2	N	G_C	5			466433	497702	31270	45	44	1.4071	yes	CG multiple-switch
70_1_CA	sgs1Δ	1n	40	A3A	Can1-Red	3	chr13	N	G_C	3			106377	119464	13088	8	8	0.611247	no	CG multiple-switch
70_11_CA	sgs1Δ	1n	40	A3A	Can1-Red	1	chr2	C		0			472245	475958	3714	7	7	1.88476	yes	C- or G- coord
70_2_CA	sgs1Δ	1n	40	A3A	Can1-Red	1	chr2	N	G_C	1	moreThan1Cand1G	C	455808	494336	38529	77	76	1.97254	yes	CG single-switch
70_2_CA	sgs1Δ	1n	40	A3A	Can1-Red	2	chr7	N	G_C	1	moreThan1Cand1G	G	339868	347760	7893	5	5	0.633473	no	CG single-switch
70_2_CA	sgs1Δ	1n	40	A3A	Can1-Red	3	chr10	G		0			576453	583445	6993	16	16	2.288	no	C- or G- coord
70_2_CA	sgs1Δ	1n	40	A3A	Can1-Red	4	chr15	N	G_C	1	lessThan2Cor2G	G	570117	576187	6071	5	5	0.823588	no	coord with terminal CG	1711	19
70_3_CA	sgs1Δ	1n	40	A3A	Can1-Red	1	chr2	C		0			468355	476445	8091	12	12	1.48313	yes	C- or G- coord
70_3_CA	sgs1Δ	1n	40	A3A	Can1-Red	2	chr11	C		0			633500	635484	1985	4	4	2.01511	no	C- or G- coord
70_4_CA	sgs1Δ	1n	40	A3A	Can1-Red	1	chr2	C		0			462753	475477	12725	18	18	1.41454	yes	C- or G- coord
70_4_CA	sgs1Δ	1n	40	A3A	Can1-Red	2	chr7	N	G	0			901020	915180	14161	6	5	0.353082	no	C- or G- coord
70_5_CA	sgs1Δ	1n	40	A3A	Can1-Red	1	chr2	N	T_G_C	3			470012	482601	12590	28	27	2.14456	yes
70_7_CA	sgs1Δ	1n	40	A3A	Can1-Red	1	chr2	N	C	0			466819	483590	16772	21	20	1.19246	yes	C- or G- coord
70_7_CA	sgs1Δ	1n	40	A3A	Can1-Red	2	chr13	C		0			634705	635383	679	5	5	7.36377	no	C- or G- coord
70_7_CA	sgs1Δ	1n	40	A3A	Can1-Red	3	chr13	G		0			647234	650802	3569	5	5	1.40095	no	C- or G- coord
70_8_CA	sgs1Δ	1n	40	A3A	Can1-Red	1	chr2	N	G_C	2			462765	483706	20942	21	20	0.955019	yes	CG multiple-switch
70_9_CA	sgs1Δ	1n	40	A3A	Can1-Red	1	chr2	N	G_C	2			463031	483642	20612	30	30	1.45546	yes	CG multiple-switch
70_9_CA	sgs1Δ	1n	40	A3A	Can1-Red	2	chr16	C		0			178327	185121	6795	7	7	1.03017	no	C- or G- coord
71_1_CA	WT haploid	1n	40	A3A	Can1-Red	1	chr2	N	G_C	1	moreThan1Cand1G	C	469360	495030	25671	20	20	0.779089	yes	CG single-switch
71_1_CA	WT haploid	1n	40	A3A	Can1-Red	2	chr7	C		0			471359	481919	10561	11	11	1.04157	no	C- or G- coord
71_1_CA	WT haploid	1n	40	A3A	Can1-Red	3	chr8	N	G_C	1	moreThan1Cand1G	C	268843	283474	14632	7	7	0.478403	no	CG single-switch
71_1_CA	WT haploid	1n	40	A3A	Can1-Red	4	chr9	N	G_C	1	moreThan1Cand1G	C	32835	47130	14296	6	6	0.419698	no	CG single-switch
71_1_CA	WT haploid	1n	40	A3A	Can1-Red	5	chr15	C		0			497746	506783	9038	4	4	0.442576	no	C- or G- coord
71_2_CA	WT haploid	1n	40	A3A	Can1-Red	1	chr16	N	G_C	1	lessThan2Cor2G	C	923029	931501	8473	5	5	0.59011	no	coord with terminal CG	1723	1765
71_3_CA	WT haploid	1n	40	A3A	Can1-Red	1	chr2	N	G_C	1	lessThan2Cor2G	C	467585	478434	10850	7	6	0.552995	yes	coord with terminal CG	2997	20
71_3_CA	WT haploid	1n	40	A3A	Can1-Red	2	chr12	N	G_C	1	moreThan1Cand1G	C	187988	203710	15723	10	10	0.636011	no	CG single-switch
71_5_CA	WT haploid	1n	40	A3A	Can1-Red	1	chr2	N	G_C	1	moreThan1Cand1G	C	468978	477906	8929	22	21	2.35189	yes	CG single-switch
71_5_CA	WT haploid	1n	40	A3A	Can1-Red	2	chr3	C		0			298077	301132	3056	4	4	1.3089	no	C- or G- coord
71_6_CA	WT haploid	1n	40	A3A	Can1-Red	1	chr2	N	G_C	1	moreThan1Cand1G	C	449247	483516	34270	25	24	0.700321	yes	CG single-switch
71_6_CA	WT haploid	1n	40	A3A	Can1-Red	2	chr2	C		0			528277	538928	10652	7	7	0.657154	no	C- or G- coord
71_6_CA	WT haploid	1n	40	A3A	Can1-Red	3	chr2	G		0			551689	559979	8291	4	4	0.482451	no	C- or G- coord
71_6_CA	WT haploid	1n	40	A3A	Can1-Red	4	chr8	C		0			274969	280759	5791	6	6	1.03609	no	C- or G- coord
71_6_CA	WT haploid	1n	40	A3A	Can1-Red	5	chr13	G		0			612983	631957	18975	14	14	0.737813	no	C- or G- coord
71_6_CA	WT haploid	1n	40	A3A	Can1-Red	6	chr14	N	G_C	1	moreThan1Cand1G	C	372328	388883	16556	5	5	0.302005	no	CG single-switch
71_6_CA	WT haploid	1n	40	A3A	Can1-Red	7	chr15	C		0			295904	297446	1543	3	3	1.94426	no
71_7_CA	WT haploid	1n	40	A3A	Can1-Red	1	chr2	N	G_C	2			460434	502106	41673	48	47	1.12783	yes	CG multiple-switch
71_8_CA	WT haploid	1n	40	A3A	Can1-Red	1	chr2	N	G_C	1	lessThan2Cor2G	C	472231	480844	8614	4	4	0.46436	yes	coord with terminal CG	4537	3883
71_8_CA	WT haploid	1n	40	A3A	Can1-Red	2	chr3	N	G_C	1	moreThan1Cand1G	C	280879	288609	7731	4	4	0.517397	no	CG single-switch
71_8_CA	WT haploid	1n	40	A3A	Can1-Red	3	chr9	C		0			156845	159482	2638	3	3	1.13723	no
71_8_CA	WT haploid	1n	40	A3A	Can1-Red	4	chr15	N	G_C	1	lessThan2Cor2G	C	20467	28237	7771	4	4	0.514734	no	coord with terminal CG	6168	1084
71_9_CA	WT haploid	1n	40	A3A	Can1-Red	1	chr2	N	G_C	3			467288	479706	12419	7	7	0.563652	yes	CG multiple-switch
71_9_CA	WT haploid	1n	40	A3A	Can1-Red	2	chr11	N	G_C	6			452180	484243	32064	14	14	0.436627	no	CG multiple-switch
71_9_CA	WT haploid	1n	40	A3A	Can1-Red	3	chr13	N	G_C	1	moreThan1Cand1G	C	464166	487807	23642	8	8	0.338381	no	CG single-switch
71_9_CA	WT haploid	1n	40	A3A	Can1-Red	4	chr13	N	T_G	1			648118	656700	8583	4	4	0.466038	no
98_10_CA	WT haploid	1n	40	A3A	Can1-Red	1	chr2	G		0			392910	399744	6835	6	6	0.877835	no	C- or G- coord
98_10_CA	WT haploid	1n	40	A3A	Can1-Red	2	chr2	N	G_C	2			465749	485923	20175	37	36	1.78439	yes	CG multiple-switch
98_10_CA	WT haploid	1n	40	A3A	Can1-Red	3	chr5	N	G_C	1	moreThan1Cand1G	C	134754	141864	7111	7	7	0.98439	no	CG single-switch
98_10_CA	WT haploid	1n	40	A3A	Can1-Red	4	chr11	N	G_C	2			115684	129442	13759	15	15	1.0902	no	CG multiple-switch
98_10_CA	WT haploid	1n	40	A3A	Can1-Red	5	chr12	N	G_C	1	moreThan1Cand1G	C	676228	686833	10606	12	12	1.13144	no	CG single-switch
98_10_CA	WT haploid	1n	40	A3A	Can1-Red	6	chr12	C		0			938534	947084	8551	9	9	1.05251	no	C- or G- coord
98_10_CA	WT haploid	1n	40	A3A	Can1-Red	7	chr13	N	G_C	1	lessThan2Cor2G	C	158941	167187	8247	15	15	1.81884	no	coord with terminal CG	1487	1508
98_11_CA	WT haploid	1n	40	A3A	Can1-Red	1	chr2	N	G_C	1	lessThan2Cor2G	C	470385	476565	6181	12	12	1.94143	yes	coord with terminal CG	1088	1388
98_11_CA	WT haploid	1n	40	A3A	Can1-Red	2	chr4	N	G_C	1	moreThan1Cand1G	C	53748	61453	7706	9	9	1.16792	no	CG single-switch
98_11_CA	WT haploid	1n	40	A3A	Can1-Red	3	chr4	N	G_C	3			211866	222143	10278	20	19	1.84861	no	CG multiple-switch
98_11_CA	WT haploid	1n	40	A3A	Can1-Red	4	chr7	G		0			790499	795795	5297	9	9	1.69907	no	C- or G- coord
98_11_CA	WT haploid	1n	40	A3A	Can1-Red	5	chr9	N	G_C	2			122596	128716	6121	5	5	0.81686	no	CG multiple-switch
98_11_CA	WT haploid	1n	40	A3A	Can1-Red	6	chr15	G		0			931842	933252	1411	4	4	2.83487	no	C- or G- coord
98_4_CA	WT haploid	1n	40	A3A	Can1-Red	1	chr1	G		0			72289	73967	1679	4	4	2.38237	no	C- or G- coord
98_4_CA	WT haploid	1n	40	A3A	Can1-Red	2	chr2	N	G_C	1	moreThan1Cand1G	C	466176	475856	9681	13	12	1.23954	yes	CG single-switch
98_4_CA	WT haploid	1n	40	A3A	Can1-Red	3	chr7	N	G_C	1	lessThan2Cor2G	C	132888	140593	7706	9	9	1.16792	no	coord with terminal CG	4402	537
98_4_CA	WT haploid	1n	40	A3A	Can1-Red	4	chr7	N	G_C	1	moreThan1Cand1G	C	201228	213310	12083	14	14	1.15865	no	CG single-switch
98_4_CA	WT haploid	1n	40	A3A	Can1-Red	5	chr7	N	G_C	1	moreThan1Cand1G	C	580156	607588	27433	38	37	1.34874	no	CG single-switch
98_4_CA	WT haploid	1n	40	A3A	Can1-Red	6	chr7	N	G_C	1	lessThan2Cor2G	C	923765	939178	15414	11	11	0.713637	no	coord with terminal CG	5575	830
98_4_CA	WT haploid	1n	40	A3A	Can1-Red	7	chr7	N	G_C	2			1044617	1074354	29738	20	20	0.67254	no	CG multiple-switch
98_4_CA	WT haploid	1n	40	A3A	Can1-Red	8	chr9	C		0			292868	296781	3914	5	5	1.27747	no	C- or G- coord
98_4_CA	WT haploid	1n	40	A3A	Can1-Red	9	chr10	N	G_C	1	moreThan1Cand1G	C	184375	209750	25376	16	15	0.59111	no	CG single-switch
98_4_CA	WT haploid	1n	40	A3A	Can1-Red	10	chr12	N	G_C	1	moreThan1Cand1G	C	201082	212219	11138	10	10	0.897827	no	CG single-switch
98_5_CA	WT haploid	1n	40	A3A	Can1-Red	1	chr2	N	G_C	1	lessThan2Cor2G	C	473392	482287	8896	6	6	0.67446	yes	coord with terminal CG	5934	603
98_5_CA	WT haploid	1n	40	A3A	Can1-Red	2	chr4	N	G_C	1	moreThan1Cand1G	C	1420787	1431349	10563	6	6	0.56802	no	CG single-switch
98_5_CA	WT haploid	1n	40	A3A	Can1-Red	3	chr7	G		0			663882	667311	3430	7	7	2.04082	no	C- or G- coord
98_5_CA	WT haploid	1n	40	A3A	Can1-Red	4	chr11	G		0			445616	451315	5700	4	4	0.701754	no	C- or G- coord
98_5_CA	WT haploid	1n	40	A3A	Can1-Red	5	chr14	C		0			392398	396974	4577	4	4	0.873935	no	C- or G- coord
98_5_CA	WT haploid	1n	40	A3A	Can1-Red	6	chr15	N	G_C	1	moreThan1Cand1G	C	882334	893861	11528	4	4	0.346981	no	CG single-switch
98_5_CA	WT haploid	1n	40	A3A	Can1-Red	7	chr16	C		0			695816	703081	7266	9	9	1.23865	no	C- or G- coord
98_6_CA	WT haploid	1n	40	A3A	Can1-Red	1	chr2	N	G_C	3			441700	487941	46242	30	29	0.627136	yes	CG multiple-switch
98_6_CA	WT haploid	1n	40	A3A	Can1-Red	2	chr2	N	G_C	1	moreThan1Cand1G	C	744507	756324	11818	8	8	0.676933	no	CG single-switch
98_6_CA	WT haploid	1n	40	A3A	Can1-Red	3	chr4	N	G_C	1	moreThan1Cand1G	C	363344	384844	21501	17	17	0.790661	no	CG single-switch
98_6_CA	WT haploid	1n	40	A3A	Can1-Red	4	chr7	N	G_C	1	moreThan1Cand1G	C	511239	538769	27531	31	30	1.08968	no	CG single-switch
98_6_CA	WT haploid	1n	40	A3A	Can1-Red	5	chr9	N	G_C	1	lessThan2Cor2G	C	263250	277404	14155	10	10	0.706464	no	coord with terminal CG	8330	2683
98_6_CA	WT haploid	1n	40	A3A	Can1-Red	6	chr12	C		0			636664	643722	7059	9	9	1.27497	no	C- or G- coord
98_7_CA	WT haploid	1n	40	A3A	Can1-Red	1	chr16	G		0			56247	56285	39	2	2	51.2821	no
98_8_CA	WT haploid	1n	40	A3A	Can1-Red	1	chr2	N	G	0			457804	475810	18007	11	10	0.55534	yes	C- or G- coord
98_8_CA	WT haploid	1n	40	A3A	Can1-Red	2	chr2	N	G_C	1	moreThan1Cand1G	C	621647	633198	11552	15	15	1.29848	no	CG single-switch
98_8_CA	WT haploid	1n	40	A3A	Can1-Red	3	chr4	N	G_C	1	lessThan2Cor2G	C	1135327	1144954	9628	7	7	0.727046	no	coord with terminal CG	2794	1212
98_8_CA	WT haploid	1n	40	A3A	Can1-Red	4	chr9	N	G_C	2			128299	140147	11849	11	11	0.928348	no	CG multiple-switch
98_8_CA	WT haploid	1n	40	A3A	Can1-Red	5	chr13	N	G_C	1	lessThan2Cor2G	C	279130	287398	8269	6	6	0.725602	no	coord with terminal CG	4092	1881
98_8_CA	WT haploid	1n	40	A3A	Can1-Red	6	chr16	C		0			816609	817533	925	3	3	3.24324	no
98_9_CA	WT haploid	1n	40	A3A	Can1-Red	1	chr2	N	G_C	1	moreThan1Cand1G	C	453997	483218	29222	68	67	2.29279	yes	CG single-switch
99_1_CA	sae2Δ	1n	40	A3A	Can1-Red	1	chr2	G		0			467384	481673	14290	16	16	1.11966	yes	C- or G- coord
99_10_CA	sae2Δ	1n	40	A3A	Can1-Red	1	chr2	C		0			468013	492680	24668	42	42	1.70261	yes	C- or G- coord
99_10_CA	sae2Δ	1n	40	A3A	Can1-Red	2	chr14	N	G_C	1	moreThan1Cand1G	G	605976	616914	10939	11	11	1.00558	no	CG single-switch
99_11_CA	sae2Δ	1n	40	A3A	Can1-Red	1	chr2	N	C	0			468975	476075	7101	7	6	0.844951	yes	C- or G- coord
99_11_CA	sae2Δ	1n	40	A3A	Can1-Red	2	chr12	N	G_C	2			489271	490065	795	9	9	11.3208	no	CG multiple-switch
99_2_CA	sae2Δ	1n	40	A3A	Can1-Red	1	chr2	N	G_C	1	lessThan2Cor2G	C	473564	484623	11060	5	5	0.45208	yes	coord with terminal CG	6052	2529
99_2_CA	sae2Δ	1n	40	A3A	Can1-Red	2	chr4	C		0			834470	847616	13147	12	12	0.912756	no	C- or G- coord
99_2_CA	sae2Δ	1n	40	A3A	Can1-Red	3	chr9	N	G_C	1	moreThan1Cand1G	C	114619	120240	5622	6	6	1.06724	no	CG single-switch
99_3_CA	sae2Δ	1n	40	A3A	Can1-Red	1	chr2	N	G_C	1	lessThan2Cor2G	C	455324	489819	34496	53	48	1.39147	yes	coord with terminal CG	4974	1026
99_4_CA	sae2Δ	1n	40	A3A	Can1-Red	1	chr2	N	C	0			460906	478883	17978	51	50	2.78118	yes	C- or G- coord
99_5_CA	sae2Δ	1n	40	A3A	Can1-Red	1	chr2	C		0			472447	485373	12927	7	7	0.541502	yes	C- or G- coord
99_5_CA	sae2Δ	1n	40	A3A	Can1-Red	2	chr4	G		0			206010	209754	3745	5	5	1.33511	no	C- or G- coord
99_5_CA	sae2Δ	1n	40	A3A	Can1-Red	3	chr4	N	G_C	1	moreThan1Cand1G	C	260778	267699	6922	25	25	3.61167	no	CG single-switch
99_5_CA	sae2Δ	1n	40	A3A	Can1-Red	4	chr4	N	G_C	2			554829	569581	14753	13	12	0.813394	no	CG multiple-switch
99_5_CA	sae2Δ	1n	40	A3A	Can1-Red	5	chr7	G		0			724554	740697	16144	17	17	1.05302	no	C- or G- coord
99_5_CA	sae2Δ	1n	40	A3A	Can1-Red	6	chr11	N	G_C	1	lessThan2Cor2G	G	637616	641151	3536	4	4	1.13122	no	coord with terminal CG	99	1278
99_5_CA	sae2Δ	1n	40	A3A	Can1-Red	7	chr15	N	G_C	2			907342	913939	6598	9	9	1.36405	no	CG multiple-switch
99_7_CA	sae2Δ	1n	40	A3A	Can1-Red	1	chr2	C		0			472209	477194	4986	8	8	1.60449	yes	C- or G- coord
99_7_CA	sae2Δ	1n	40	A3A	Can1-Red	2	chr11	C		0			339039	340582	1544	5	5	3.23834	no	C- or G- coord
99_8_CA	sae2Δ	1n	40	A3A	Can1-Red	1	chr2	G		0			468599	479987	11389	17	17	1.49267	yes	C- or G- coord
99_8_CA	sae2Δ	1n	40	A3A	Can1-Red	2	chr2	C		0			525927	527499	1573	3	3	1.90718	no
99_8_CA	sae2Δ	1n	40	A3A	Can1-Red	3	chr13	G		0			22711	24676	1966	4	4	2.03459	no	C- or G- coord
99_8_CA	sae2Δ	1n	40	A3A	Can1-Red	4	chr14	G		0			454166	467368	13203	7	7	0.530183	no	C- or G- coord
99_8_CA	sae2Δ	1n	40	A3A	Can1-Red	5	chr15	G		0			639572	640948	1377	3	3	2.17865	no
99_9_CA	sae2Δ	1n	40	A3A	Can1-Red	1	chr1	N	G_C	2			70812	79588	8777	4	4	0.455737	no	CG multiple-switch
99_9_CA	sae2Δ	1n	40	A3A	Can1-Red	2	chr2	G		0			468820	475801	6982	9	9	1.28903	yes	C- or G- coord
99_9_CA	sae2Δ	1n	40	A3A	Can1-Red	3	chr13	C		0			275515	281524	6010	8	8	1.33111	no	C- or G- coord
115_SAE_1	sae2Δ	1n	40	A3A	Can1-Red	1	chr2	N	G_C	1	lessThan2Cor2G	C	466547	484709	18163	36	35	1.92699	yes	coord with terminal CG	777	1191
115_SAE_1	sae2Δ	1n	40	A3A	Can1-Red	2	chr10	G		0			344642	348344	3703	4	4	1.08021	no	C- or G- coord
115_SAE_1	sae2Δ	1n	40	A3A	Can1-Red	3	chr10	G		0			419301	428640	9340	8	8	0.856531	no	C- or G- coord
115_SAE_1	sae2Δ	1n	40	A3A	Can1-Red	4	chr13	G		0			503080	506335	3256	6	6	1.84275	no	C- or G- coord
115_SAE_1	sae2Δ	1n	40	A3A	Can1-Red	5	chr13	G		0			623903	652730	28828	8	8	0.277508	no	C- or G- coord
115_SAE_10	sae2Δ	1n	40	A3A	Can1-Red	1	chr2	N	G_C	1	lessThan2Cor2G	C	327647	347439	19793	28	28	1.41464	no	coord with terminal CG	8862	3419
115_SAE_10	sae2Δ	1n	40	A3A	Can1-Red	2	chr2	G		0			472029	480189	8161	8	8	0.980272	yes	C- or G- coord
115_SAE_10	sae2Δ	1n	40	A3A	Can1-Red	3	chr3	G		0			50668	53762	3095	8	8	2.58481	no	C- or G- coord
115_SAE_10	sae2Δ	1n	40	A3A	Can1-Red	4	chr5	N	G_C	3			508727	519314	10588	14	13	1.22781	no	CG multiple-switch
115_SAE_10	sae2Δ	1n	40	A3A	Can1-Red	5	chr8	N	G_C	1	lessThan2Cor2G	G	113072	116672	3601	11	11	3.05471	no	coord with terminal CG	529	650
115_SAE_10	sae2Δ	1n	40	A3A	Can1-Red	6	chr12	N	G	0			633761	649232	15472	27	25	1.61582	no	C- or G- coord
115_SAE_10	sae2Δ	1n	40	A3A	Can1-Red	7	chr12	N	G_C	1	moreThan1Cand1G	C	1033338	1044638	11301	30	30	2.65463	no	CG single-switch
115_SAE_10	sae2Δ	1n	40	A3A	Can1-Red	8	chr14	N	G_C	4			526963	577144	50182	37	37	0.737316	no	CG multiple-switch
115_SAE_10	sae2Δ	1n	40	A3A	Can1-Red	9	chr15	G		0			374857	379593	4737	11	11	2.32214	no	C- or G- coord
115_SAE_10	sae2Δ	1n	40	A3A	Can1-Red	10	chr16	N	G_C	3			695006	724014	29009	21	21	0.723913	no	CG multiple-switch
115_SAE_11	sae2Δ	1n	40	A3A	Can1-Red	1	chr2	N	C	0			468893	475385	6493	12	11	1.69413	yes	C- or G- coord
115_SAE_11	sae2Δ	1n	40	A3A	Can1-Red	2	chr2	G		0			686540	708404	21865	10	10	0.457352	no	C- or G- coord
115_SAE_11	sae2Δ	1n	40	A3A	Can1-Red	3	chr12	G		0			804352	809784	5433	6	6	1.10436	no	C- or G- coord
115_SAE_11	sae2Δ	1n	40	A3A	Can1-Red	4	chr13	G		0			433721	434979	1259	3	3	2.38284	no
115_SAE_11	sae2Δ	1n	40	A3A	Can1-Red	5	chr16	N	G_C	1	lessThan2Cor2G	C	398882	402768	3887	6	6	1.54361	no	coord with terminal CG	169	489
115_SAE_14	sae2Δ	1n	40	A3A	Can1-Red	1	chr1	N	T_G_C	2			1491	1547	57	4	4	70.1754	no
115_SAE_3	sae2Δ	1n	40	A3A	Can1-Red	1	chr2	C		0			93941	101176	7236	11	11	1.52018	no	C- or G- coord
115_SAE_3	sae2Δ	1n	40	A3A	Can1-Red	2	chr2	C		0			144074	147212	3139	5	5	1.59286	no	C- or G- coord
115_SAE_3	sae2Δ	1n	40	A3A	Can1-Red	3	chr2	C		0			472420	478239	5820	5	5	0.859107	yes	C- or G- coord
115_SAE_6	sae2Δ	1n	40	A3A	Can1-Red	1	chr13	G		0			224150	244236	20087	9	9	0.448051	no	C- or G- coord
115_SAE_7	sae2Δ	1n	40	A3A	Can1-Red	1	chr2	N	G_C	2			469868	485286	15419	23	22	1.42681	yes	CG multiple-switch
115_SAE_7	sae2Δ	1n	40	A3A	Can1-Red	2	chr3	G		0			176723	184475	7753	12	12	1.54779	no	C- or G- coord
115_SAE_7	sae2Δ	1n	40	A3A	Can1-Red	3	chr4	N	C_A	2			1500871	1507616	6746	7	6	0.889416	no
115_SAE_7	sae2Δ	1n	40	A3A	Can1-Red	4	chr7	G		0			836435	846417	9983	6	6	0.601022	no	C- or G- coord
115_SAE_7	sae2Δ	1n	40	A3A	Can1-Red	5	chr8	C		0			102868	110622	7755	8	8	1.03159	no	C- or G- coord
115_SAE_7	sae2Δ	1n	40	A3A	Can1-Red	6	chr15	N	G_C	2			834458	863455	28998	10	10	0.344851	no	CG multiple-switch
115_SAE_8	sae2Δ	1n	40	A3A	Can1-Red	1	chr2	N	G_C	1	moreThan1Cand1G	C	470006	480862	10857	25	24	2.21056	yes	CG single-switch
115_SAE_8	sae2Δ	1n	40	A3A	Can1-Red	2	chr4	G		0			1088294	1090342	2049	4	4	1.95217	no	C- or G- coord
115_SAE_8	sae2Δ	1n	40	A3A	Can1-Red	3	chr5	G		0			37053	46322	9270	6	6	0.647249	no	C- or G- coord
115_SAE_8	sae2Δ	1n	40	A3A	Can1-Red	4	chr11	C		0			386311	388992	2682	4	4	1.49142	no	C- or G- coord
115_SAE_8	sae2Δ	1n	40	A3A	Can1-Red	5	chr13	C		0			361316	366239	4924	5	5	1.01543	no	C- or G- coord
115_SAE_8	sae2Δ	1n	40	A3A	Can1-Red	6	chr15	C		0			553325	560863	7539	16	16	2.1223	no	C- or G- coord
115_SAE_9	sae2Δ	1n	40	A3A	Can1-Red	1	chr2	C		0			456114	482578	26465	16	16	0.604572	yes	C- or G- coord
116_SGS_10	sgs1Δ	1n	40	A3A	Can1-Red	1	chr2	N	G_C	1	moreThan1Cand1G	C	465099	489551	24453	27	26	1.06326	yes	CG single-switch
116_SGS_11	sgs1Δ	1n	40	A3A	Can1-Red	1	chr2	N	T_G_C	6			461199	483825	22627	51	48	2.12136	yes
116_SGS_11	sgs1Δ	1n	40	A3A	Can1-Red	2	chr9	N	G_C	1	moreThan1Cand1G	C	60849	69843	8995	5	5	0.555864	no	CG single-switch
116_SGS_11	sgs1Δ	1n	40	A3A	Can1-Red	3	chr13	N	G	0			335148	336458	1311	9	7	5.33944	no	C- or G- coord
116_SGS_16	sgs1Δ	1n	40	A3A	Can1-Red	1	chr2	C		0			453300	488990	35691	10	10	0.280183	yes	C- or G- coord
116_SGS_16	sgs1Δ	1n	40	A3A	Can1-Red	2	chr2	N	G_C	1	lessThan2Cor2G	C	790529	792498	1970	4	4	2.03046	no	coord with terminal CG	180	313
116_SGS_16	sgs1Δ	1n	40	A3A	Can1-Red	3	chr8	N	G_C	2			491847	508890	17044	7	7	0.410702	no	CG multiple-switch
116_SGS_19	sgs1Δ	1n	40	A3A	Can1-Red	1	chr2	C		0			456244	475599	19356	11	11	0.568299	yes	C- or G- coord
116_SGS_3	sgs1Δ	1n	40	A3A	Can1-Red	1	chr2	N	G_C	2			462913	483627	20715	20	20	0.965484	yes	CG multiple-switch
116_SGS_3	sgs1Δ	1n	40	A3A	Can1-Red	2	chr16	G		0			254570	262919	8350	7	7	0.838323	no	C- or G- coord
116_SGS_4	sgs1Δ	1n	40	A3A	Can1-Red	1	chr1	C		0			196441	197867	1427	4	4	2.80308	no	C- or G- coord
116_SGS_4	sgs1Δ	1n	40	A3A	Can1-Red	2	chr2	N	G_C_A	2			467605	481957	14353	20	20	1.39344	yes
116_SGS_4	sgs1Δ	1n	40	A3A	Can1-Red	3	chr3	G		0			23576	24927	1352	4	4	2.95858	no	C- or G- coord
116_SGS_4	sgs1Δ	1n	40	A3A	Can1-Red	4	chr3	G		0			292179	296978	4800	5	5	1.04167	no	C- or G- coord
116_SGS_7	sgs1Δ	1n	40	A3A	Can1-Red	1	chr2	N	G_C	1	moreThan1Cand1G	C	468637	484457	15821	11	11	0.695278	yes	CG single-switch
116_SGS_8	sgs1Δ	1n	40	A3A	Can1-Red	1	chr2	N	G_C	1	moreThan1Cand1G	C	471952	487193	15242	24	22	1.44338	yes	CG single-switch
116_SGS_8	sgs1Δ	1n	40	A3A	Can1-Red	2	chr12	N	T_G	1			975998	982153	6156	5	5	0.812216	no
116_SGS_9	sgs1Δ	1n	40	A3A	Can1-Red	1	chr2	N	G_C	4			465510	488433	22924	36	36	1.57041	yes	CG multiple-switch
117_WT_1	WT haploid	1n	40	A3A	Can1-Red	1	chr2	N	G_C	1	moreThan1Cand1G	C	464675	475689	11015	6	6	0.544712	yes	CG single-switch
117_WT_1	WT haploid	1n	40	A3A	Can1-Red	2	chr14	N	T_C	2			535204	560703	25500	21	21	0.823529	no
117_WT_10	WT haploid	1n	40	A3A	Can1-Red	1	chr2	G		0			470724	477167	6444	15	15	2.32775	yes	C- or G- coord
117_WT_12	WT haploid	1n	40	A3A	Can1-Red	1	chr2	N	G_C	1	moreThan1Cand1G	C	468891	485896	17006	52	51	2.99894	yes	CG single-switch
117_WT_12	WT haploid	1n	40	A3A	Can1-Red	2	chr7	C		0			442646	447815	5170	5	5	0.967118	no	C- or G- coord
117_WT_12	WT haploid	1n	40	A3A	Can1-Red	3	chr15	N	G_C	1	lessThan2Cor2G	G	648465	665639	17175	7	7	0.407569	no	coord with terminal CG	9727	917
117_WT_13	WT haploid	1n	40	A3A	Can1-Red	1	chr2	N	G_C	1	moreThan1Cand1G	C	466816	479765	12950	27	27	2.08494	yes	CG single-switch
117_WT_13	WT haploid	1n	40	A3A	Can1-Red	2	chr7	N	G_C	1	lessThan2Cor2G	G	523209	526269	3061	4	4	1.30676	no	coord with terminal CG	2704	327
117_WT_13	WT haploid	1n	40	A3A	Can1-Red	3	chr8	N	G_C	1	lessThan2Cor2G	C	539646	549459	9814	16	15	1.52843	no	coord with terminal CG	5750	52
117_WT_15	WT haploid	1n	40	A3A	Can1-Red	1	chr2	N	G_C	1	lessThan2Cor2G	G	457357	477166	19810	29	29	1.46391	yes	coord with terminal CG	4386	298
117_WT_15	WT haploid	1n	40	A3A	Can1-Red	2	chr13	C		0			551401	560517	9117	6	6	0.658111	no	C- or G- coord
117_WT_16	WT haploid	1n	40	A3A	Can1-Red	1	chr2	N	T_G_C	2			469567	475185	5619	9	9	1.60171	yes
117_WT_16	WT haploid	1n	40	A3A	Can1-Red	2	chr12	N	C_A	1			12677	12701	25	3	3	120	no
117_WT_16	WT haploid	1n	40	A3A	Can1-Red	3	chr12	N	G_C	1	moreThan1Cand1G	C	633581	658021	24441	9	9	0.368234	no	CG single-switch
117_WT_16	WT haploid	1n	40	A3A	Can1-Red	4	chr16	N	G_C	1	moreThan1Cand1G	C	323488	333835	10348	5	5	0.483185	no	CG single-switch
117_WT_17	WT haploid	1n	40	A3A	Can1-Red	1	chr13	N	T_G	2			595820	602711	6892	6	6	0.870575	no
117_WT_2	WT haploid	1n	40	A3A	Can1-Red	1	chr2	N	G_C	1	moreThan1Cand1G	C	463987	493004	29018	36	36	1.24061	yes	CG single-switch
117_WT_2	WT haploid	1n	40	A3A	Can1-Red	2	chr10	N	T_C	1			711528	715631	4104	8	8	1.94932	no
117_WT_3	WT haploid	1n	40	A3A	Can1-Red	1	chr2	N	G_C	1	moreThan1Cand1G	C	471847	479878	8032	6	6	0.747012	yes	CG single-switch
121_SAE_1	sae2Δ	1n	40	A3A	Can1-Red	1	chr2	N	G	0			467207	478917	11711	22	21	1.79319	yes	C- or G- coord
121_SAE_1	sae2Δ	1n	40	A3A	Can1-Red	2	chr12	C		0			489585	493389	3805	8	8	2.1025	no	C- or G- coord
121_SAE_1	sae2Δ	1n	40	A3A	Can1-Red	3	chr15	C		0			366361	369095	2735	5	5	1.82815	no	C- or G- coord
121_SAE_10	sae2Δ	1n	40	A3A	Can1-Red	1	chr2	C		0			466457	475981	9525	11	11	1.15486	yes	C- or G- coord
121_SAE_10	sae2Δ	1n	40	A3A	Can1-Red	2	chr13	N	G_C	3			544310	561219	16910	13	13	0.768776	no	CG multiple-switch
121_SAE_10	sae2Δ	1n	40	A3A	Can1-Red	3	chr13	N	G_C	2			904634	915306	10673	13	13	1.21803	no	CG multiple-switch
121_SAE_11	sae2Δ	1n	40	A3A	Can1-Red	1	chr2	N	G_C	1	lessThan2Cor2G	G	458323	477790	19468	13	13	0.667762	yes	coord with terminal CG	9282	575
121_SAE_11	sae2Δ	1n	40	A3A	Can1-Red	2	chr4	G		0			145243	157642	12400	17	17	1.37097	no	C- or G- coord
121_SAE_11	sae2Δ	1n	40	A3A	Can1-Red	3	chr5	N	C_A	2			315053	333294	18242	6	6	0.328911	no
121_SAE_11	sae2Δ	1n	40	A3A	Can1-Red	4	chr12	G		0			807991	812655	4665	4	4	0.857449	no	C- or G- coord
121_SAE_2	sae2Δ	1n	40	A3A	Can1-Red	1	chr2	N	C	0			460275	486882	26608	31	30	1.12748	yes	C- or G- coord
121_SAE_3	sae2Δ	1n	40	A3A	Can1-Red	1	chr2	G		0			466622	482409	15788	12	12	0.760071	yes	C- or G- coord
121_SAE_4	sae2Δ	1n	40	A3A	Can1-Red	1	chr2	C		0			470174	476544	6371	11	11	1.72657	yes	C- or G- coord
121_SAE_4	sae2Δ	1n	40	A3A	Can1-Red	2	chr5	G		0			79766	85094	5329	5	5	0.938262	no	C- or G- coord
121_SAE_4	sae2Δ	1n	40	A3A	Can1-Red	3	chr7	N	G_C	2			383241	400122	16882	6	6	0.355408	no	CG multiple-switch
121_SAE_4	sae2Δ	1n	40	A3A	Can1-Red	4	chr12	N	G_C	3			505563	514607	9045	28	27	2.98507	no	CG multiple-switch
121_SAE_4	sae2Δ	1n	40	A3A	Can1-Red	5	chr12	G		0			810864	815082	4219	5	5	1.18511	no	C- or G- coord
121_SAE_4	sae2Δ	1n	40	A3A	Can1-Red	6	chr14	G		0			307753	313891	6139	9	9	1.46604	no	C- or G- coord
121_SAE_4	sae2Δ	1n	40	A3A	Can1-Red	7	chr16	N	G_C	2			173029	173083	55	3	3	54.5455	no
121_SAE_4	sae2Δ	1n	40	A3A	Can1-Red	8	chr16	G		0			647263	650744	3482	4	4	1.14877	no	C- or G- coord
121_SAE_5	sae2Δ	1n	40	A3A	Can1-Red	1	chr2	G		0			465155	480656	15502	12	12	0.774094	yes	C- or G- coord
121_SAE_5	sae2Δ	1n	40	A3A	Can1-Red	2	chr9	N	G_C	1	lessThan2Cor2G	G	319464	327867	8404	7	7	0.832937	no	coord with terminal CG	3896	1354
121_SAE_5	sae2Δ	1n	40	A3A	Can1-Red	3	chr10	G		0			191670	192291	622	3	3	4.82315	no
121_SAE_5	sae2Δ	1n	40	A3A	Can1-Red	4	chr12	N	G_C	1	lessThan2Cor2G	G	914143	922510	8368	6	6	0.717017	no	coord with terminal CG	5256	2360
121_SAE_5	sae2Δ	1n	40	A3A	Can1-Red	5	chr13	C		0			60898	80083	19186	14	14	0.729699	no	C- or G- coord
121_SAE_6	sae2Δ	1n	40	A3A	Can1-Red	1	chr2	N	G	0			11446	28587	17142	9	8	0.46669	no	C- or G- coord
121_SAE_6	sae2Δ	1n	40	A3A	Can1-Red	2	chr2	N	T_G_C	2			470359	486418	16060	40	40	2.49066	yes
121_SAE_6	sae2Δ	1n	40	A3A	Can1-Red	3	chr2	N	G_C	2			511141	524413	13273	26	26	1.95886	no	CG multiple-switch
121_SAE_6	sae2Δ	1n	40	A3A	Can1-Red	4	chr4	N	T_G	2			26597	28826	2230	4	4	1.79372	no
121_SAE_6	sae2Δ	1n	40	A3A	Can1-Red	5	chr14	N	G_C	1	moreThan1Cand1G	C	210599	218326	7728	6	6	0.776398	no	CG single-switch
121_SAE_7	sae2Δ	1n	40	A3A	Can1-Red	1	chr2	G		0			469096	477167	8072	23	23	2.84936	yes	C- or G- coord
121_SAE_7	sae2Δ	1n	40	A3A	Can1-Red	2	chr4	G		0			888054	894710	6657	10	10	1.50218	no	C- or G- coord
121_SAE_7	sae2Δ	1n	40	A3A	Can1-Red	3	chr10	N	G_C	1	moreThan1Cand1G	C	362050	378474	16425	13	13	0.791476	no	CG single-switch
121_SAE_7	sae2Δ	1n	40	A3A	Can1-Red	4	chr12	N	G	0			864955	870420	5466	16	15	2.74424	no	C- or G- coord
121_SAE_7	sae2Δ	1n	40	A3A	Can1-Red	5	chr13	G		0			127854	135950	8097	5	5	0.617513	no	C- or G- coord
121_SAE_8	sae2Δ	1n	40	A3A	Can1-Red	1	chr2	C		0			463167	483684	20518	28	28	1.36466	yes	C- or G- coord
121_SAE_8	sae2Δ	1n	40	A3A	Can1-Red	2	chr11	C		0			125888	129609	3722	6	6	1.61204	no	C- or G- coord
121_SAE_8	sae2Δ	1n	40	A3A	Can1-Red	3	chr14	G		0			497317	503734	6418	4	4	0.623247	no	C- or G- coord
121_SAE_8	sae2Δ	1n	40	A3A	Can1-Red	4	chr16	N	G_C	1	lessThan2Cor2G	C	49710	56573	6864	13	12	1.74825	no	coord with terminal CG	1995	288
121_SAE_9	sae2Δ	1n	40	A3A	Can1-Red	1	chr2	N	G_C	1	lessThan2Cor2G	G	461779	477734	15956	25	24	1.50414	yes	coord with terminal CG	2665	324
121_SAE_9	sae2Δ	1n	40	A3A	Can1-Red	2	chr10	C		0			560992	564830	3839	4	4	1.04194	no	C- or G- coord
121_SAE_9	sae2Δ	1n	40	A3A	Can1-Red	3	chr11	N	G_C	2			531548	551595	20048	30	30	1.49641	no	CG multiple-switch
122_SGS_1	sgs1Δ	1n	40	A3A	Can1-Red	1	chr2	N	G_C	1	lessThan2Cor2G	C	470526	479183	8658	6	6	0.693001	yes	coord with terminal CG	3909	717
122_SGS_1	sgs1Δ	1n	40	A3A	Can1-Red	2	chr3	N	G_C	2			170326	175941	5616	4	4	0.712251	no	CG multiple-switch
122_SGS_1	sgs1Δ	1n	40	A3A	Can1-Red	3	chr6	G		0			198107	215081	16975	6	6	0.353461	no	C- or G- coord
122_SGS_11	sgs1Δ	1n	40	A3A	Can1-Red	1	chr2	N	G_C	3			465646	484659	19014	22	22	1.15704	yes	CG multiple-switch
122_SGS_12	sgs1Δ	1n	40	A3A	Can1-Red	1	chr2	C		0			465199	483499	18301	41	41	2.24031	yes	C- or G- coord
122_SGS_13	sgs1Δ	1n	40	A3A	Can1-Red	1	chr12	C		0			379916	383339	3424	5	5	1.46028	no	C- or G- coord
122_SGS_14	sgs1Δ	1n	40	A3A	Can1-Red	1	chr2	N	G_C	1	moreThan1Cand1G	C	471611	483699	12089	8	8	0.661759	yes	CG single-switch
122_SGS_2	sgs1Δ	1n	40	A3A	Can1-Red	1	chr2	N	G_C	3			472362	483510	11149	15	15	1.34541	yes	CG multiple-switch
122_SGS_4	sgs1Δ	1n	40	A3A	Can1-Red	1	chr2	N	G_C	1	moreThan1Cand1G	C	470059	497115	27057	12	12	0.443508	yes	CG single-switch
122_SGS_4	sgs1Δ	1n	40	A3A	Can1-Red	2	chr4	N	G_C	2			468146	474282	6137	4	4	0.651784	no	CG multiple-switch
122_SGS_4	sgs1Δ	1n	40	A3A	Can1-Red	3	chr13	G		0			877095	888412	11318	5	5	0.441774	no	C- or G- coord
122_SGS_5	sgs1Δ	1n	40	A3A	Can1-Red	1	chr2	G		0			470032	475120	5089	12	12	2.35803	yes	C- or G- coord
122_SGS_5	sgs1Δ	1n	40	A3A	Can1-Red	2	chr3	N	G	0			209039	220356	11318	11	10	0.883548	no	C- or G- coord
122_SGS_5	sgs1Δ	1n	40	A3A	Can1-Red	3	chr10	G		0			142979	145458	2480	4	4	1.6129	no	C- or G- coord
122_SGS_5	sgs1Δ	1n	40	A3A	Can1-Red	4	chr10	G		0			632190	637086	4897	5	5	1.02103	no	C- or G- coord
122_SGS_6	sgs1Δ	1n	40	A3A	Can1-Red	1	chr2	C		0			468051	472876	4826	5	5	1.03605	yes	C- or G- coord
122_SGS_6	sgs1Δ	1n	40	A3A	Can1-Red	2	chr16	N	G_C_A	3			866571	869694	3124	6	5	1.60051	no
122_SGS_7	sgs1Δ	1n	40	A3A	Can1-Red	1	chr2	N	G_C	1	moreThan1Cand1G	C	469261	483857	14597	25	24	1.64417	yes	CG single-switch
122_SGS_9	sgs1Δ	1n	40	A3A	Can1-Red	1	chr2	N	G_C	1	lessThan2Cor2G	C	473002	482347	9346	12	12	1.28397	yes	coord with terminal CG	1980	309
123_WT_1	WT haploid	1n	40	A3A	Can1-Red	1	chr2	C		0			472231	483815	11585	17	17	1.46741	yes	C- or G- coord
123_WT_1	WT haploid	1n	40	A3A	Can1-Red	2	chr4	N	G_C	1	moreThan1Cand1G	C	836806	843152	6347	6	6	0.945329	no	CG single-switch
123_WT_10	WT haploid	1n	40	A3A	Can1-Red	1	chr2	N	G_C	1	lessThan2Cor2G	C	452655	484524	31870	42	41	1.28648	yes	coord with terminal CG	na	na
123_WT_2	WT haploid	1n	40	A3A	Can1-Red	1	chr2	N	G_C	1	moreThan1Cand1G	C	471183	480732	9550	11	11	1.15183	yes	CG single-switch
123_WT_2	WT haploid	1n	40	A3A	Can1-Red	2	chr15	N	T_G_C	2			220923	233875	12953	5	5	0.386011	no
123_WT_3	WT haploid	1n	40	A3A	Can1-Red	1	chr2	N	T_G_C	6			460447	512299	51853	79	77	1.48497	yes
123_WT_3	WT haploid	1n	40	A3A	Can1-Red	2	chr15	N	G_C	1	moreThan1Cand1G	C	1049224	1056785	7562	6	6	0.793441	no	CG single-switch
123_WT_5	WT haploid	1n	40	A3A	Can1-Red	1	chr2	G		0			466766	488132	21367	37	37	1.73164	yes	C- or G- coord
123_WT_5	WT haploid	1n	40	A3A	Can1-Red	2	chr9	N	G_C_A	3			390185	399929	9745	7	7	0.718317	no
123_WT_5	WT haploid	1n	40	A3A	Can1-Red	3	chr10	N	G_C	1	moreThan1Cand1G	C	535499	554501	19003	8	8	0.420986	no	CG single-switch
123_WT_6	WT haploid	1n	40	A3A	Can1-Red	1	chr2	N	G_C	1	moreThan1Cand1G	C	469943	478518	8576	10	10	1.16604	yes	CG single-switch
123_WT_6	WT haploid	1n	40	A3A	Can1-Red	2	chr5	G		0			136683	137091	409	3	3	7.33496	no
123_WT_6	WT haploid	1n	40	A3A	Can1-Red	3	chr12	G		0			361893	367587	5695	7	7	1.22915	no	C- or G- coord
123_WT_7	WT haploid	1n	40	A3A	Can1-Red	1	chr2	N	T_G_C	2			475274	492242	16969	11	11	0.648241	yes
123_WT_8	WT haploid	1n	40	A3A	Can1-Red	1	chr2	N	G_C	2			378854	401832	22979	8	8	0.348144	no	CG multiple-switch
123_WT_9	WT haploid	1n	40	A3A	Can1-Red	1	chr2	N	G_C	2			472945	489833	16889	7	7	0.414471	yes	CG multiple-switch
149_EXO_1	exo1Δ	1n	40	A3A	Can1-Red	1	chr2	C		0			468641	476225	7585	4	4	0.527357	yes	C- or G- coord
149_EXO_10	exo1Δ	1n	40	A3A	Can1-Red	1	chr2	C		0			471028	474911	3884	8	8	2.05973	yes	C- or G- coord
149_EXO_10	exo1Δ	1n	40	A3A	Can1-Red	2	chr5	N	T_A	1			370178	370189	12	2	2	166.667	no
149_EXO_11	exo1Δ	1n	40	A3A	Can1-Red	1	chr2	N	G_C	1	moreThan1Cand1G	C	465836	476220	10385	14	14	1.3481	yes	CG single-switch
149_EXO_14	exo1Δ	1n	40	A3A	Can1-Red	1	chr12	N	G_C	1	moreThan1Cand1G	C	579110	592353	13244	5	5	0.377529	no	CG single-switch
149_EXO_14	exo1Δ	1n	40	A3A	Can1-Red	2	chr15	G		0			719666	720974	1309	5	5	3.81971	no	C- or G- coord
149_EXO_16	exo1Δ	1n	40	A3A	Can1-Red	1	chr2	N	G_C	1	lessThan2Cor2G	C	463038	475682	12645	36	35	2.76789	yes	coord with terminal CG	327	2268
149_EXO_16	exo1Δ	1n	40	A3A	Can1-Red	2	chr15	G		0			837590	846390	8801	10	10	1.13623	no	C- or G- coord
149_EXO_17	exo1Δ	1n	40	A3A	Can1-Red	1	chr2	C		0			474969	481269	6301	5	5	0.793525	yes	C- or G- coord
149_EXO_17	exo1Δ	1n	40	A3A	Can1-Red	2	chr2	G		0			532203	578776	46574	17	17	0.365011	no	C- or G- coord
149_EXO_17	exo1Δ	1n	40	A3A	Can1-Red	3	chr3	N	G_C	1	lessThan2Cor2G	C	162234	162249	16	2	2	125	no
149_EXO_17	exo1Δ	1n	40	A3A	Can1-Red	4	chr13	G		0			856891	858919	2029	4	4	1.97141	no	C- or G- coord
149_EXO_2	exo1Δ	1n	40	A3A	Can1-Red	1	chr2	N	G_C	2			463662	474822	11161	5	5	0.447989	yes	CG multiple-switch
149_EXO_20	exo1Δ	1n	40	A3A	Can1-Red	1	chr2	C		0			468226	475361	7136	12	12	1.68161	yes	C- or G- coord
149_EXO_20	exo1Δ	1n	40	A3A	Can1-Red	2	chr4	N	G_C	1	moreThan1Cand1G	C	673699	686437	12739	8	8	0.627993	no	CG single-switch
149_EXO_20	exo1Δ	1n	40	A3A	Can1-Red	3	chr7	G		0			912657	916159	3503	4	4	1.14188	no	C- or G- coord
149_EXO_20	exo1Δ	1n	40	A3A	Can1-Red	4	chr11	N	G_C	1	lessThan2Cor2G	C	69656	76396	6741	5	5	0.74173	no	coord with terminal CG	6365	26
149_EXO_20	exo1Δ	1n	40	A3A	Can1-Red	5	chr12	C		0			306245	313491	7247	4	4	0.551953	no	C- or G- coord
149_EXO_20	exo1Δ	1n	40	A3A	Can1-Red	6	chr15	N	G_C	2			2762	6506	3745	6	6	1.60214	no	CG multiple-switch
149_EXO_21	exo1Δ	1n	40	A3A	Can1-Red	1	chr2	N	G_C_A	2			472236	477920	5685	6	6	1.05541	yes
149_EXO_21	exo1Δ	1n	40	A3A	Can1-Red	2	chr13	N	G_C	1	lessThan2Cor2G	C	231975	235945	3971	7	7	1.76278	no	coord with terminal CG	3052	12
149_EXO_24	exo1Δ	1n	40	A3A	Can1-Red	1	chr1	G		0			50827	76744	25918	6	6	0.231499	no	C- or G- coord
149_EXO_24	exo1Δ	1n	40	A3A	Can1-Red	2	chr2	N	G_C	1	lessThan2Cor2G	C	466438	480710	14273	13	13	0.910811	yes	coord with terminal CG	763	3857
149_EXO_25	exo1Δ	1n	40	A3A	Can1-Red	1	chr2	C		0			470093	475931	5839	6	6	1.02757	yes	C- or G- coord
149_EXO_26	exo1Δ	1n	40	A3A	Can1-Red	1	chr2	N	G_C	2			447619	490561	42943	34	33	0.768461	yes	CG multiple-switch
149_EXO_27	exo1Δ	1n	40	A3A	Can1-Red	1	chr2	N	G_C	1	lessThan2Cor2G	C	464718	476750	12033	11	11	0.914153	yes	coord with terminal CG	6094	2621
149_EXO_28	exo1Δ	1n	40	A3A	Can1-Red	1	chr2	N	G_C	1	moreThan1Cand1G	C	464291	479878	15588	68	63	4.04157	yes	CG single-switch
149_EXO_28	exo1Δ	1n	40	A3A	Can1-Red	2	chr7	C		0			995292	1017078	21787	12	12	0.550787	no	C- or G- coord
149_EXO_28	exo1Δ	1n	40	A3A	Can1-Red	3	chr13	N	G_C	4			297049	318712	21664	26	26	1.20015	no	CG multiple-switch
149_EXO_28	exo1Δ	1n	40	A3A	Can1-Red	4	chr16	N	G_C	2			170444	177193	6750	8	8	1.18519	no	CG multiple-switch
149_EXO_29	exo1Δ	1n	40	A3A	Can1-Red	1	chr4	N	G_C	1	lessThan2Cor2G	C	1475729	1479949	4221	5	5	1.18455	no	coord with terminal CG	2864	506
149_EXO_3	exo1Δ	1n	40	A3A	Can1-Red	1	chr2	N	G_C	1	moreThan1Cand1G	C	470045	478579	8535	8	8	0.937317	yes	CG single-switch
149_EXO_3	exo1Δ	1n	40	A3A	Can1-Red	2	chr2	C		0			566105	585274	19170	10	10	0.521648	no	C- or G- coord
149_EXO_32	exo1Δ	1n	40	A3A	Can1-Red	1	chr2	N	G_C	1	moreThan1Cand1G	C	463110	476561	13452	12	12	0.892061	yes	CG single-switch
149_EXO_4	exo1Δ	1n	40	A3A	Can1-Red	1	chr2	N	G_C	1	moreThan1Cand1G	C	462189	482816	20628	26	26	1.26042	yes	CG single-switch
149_EXO_5	exo1Δ	1n	40	A3A	Can1-Red	1	chr2	G		0			471309	476990	5682	5	5	0.879972	yes	C- or G- coord
149_EXO_7	exo1Δ	1n	40	A3A	Can1-Red	1	chr2	N	G_C	1	moreThan1Cand1G	C	460646	474766	14121	25	24	1.6996	yes	CG single-switch
149_EXO_7	exo1Δ	1n	40	A3A	Can1-Red	2	chr2	N	G_C	1	moreThan1Cand1G	C	555096	564727	9632	7	7	0.726744	no	CG single-switch
149_EXO_8	exo1Δ	1n	40	A3A	Can1-Red	1	chr2	N	G_C	2			452482	476837	24356	20	20	0.821153	yes	CG multiple-switch
149_EXO_8	exo1Δ	1n	40	A3A	Can1-Red	2	chr5	G		0			445760	453493	7734	5	5	0.646496	no	C- or G- coord
156_SGSEXO_10	sgs1Δ exo1Δ	1n	40	A3A	Can1-Red	1	chr2	C		0			408691	419707	11017	6	6	0.544613	no	C- or G- coord
156_SGSEXO_10	sgs1Δ exo1Δ	1n	40	A3A	Can1-Red	2	chr2	C		0			472486	493457	20972	9	9	0.429144	yes	C- or G- coord
156_SGSEXO_12	sgs1Δ exo1Δ	1n	40	A3A	Can1-Red	1	chr2	C		0			472095	476063	3969	6	6	1.51172	yes	C- or G- coord
156_SGSEXO_12	sgs1Δ exo1Δ	1n	40	A3A	Can1-Red	2	chr7	G		0			343107	343846	740	4	4	5.40541	no	C- or G- coord
156_SGSEXO_14	sgs1Δ exo1Δ	1n	40	A3A	Can1-Red	1	chr2	G		0			471108	482409	11302	10	10	0.884799	yes	C- or G- coord
156_SGSEXO_14	sgs1Δ exo1Δ	1n	40	A3A	Can1-Red	2	chr9	N	T_G_A	4			24487	27667	3181	9	8	2.51493	no
156_SGSEXO_15	sgs1Δ exo1Δ	1n	40	A3A	Can1-Red	1	chr1	N	G_C_A	6			210672	210735	64	7	3	46.875	no
156_SGSEXO_2	sgs1Δ exo1Δ	1n	20	A3A	Can1-Red	1	chr2	C		0			460618	476303	15686	12	12	0.765013	yes	C- or G- coord
156_SGSEXO_2	sgs1Δ exo1Δ	1n	20	A3A	Can1-Red	2	chr2	C		0			510946	545937	34992	6	6	0.171468	no	C- or G- coord
156_SGSEXO_4	sgs1Δ exo1Δ	1n	20	A3A	Can1-Red	1	chr2	N	T_G_C_A	3			427949	482060	54112	42	41	0.757688	yes
156_SGSEXO_6	sgs1Δ exo1Δ	1n	20	A3A	Can1-Red	1	chr2	C		0			568494	581701	13208	4	4	0.302847	no	C- or G- coord
156_SGSEXO_6	sgs1Δ exo1Δ	1n	20	A3A	Can1-Red	2	chr2	C		0			609037	615042	6006	5	5	0.832501	no	C- or G- coord
156_SGSEXO_6	sgs1Δ exo1Δ	1n	20	A3A	Can1-Red	3	chr15	N	G_A	1			421148	421161	14	2	2	142.857	no
156_SGSEXO_7	sgs1Δ exo1Δ	1n	20	A3A	Can1-Red	1	chr8	N	G_C	1	moreThan1Cand1G	C	99956	108121	8166	5	5	0.612295	no	CG single-switch
156_SGSEXO_9	sgs1Δ exo1Δ	1n	40	A3A	Can1-Red	1	chr2	C		0			458566	499454	40889	19	19	0.464673	yes	C- or G- coord
156_SGSEXO_9	sgs1Δ exo1Δ	1n	40	A3A	Can1-Red	2	chr2	C		0			540847	552474	11628	5	5	0.429997	no	C- or G- coord
157_EXO_1	exo1Δ	1n	40	A3A	Can1-Red	1	chr2	N	G_C	2			457830	479208	21379	31	30	1.40325	yes	CG multiple-switch
157_EXO_1	exo1Δ	1n	40	A3A	Can1-Red	2	chr16	N	G_C	1	moreThan1Cand1G	C	868782	879946	11165	6	6	0.537394	no	CG single-switch
157_EXO_10	exo1Δ	1n	40	A3A	Can1-Red	1	chr2	N	G_C	3			469510	487284	17775	26	26	1.46273	yes	CG multiple-switch
157_EXO_10	exo1Δ	1n	40	A3A	Can1-Red	2	chr5	N	G_C	2			286861	297303	10443	5	5	0.47879	no	CG multiple-switch
157_EXO_10	exo1Δ	1n	40	A3A	Can1-Red	3	chr13	N	G_C	1	lessThan2Cor2G	C	575126	575910	785	3	3	3.82166	no
157_EXO_10	exo1Δ	1n	40	A3A	Can1-Red	4	chr15	G		0			160669	161068	400	3	3	7.5	no
157_EXO_11	exo1Δ	1n	40	A3A	Can1-Red	1	chr2	N	T_G_C_A	5			464038	483711	19674	17	15	0.762428	yes
157_EXO_14	exo1Δ	1n	40	A3A	Can1-Red	1	chr1	N	G_C	3			156753	184039	27287	11	11	0.403122	no	CG multiple-switch
157_EXO_14	exo1Δ	1n	40	A3A	Can1-Red	2	chr4	N	G_C	1	moreThan1Cand1G	C	133698	136419	2722	4	4	1.46951	no	CG single-switch
157_EXO_14	exo1Δ	1n	40	A3A	Can1-Red	3	chr11	N	C_A	1			310835	311338	504	3	3	5.95238	no
157_EXO_15	exo1Δ	1n	40	A3A	Can1-Red	1	chr2	G		0			209888	209926	39	3	3	76.9231	no
157_EXO_15	exo1Δ	1n	40	A3A	Can1-Red	2	chr12	G		0			82635	87257	4623	4	4	0.865239	no	C- or G- coord
157_EXO_16	exo1Δ	1n	40	A3A	Can1-Red	1	chr2	N	G_C	1	moreThan1Cand1G	C	464556	485007	20452	74	71	3.47154	yes	CG single-switch
157_EXO_16	exo1Δ	1n	40	A3A	Can1-Red	2	chr4	G		0			541743	546183	4441	5	5	1.12587	no	C- or G- coord
157_EXO_16	exo1Δ	1n	40	A3A	Can1-Red	3	chr4	N	G_C	1	lessThan2Cor2G	C	1104383	1150870	46488	16	16	0.344175	no	coord with terminal CG	4253	1303
157_EXO_16	exo1Δ	1n	40	A3A	Can1-Red	4	chr4	G		0			1163915	1167174	3260	11	11	3.37423	no	C- or G- coord
157_EXO_16	exo1Δ	1n	40	A3A	Can1-Red	5	chr7	N	G_C	3			539207	553764	14558	7	7	0.480835	no	CG multiple-switch
157_EXO_2	exo1Δ	1n	40	A3A	Can1-Red	1	chr2	N	G_C	2			467352	478932	11581	10	10	0.863483	yes	CG multiple-switch
157_EXO_3	exo1Δ	1n	40	A3A	Can1-Red	1	chr2	N	G_C	1	moreThan1Cand1G	C	468893	487139	18247	49	45	2.46616	yes	CG single-switch
157_EXO_3	exo1Δ	1n	40	A3A	Can1-Red	2	chr10	N	C_A	1			109896	113692	3797	4	4	1.05346	no
157_EXO_5	exo1Δ	1n	40	A3A	Can1-Red	1	chr2	N	G_C	1	lessThan2Cor2G	C	471753	476874	5122	8	8	1.56189	yes	coord with terminal CG	276	312
157_EXO_6	exo1Δ	1n	40	A3A	Can1-Red	1	chr2	N	G_C	3			462945	488481	25537	56	55	2.15374	yes	CG multiple-switch
157_EXO_7	exo1Δ	1n	40	A3A	Can1-Red	1	chr2	N	G_C	1	moreThan1Cand1G	C	465099	488555	23457	33	32	1.3642	yes	CG single-switch
157_EXO_9	exo1Δ	1n	40	A3A	Can1-Red	1	chr2	C		0			469787	474989	5203	5	5	0.960984	yes	C- or G- coord
158_EXO_1	exo1Δ	1n	40	A3A	Can1-Red	1	chr2	N	G_C	1	lessThan2Cor2G	C	471423	475512	4090	7	7	1.71149	yes	coord with terminal CG	1124	443
158_EXO_10	exo1Δ	1n	40	A3A	Can1-Red	1	chr2	N	C	0			466605	483682	17078	35	33	1.93231	yes	C- or G- coord
158_EXO_11	exo1Δ	1n	40	A3A	Can1-Red	1	chr2	N	G_C	1	lessThan2Cor2G	C	472231	487841	15611	16	15	0.960861	yes	coord with terminal CG	2700	748
158_EXO_11	exo1Δ	1n	40	A3A	Can1-Red	2	chr10	N	T_G_A	2			31	85	55	3	3	54.5455	no
158_EXO_13	exo1Δ	1n	40	A3A	Can1-Red	1	chr2	N	G_C	1	moreThan1Cand1G	C	462970	489691	26722	17	17	0.63618	yes	CG single-switch
158_EXO_13	exo1Δ	1n	40	A3A	Can1-Red	2	chr5	C		0			82918	82952	35	3	3	85.7143	no
158_EXO_14	exo1Δ	1n	40	A3A	Can1-Red	1	chr2	N	G_C	3			469165	486280	17116	48	47	2.74597	yes	CG multiple-switch
158_EXO_14	exo1Δ	1n	40	A3A	Can1-Red	2	chr11	N	G_C	1	lessThan2Cor2G	C	424656	430947	6292	11	11	1.74825	no	coord with terminal CG	287	1604
158_EXO_15	exo1Δ	1n	40	A3A	Can1-Red	1	chr1	N	T_G_C_A	7			210645	221994	11350	11	8	0.704846	no
158_EXO_15	exo1Δ	1n	40	A3A	Can1-Red	2	chr2	G		0			472035	474091	2057	4	4	1.94458	yes	C- or G- coord
158_EXO_2	exo1Δ	1n	40	A3A	Can1-Red	1	chr8	C		0			290458	294721	4264	8	8	1.87617	no	C- or G- coord
158_EXO_3	exo1Δ	1n	40	A3A	Can1-Red	1	chr2	N	G_C	1	lessThan2Cor2G	G	466160	480017	13858	16	15	1.08241	yes	coord with terminal CG	1530	9
158_EXO_3	exo1Δ	1n	40	A3A	Can1-Red	2	chr2	N	G_C	1	moreThan1Cand1G	C	556299	567683	11385	5	5	0.439174	no	CG single-switch
158_EXO_3	exo1Δ	1n	40	A3A	Can1-Red	3	chr2	C		0			600805	608061	7257	4	4	0.551192	no	C- or G- coord
158_EXO_3	exo1Δ	1n	40	A3A	Can1-Red	4	chr2	C		0			622367	656676	34310	21	21	0.612066	no	C- or G- coord
158_EXO_4	exo1Δ	1n	40	A3A	Can1-Red	1	chr2	N	G	0			471924	486652	14729	143	123	8.35087	yes	C- or G- coord
158_EXO_4	exo1Δ	1n	40	A3A	Can1-Red	2	chr5	C		0			348213	385116	36904	11	11	0.298071	no	C- or G- coord
158_EXO_6	exo1Δ	1n	40	A3A	Can1-Red	1	chr2	N	G_C	3			468529	486845	18317	20	19	1.03729	yes	CG multiple-switch
158_EXO_8	exo1Δ	1n	40	A3A	Can1-Red	1	chr2	G		0			474097	477503	3407	6	6	1.76108	yes	C- or G- coord
158_EXO_8	exo1Δ	1n	40	A3A	Can1-Red	2	chr5	G		0			398801	407639	8839	4	4	0.45254	no	C- or G- coord
158_EXO_9	exo1Δ	1n	40	A3A	Can1-Red	1	chr2	N	G_C	1	lessThan2Cor2G	C	470220	480549	10330	10	10	0.968054	yes	coord with terminal CG	3205	2200
164_SGSEXO_1	sgs1Δ exo1Δ	1n	20	A3A	Can1-Red	1	chr12	N	G_C	1	lessThan2Cor2G	G	234036	234858	823	3	3	3.6452	no
164_SGSEXO_13	sgs1Δ exo1Δ	1n	20	A3A	Can1-Red	1	chr2	N	G_C	2			455414	488051	32638	32	32	0.980452	yes	CG multiple-switch
164_SGSEXO_13	sgs1Δ exo1Δ	1n	20	A3A	Can1-Red	2	chr2	C		0			540373	563129	22757	6	6	0.263655	no	C- or G- coord
164_SGSEXO_13	sgs1Δ exo1Δ	1n	20	A3A	Can1-Red	3	chr6	G		0			116316	137735	21420	7	7	0.326797	no	C- or G- coord
164_SGSEXO_16	sgs1Δ exo1Δ	1n	20	A3A	Can1-Red	1	chr14	N	T_C	1			94117	115172	21056	6	6	0.284954	no
164_SGSEXO_17	sgs1Δ exo1Δ	1n	20	A3A	Can1-Red	1	chr8	N	T_C_A	7			6854	6914	61	9	3	49.1803	no
164_SGSEXO_20	sgs1Δ exo1Δ	1n	40	A3A	Can1-Red	1	chr15	C		0			444604	444648	45	3	3	66.6667	no
164_SGSEXO_21	sgs1Δ exo1Δ	1n	40	A3A	Can1-Red	1	chr4	N	T_A	1			757533	757551	19	3	2	105.263	no
164_SGSEXO_21	sgs1Δ exo1Δ	1n	40	A3A	Can1-Red	2	chr9	N	T_G_A	2			25699	25900	202	3	3	14.8515	no
164_SGSEXO_22	sgs1Δ exo1Δ	1n	40	A3A	Can1-Red	1	chr15	G		0			42522	53218	10697	3	3	0.280452	no
164_SGSEXO_23	sgs1Δ exo1Δ	1n	40	A3A	Can1-Red	1	chr2	N	G_C	2			453109	482346	29238	47	47	1.6075	yes	CG multiple-switch
164_SGSEXO_23	sgs1Δ exo1Δ	1n	40	A3A	Can1-Red	2	chr4	N	C	0			868124	872475	4352	9	8	1.83824	no	C- or G- coord
164_SGSEXO_23	sgs1Δ exo1Δ	1n	40	A3A	Can1-Red	3	chr7	G		0			4078	6860	2783	5	5	1.79662	no	C- or G- coord
164_SGSEXO_23	sgs1Δ exo1Δ	1n	40	A3A	Can1-Red	4	chr7	N	C	0			1056280	1068045	11766	12	11	0.934897	no	C- or G- coord
164_SGSEXO_28	sgs1Δ exo1Δ	1n	40	A3A	Can1-Red	1	chr14	N	G_C	1	lessThan2Cor2G	G	538414	555320	16907	10	10	0.591471	no	coord with terminal CG	2458	866
164_SGSEXO_6	sgs1Δ exo1Δ	1n	20	A3A	Can1-Red	1	chr3	N	G_A	1			148645	148729	85	3	3	35.2941	no
164_SGSEXO_6	sgs1Δ exo1Δ	1n	20	A3A	Can1-Red	2	chr15	G		0			675818	676833	1016	3	3	2.95276	no
165_SGSEXO_2	sgs1Δ exo1Δ	1n	20	A3A	Can1-Red	1	chr2	C		0			467226	476811	9586	26	26	2.71229	yes	C- or G- coord
165_SGSEXO_2	sgs1Δ exo1Δ	1n	20	A3A	Can1-Red	2	chr8	N	G_A	1			556169	556184	16	2	2	125	no
165_SGSEXO_3	sgs1Δ exo1Δ	1n	20	A3A	Can1-Red	1	chr2	N	T_G_C	2			463942	481833	17892	14	14	0.782473	yes
165_SGSEXO_3	sgs1Δ exo1Δ	1n	20	A3A	Can1-Red	2	chr3	N	G_C	2			33962	63804	29843	15	15	0.50263	no	CG multiple-switch
165_SGSEXO_4	sgs1Δ exo1Δ	1n	40	A3A	Can1-Red	1	chr2	N	G_C	3			462508	511649	49142	14	14	0.284889	yes	CG multiple-switch
165_SGSEXO_4	sgs1Δ exo1Δ	1n	40	A3A	Can1-Red	2	chr8	G		0			53107	64198	11092	4	4	0.36062	no	C- or G- coord
173_POL32_1	pol32Δ	1n	40	A3A	Can1-Red	1	chr2	N	G_C	5			464920	490028	25109	29	28	1.11514	yes	CG multiple-switch
173_POL32_11	pol32Δ	1n	40	A3A	Can1-Red	1	chr2	N	G_C	3			463127	475973	12847	10	10	0.778392	yes	CG multiple-switch
173_POL32_11	pol32Δ	1n	40	A3A	Can1-Red	2	chr14	N	G_C	1	lessThan2Cor2G	G	613212	613533	322	3	3	9.31677	no
173_POL32_12	pol32Δ	1n	40	A3A	Can1-Red	1	chr2	N	T_G_C	2			458875	476990	18116	13	13	0.717598	yes
173_POL32_13	pol32Δ	1n	40	A3A	Can1-Red	1	chr2	C		0			462753	483092	20340	6	6	0.294985	yes	C- or G- coord
173_POL32_2	pol32Δ	1n	40	A3A	Can1-Red	1	chr15	C		0			110152	110189	38	3	3	78.9474	no
173_POL32_2	pol32Δ	1n	40	A3A	Can1-Red	2	chr16	N	G_C	3			666839	674564	7726	6	6	0.776598	no	CG multiple-switch
173_POL32_3	pol32Δ	1n	40	A3A	Can1-Red	1	chr2	N	G_C	2			473070	494059	20990	11	11	0.524059	yes	CG multiple-switch
173_POL32_3	pol32Δ	1n	40	A3A	Can1-Red	2	chr11	G		0			345162	348014	2853	3	3	1.05152	no
173_POL32_5	pol32Δ	1n	40	A3A	Can1-Red	1	chr2	C		0			462975	483590	20616	7	7	0.339542	yes	C- or G- coord
173_POL32_5	pol32Δ	1n	40	A3A	Can1-Red	2	chr11	N	G_C	1	moreThan1Cand1G	C	494468	540520	46053	25	25	0.542853	no	CG single-switch
173_POL32_5	pol32Δ	1n	40	A3A	Can1-Red	3	chr12	N	A	0			1063106	1063123	18	3	2	111.111	no
173_POL32_6	pol32Δ	1n	40	A3A	Can1-Red	1	chr2	N	G_C	2			454503	488433	33931	78	77	2.26931	yes	CG multiple-switch
173_POL32_6	pol32Δ	1n	40	A3A	Can1-Red	2	chr11	C		0			447277	452478	5202	14	14	2.69127	no	C- or G- coord
173_POL32_7	pol32Δ	1n	40	A3A	Can1-Red	1	chr2	N	G_C	5			443271	485395	42125	100	99	2.35015	yes	CG multiple-switch
173_POL32_7	pol32Δ	1n	40	A3A	Can1-Red	2	chr16	C		0			421387	425139	3753	4	4	1.06581	no	C- or G- coord
173_POL32_8	pol32Δ	1n	40	A3A	Can1-Red	1	chr2	N	G_C	2			470257	486682	16426	22	22	1.33934	yes	CG multiple-switch
173_POL32_8	pol32Δ	1n	40	A3A	Can1-Red	2	chr4	N	G_C	1	moreThan1Cand1G	C	1481756	1502045	20290	30	30	1.47856	no	CG single-switch
173_POL32_9	pol32Δ	1n	40	A3A	Can1-Red	1	chr2	N	G_C	1	moreThan1Cand1G	C	464493	488555	24063	14	13	0.540249	yes	CG single-switch
173_POL32_9	pol32Δ	1n	40	A3A	Can1-Red	2	chr8	C		0			323081	327921	4841	4	4	0.826276	no	C- or G- coord
173_POL32_9	pol32Δ	1n	40	A3A	Can1-Red	3	chr8	G		0			339371	341266	1896	3	3	1.58228	no
174_POL32_1	pol32Δ	1n	40	A3A	Can1-Red	1	chr2	N	G_C	2			466204	487093	20890	21	21	1.00527	yes	CG multiple-switch
174_POL32_1	pol32Δ	1n	40	A3A	Can1-Red	2	chr15	C		0			447103	448317	1215	3	3	2.46914	no
174_POL32_10	pol32Δ	1n	40	A3A	Can1-Red	1	chr2	C		0			448414	475914	27501	27	27	0.981782	yes	C- or G- coord
174_POL32_11	pol32Δ	1n	40	A3A	Can1-Red	1	chr2	N	G_C	1	moreThan1Cand1G	C	461208	498462	37255	58	58	1.55684	yes	CG single-switch
174_POL32_13	pol32Δ	1n	40	A3A	Can1-Red	1	chr2	C		0			457162	479259	22098	24	24	1.08607	yes	C- or G- coord
174_POL32_13	pol32Δ	1n	40	A3A	Can1-Red	2	chr2	N	G_C	2			506001	531880	25880	11	11	0.425039	no	CG multiple-switch
174_POL32_2	pol32Δ	1n	40	A3A	Can1-Red	1	chr7	N	G_C	1	lessThan2Cor2G	G	1011201	1014628	3428	4	4	1.16686	no	coord with terminal CG	1717	498
174_POL32_2	pol32Δ	1n	40	A3A	Can1-Red	2	chr9	C		0			110237	117218	6982	7	7	1.00258	no	C- or G- coord
174_POL32_2	pol32Δ	1n	40	A3A	Can1-Red	3	chr13	C		0			590211	616584	26374	8	8	0.303329	no	C- or G- coord
174_POL32_3	pol32Δ	1n	40	A3A	Can1-Red	1	chr2	C		0			470735	476031	5297	14	14	2.64301	yes	C- or G- coord
174_POL32_3	pol32Δ	1n	40	A3A	Can1-Red	2	chr5	G		0			198801	213504	14704	7	7	0.476061	no	C- or G- coord
174_POL32_4	pol32Δ	1n	40	A3A	Can1-Red	1	chr8	N	G_A	1			550874	556169	5296	4	4	0.755287	no
174_POL32_5	pol32Δ	1n	40	A3A	Can1-Red	1	chr2	G		0			471334	485343	14010	12	12	0.856531	yes	C- or G- coord
174_POL32_6	pol32Δ	1n	40	A3A	Can1-Red	1	chr2	C		0			460666	476093	15428	13	13	0.842624	yes	C- or G- coord
174_POL32_7	pol32Δ	1n	40	A3A	Can1-Red	1	chr2	N	G_C	3			465315	487557	22243	21	21	0.944117	yes	CG multiple-switch
174_POL32_7	pol32Δ	1n	40	A3A	Can1-Red	2	chr4	N	G_C	1	moreThan1Cand1G	C	232009	247949	15941	8	8	0.501851	no	CG single-switch
174_POL32_7	pol32Δ	1n	40	A3A	Can1-Red	3	chr7	N	G_C	1	moreThan1Cand1G	C	257483	270788	13306	10	10	0.751541	no	CG single-switch
174_POL32_8	pol32Δ	1n	40	A3A	Can1-Red	1	chr2	C		0			464576	475931	11356	15	15	1.32089	yes	C- or G- coord
175_POL32_1	pol32Δ	1n	40	A3A	Can1-Red	1	chr2	N	G_C	1	moreThan1Cand1G	C	455346	475430	20085	16	15	0.746826	yes	CG single-switch
175_POL32_1	pol32Δ	1n	40	A3A	Can1-Red	2	chr14	N	G_C	1	lessThan2Cor2G	G	732147	735985	3839	5	5	1.30242	no	coord with terminal CG	1118	261
175_POL32_10	pol32Δ	1n	40	A3A	Can1-Red	1	chr14	N	G_C	1	lessThan2Cor2G	G	220084	222281	2198	4	4	1.81984	no	coord with terminal CG	524	1013
175_POL32_11	pol32Δ	1n	40	A3A	Can1-Red	1	chr2	N	G_C	1	moreThan1Cand1G	C	463044	492954	29911	11	11	0.367758	yes	CG single-switch
175_POL32_12	pol32Δ	1n	40	A3A	Can1-Red	1	chr2	G		0			471443	490714	19272	14	14	0.726443	yes	C- or G- coord
175_POL32_12	pol32Δ	1n	40	A3A	Can1-Red	2	chr4	C		0			65474	77032	11559	6	6	0.519076	no	C- or G- coord
175_POL32_13	pol32Δ	1n	40	A3A	Can1-Red	1	chr2	N	G_C	2			466923	475817	8895	4	4	0.449691	yes	CG multiple-switch
175_POL32_13	pol32Δ	1n	40	A3A	Can1-Red	2	chr3	N	G_C	1	lessThan2Cor2G	C	285802	299932	14131	4	4	0.283066	no	coord with terminal CG	9469	4456
175_POL32_13	pol32Δ	1n	40	A3A	Can1-Red	3	chr11	N	G_C	1	moreThan1Cand1G	C	585085	598697	13613	7	7	0.514214	no	CG single-switch
175_POL32_2	pol32Δ	1n	40	A3A	Can1-Red	1	chr13	N	G_C_A	2			67737	74261	6525	7	7	1.0728	no
175_POL32_3	pol32Δ	1n	40	A3A	Can1-Red	1	chr2	N	G_C_A	2			473405	504336	30932	32	31	1.0022	yes
175_POL32_3	pol32Δ	1n	40	A3A	Can1-Red	2	chr15	C		0			36849	37604	756	3	3	3.96825	no
175_POL32_4	pol32Δ	1n	40	A3A	Can1-Red	1	chr2	G		0			466380	481902	15523	5	5	0.322103	yes	C- or G- coord
175_POL32_5	pol32Δ	1n	40	A3A	Can1-Red	1	chr2	N	C	0			439753	484016	44264	82	80	1.80734	yes	C- or G- coord
175_POL32_5	pol32Δ	1n	40	A3A	Can1-Red	2	chr7	C		0			162518	171107	8590	9	9	1.04773	no	C- or G- coord
175_POL32_6	pol32Δ	1n	40	A3A	Can1-Red	1	chr2	N	G_C	1	lessThan2Cor2G	C	359837	390197	30361	21	21	0.691677	no	coord with terminal CG	1812	1613
175_POL32_7	pol32Δ	1n	40	A3A	Can1-Red	1	chr2	N	G_C	2			466547	475904	9358	7	7	0.748023	yes	CG multiple-switch
175_POL32_8	pol32Δ	1n	40	A3A	Can1-Red	1	chr2	N	G	0			467568	493012	25445	30	28	1.10041	yes	C- or G- coord
175_POL32_9	pol32Δ	1n	40	A3A	Can1-Red	1	chr2	N	G_C	1	moreThan1Cand1G	C	458048	496464	38417	26	25	0.650754	yes	CG single-switch
176_POL32_1	pol32Δ	1n	40	A3A	Can1-Red	1	chr2	N	G_C	3			443271	490475	47205	26	26	0.550789	yes	CG multiple-switch
176_POL32_1	pol32Δ	1n	40	A3A	Can1-Red	2	chr13	G		0			818280	841790	23511	23	23	0.978265	no	C- or G- coord
176_POL32_10	pol32Δ	1n	40	A3A	Can1-Red	1	chr2	N	G_C	3			457511	487674	30164	67	64	2.12173	yes	CG multiple-switch
176_POL32_11	pol32Δ	1n	40	A3A	Can1-Red	1	chr2	N	G_C	1	lessThan2Cor2G	C	470385	484752	14368	10	10	0.695991	yes	coord with terminal CG	2901	1846
176_POL32_12	pol32Δ	1n	40	A3A	Can1-Red	1	chr2	N	G_C	1	moreThan1Cand1G	C	460544	482370	21827	6	6	0.274889	yes	CG single-switch
176_POL32_12	pol32Δ	1n	40	A3A	Can1-Red	2	chr8	C		0			483962	499136	15175	10	10	0.658979	no	C- or G- coord
176_POL32_12	pol32Δ	1n	40	A3A	Can1-Red	3	chr14	N	G_C	1	moreThan1Cand1G	C	141836	155328	13493	5	5	0.370563	no	CG single-switch
176_POL32_13	pol32Δ	1n	40	A3A	Can1-Red	1	chr2	N	G_C	1	lessThan2Cor2G	G	467756	483684	15929	27	26	1.63224	yes	coord with terminal CG	5022	201
176_POL32_13	pol32Δ	1n	40	A3A	Can1-Red	2	chr4	N	T_G_C	3			161	26867	26707	14	14	0.524207	no
176_POL32_2	pol32Δ	1n	40	A3A	Can1-Red	1	chr2	N	G_C	6			455738	486723	30986	27	27	0.871361	yes	CG multiple-switch
176_POL32_2	pol32Δ	1n	40	A3A	Can1-Red	2	chr4	C		0			829836	852739	22904	5	5	0.218302	no	C- or G- coord
176_POL32_2	pol32Δ	1n	40	A3A	Can1-Red	3	chr4	C		0			954787	961638	6852	5	5	0.729714	no	C- or G- coord
176_POL32_2	pol32Δ	1n	40	A3A	Can1-Red	4	chr10	G		0			381734	403175	21442	8	8	0.3731	no	C- or G- coord
176_POL32_3	pol32Δ	1n	40	A3A	Can1-Red	1	chr2	N	G_C	1	lessThan2Cor2G	C	460827	475526	14700	8	8	0.544218	yes	coord with terminal CG	7772	379
176_POL32_4	pol32Δ	1n	40	A3A	Can1-Red	1	chr2	G		0			468602	477390	8789	4	4	0.455114	yes	C- or G- coord
176_POL32_4	pol32Δ	1n	40	A3A	Can1-Red	2	chr10	N	G_C	4			99036	147897	48862	29	29	0.593508	no	CG multiple-switch
176_POL32_4	pol32Δ	1n	40	A3A	Can1-Red	3	chr10	G		0			162786	168706	5921	4	4	0.675562	no	C- or G- coord
176_POL32_5	pol32Δ	1n	40	A3A	Can1-Red	1	chr2	N	G_C	7			468370	499015	30646	25	24	0.783136	yes	CG multiple-switch
176_POL32_6	pol32Δ	1n	40	A3A	Can1-Red	1	chr2	N	G_C	2			468978	483688	14711	9	9	0.611787	yes	CG multiple-switch
176_POL32_6	pol32Δ	1n	40	A3A	Can1-Red	2	chr2	G		0			698736	713093	14358	7	7	0.487533	no	C- or G- coord
176_POL32_7	pol32Δ	1n	40	A3A	Can1-Red	1	chr12	N	G_C	1	moreThan1Cand1G	C	645844	666341	20498	8	8	0.390282	no	CG single-switch
176_POL32_7	pol32Δ	1n	40	A3A	Can1-Red	2	chr15	N	G_C	3			277831	296184	18354	5	5	0.27242	no	CG multiple-switch
176_POL32_8	pol32Δ	1n	40	A3A	Can1-Red	1	chr2	N	G_C	2			468380	477482	9103	7	7	0.768977	yes	CG multiple-switch
176_POL32_8	pol32Δ	1n	40	A3A	Can1-Red	2	chr13	N	G	0			100270	109543	9274	13	12	1.29394	no	C- or G- coord
176_POL32_9	pol32Δ	1n	40	A3A	Can1-Red	1	chr2	N	G_C	2			461139	483672	22534	8	8	0.355019	yes	CG multiple-switch
176_POL32_9	pol32Δ	1n	40	A3A	Can1-Red	2	chr2	G		0			756791	764212	7422	6	6	0.808407	no	C- or G- coord
176_POL32_9	pol32Δ	1n	40	A3A	Can1-Red	3	chr7	G		0			712014	721394	9381	4	4	0.426394	no	C- or G- coord
219_SGS1POL32_1	sgs1Δ pol32Δ	1n	40	A3A	Can1-Red	1	chr2	N	G_C	1	moreThan1Cand1G	C	476533	486714	10182	5	5	0.491063	yes	CG single-switch
219_SGS1POL32_10	sgs1Δ pol32Δ	1n	40	A3A	Can1-Red	1	chr1	G		0			15196	34229	19034	39	39	2.04897	no	C- or G- coord
219_SGS1POL32_10	sgs1Δ pol32Δ	1n	40	A3A	Can1-Red	2	chr1	N	G_C	1	moreThan1Cand1G	C	213977	223701	9725	6	6	0.616967	no	CG single-switch
219_SGS1POL32_10	sgs1Δ pol32Δ	1n	40	A3A	Can1-Red	3	chr2	N	C	0			471183	481595	10413	22	21	2.01671	yes	C- or G- coord
219_SGS1POL32_10	sgs1Δ pol32Δ	1n	40	A3A	Can1-Red	4	chr4	C		0			893335	893662	328	3	3	9.14634	no
219_SGS1POL32_11	sgs1Δ pol32Δ	1n	40	A3A	Can1-Red	1	chr2	N	G_C	1	lessThan2Cor2G	G	457021	483711	26691	29	29	1.08651	yes	coord with terminal CG	9490	8359
219_SGS1POL32_11	sgs1Δ pol32Δ	1n	40	A3A	Can1-Red	2	chr4	C		0			352630	357521	4892	5	5	1.02208	no	C- or G- coord
219_SGS1POL32_11	sgs1Δ pol32Δ	1n	40	A3A	Can1-Red	3	chr8	N	G_C	2			535088	551798	16711	10	10	0.598408	no	CG multiple-switch
219_SGS1POL32_11	sgs1Δ pol32Δ	1n	40	A3A	Can1-Red	4	chr11	N	G_C	2			10813	34423	23611	9	9	0.381178	no	CG multiple-switch
219_SGS1POL32_11	sgs1Δ pol32Δ	1n	40	A3A	Can1-Red	5	chr11	C		0			50006	58820	8815	10	10	1.13443	no	C- or G- coord
219_SGS1POL32_13	sgs1Δ pol32Δ	1n	40	A3A	Can1-Red	1	chr2	C		0			230811	235456	4646	7	7	1.50667	no	C- or G- coord
219_SGS1POL32_13	sgs1Δ pol32Δ	1n	40	A3A	Can1-Red	2	chr2	N	G_A	1			467949	487674	19726	30	30	1.52084	yes
219_SGS1POL32_13	sgs1Δ pol32Δ	1n	40	A3A	Can1-Red	3	chr7	C		0			553764	556229	2466	10	10	4.05515	no	C- or G- coord
219_SGS1POL32_15	sgs1Δ pol32Δ	1n	40	A3A	Can1-Red	1	chr2	N	C	0			456699	482553	25855	41	39	1.50841	yes	C- or G- coord
219_SGS1POL32_15	sgs1Δ pol32Δ	1n	40	A3A	Can1-Red	2	chr11	N	T_G_C_A	3			545	8182	7638	15	14	1.83294	no
219_SGS1POL32_15	sgs1Δ pol32Δ	1n	40	A3A	Can1-Red	3	chr14	C		0			79818	80259	442	3	3	6.78733	no
219_SGS1POL32_16	sgs1Δ pol32Δ	1n	40	A3A	Can1-Red	1	chr2	C		0			472411	481716	9306	11	11	1.18203	yes	C- or G- coord
219_SGS1POL32_16	sgs1Δ pol32Δ	1n	40	A3A	Can1-Red	2	chr8	G		0			28517	36781	8265	6	6	0.725953	no	C- or G- coord
219_SGS1POL32_3	sgs1Δ pol32Δ	1n	40	A3A	Can1-Red	1	chr2	C		0			468302	478568	10267	9	9	0.876595	yes	C- or G- coord
219_SGS1POL32_3	sgs1Δ pol32Δ	1n	40	A3A	Can1-Red	2	chr16	G		0			543213	558371	15159	8	8	0.527739	no	C- or G- coord
219_SGS1POL32_4	sgs1Δ pol32Δ	1n	40	A3A	Can1-Red	1	chr2	N	G	0			466185	477321	11137	27	26	2.33456	yes	C- or G- coord
219_SGS1POL32_4	sgs1Δ pol32Δ	1n	40	A3A	Can1-Red	2	chr12	G		0			229921	236379	6459	8	8	1.23858	no	C- or G- coord
219_SGS1POL32_6	sgs1Δ pol32Δ	1n	40	A3A	Can1-Red	1	chr2	N	G_C	1	lessThan2Cor2G	G	456530	476424	19895	25	25	1.2566	yes	coord with terminal CG	96	700
219_SGS1POL32_6	sgs1Δ pol32Δ	1n	40	A3A	Can1-Red	2	chr3	N	G_C	1	moreThan1Cand1G	C	112273	130963	18691	5	5	0.267508	no	CG single-switch
219_SGS1POL32_7	sgs1Δ pol32Δ	1n	40	A3A	Can1-Red	1	chr2	N	G_C	2			466939	489922	22984	27	27	1.17473	yes	CG multiple-switch
219_SGS1POL32_9	sgs1Δ pol32Δ	1n	40	A3A	Can1-Red	1	chr2	N	C	0			465828	475981	10154	11	10	0.984834	yes	C- or G- coord
220_EXO1POL32_10	exo1Δ pol32Δ	1n	40	A3A	Can1-Red	1	chr2	C		0			436643	450026	13384	5	5	0.37358	no	C- or G- coord
220_EXO1POL32_10	exo1Δ pol32Δ	1n	40	A3A	Can1-Red	2	chr4	N	G_C	1	moreThan1Cand1G	C	591704	605441	13738	5	5	0.363954	no	CG single-switch
220_EXO1POL32_10	exo1Δ pol32Δ	1n	40	A3A	Can1-Red	3	chr10	N	G_C	3			493770	511572	17803	21	20	1.12341	no	CG multiple-switch
220_EXO1POL32_11	exo1Δ pol32Δ	1n	40	A3A	Can1-Red	1	chr2	N	G_C	1	moreThan1Cand1G	C	470359	482978	12620	17	17	1.34707	yes	CG single-switch
220_EXO1POL32_11	exo1Δ pol32Δ	1n	40	A3A	Can1-Red	2	chr8	N	G_C_A	2			153602	167523	13922	14	14	1.0056	no
220_EXO1POL32_12	exo1Δ pol32Δ	1n	40	A3A	Can1-Red	1	chr5	N	T_G_C	2			339074	339871	798	3	3	3.7594	no
220_EXO1POL32_12	exo1Δ pol32Δ	1n	40	A3A	Can1-Red	2	chr12	N	G_C	2			336470	359653	23184	9	9	0.388199	no	CG multiple-switch
220_EXO1POL32_13	exo1Δ pol32Δ	1n	40	A3A	Can1-Red	1	chr2	N	G_C	6			465076	481006	15931	18	17	1.0671	yes	CG multiple-switch
220_EXO1POL32_15	exo1Δ pol32Δ	1n	40	A3A	Can1-Red	1	chr2	N	G_C	2			461139	483634	22496	20	20	0.889047	yes	CG multiple-switch
220_EXO1POL32_15	exo1Δ pol32Δ	1n	40	A3A	Can1-Red	2	chr7	N	G_C	1	lessThan2Cor2G	G	789377	805032	15656	22	22	1.40521	no	coord with terminal CG	7675	1145
220_EXO1POL32_16	exo1Δ pol32Δ	1n	40	A3A	Can1-Red	1	chr2	N	T_G_C	3			468430	481687	13258	13	13	0.98054	yes
220_EXO1POL32_16	exo1Δ pol32Δ	1n	40	A3A	Can1-Red	2	chr15	C		0			811144	815780	4637	4	4	0.862627	no	C- or G- coord
220_EXO1POL32_18	exo1Δ pol32Δ	1n	40	A3A	Can1-Red	1	chr2	N	G_C	5			466819	487612	20794	62	60	2.88545	yes	CG multiple-switch
220_EXO1POL32_18	exo1Δ pol32Δ	1n	40	A3A	Can1-Red	2	chr4	G		0			765483	769232	3750	4	4	1.06667	no	C- or G- coord
220_EXO1POL32_18	exo1Δ pol32Δ	1n	40	A3A	Can1-Red	3	chr9	N	G_C	2			20882	21821	940	5	5	5.31915	no	CG multiple-switch
220_EXO1POL32_18	exo1Δ pol32Δ	1n	40	A3A	Can1-Red	4	chr13	C		0			32831	35833	3003	7	7	2.331	no	C- or G- coord
220_EXO1POL32_18	exo1Δ pol32Δ	1n	40	A3A	Can1-Red	5	chr13	C		0			475961	478405	2445	5	5	2.04499	no	C- or G- coord
220_EXO1POL32_3	exo1Δ pol32Δ	1n	40	A3A	Can1-Red	1	chr8	N	G_C	1	moreThan1Cand1G	C	105915	112511	6597	8	8	1.21267	no	CG single-switch
220_EXO1POL32_4	exo1Δ pol32Δ	1n	40	A3A	Can1-Red	1	chr4	C		0			425509	428011	2503	4	4	1.59808	no	C- or G- coord
220_EXO1POL32_4	exo1Δ pol32Δ	1n	40	A3A	Can1-Red	2	chr6	C		0			264801	268277	3477	4	4	1.15042	no	C- or G- coord
220_EXO1POL32_4	exo1Δ pol32Δ	1n	40	A3A	Can1-Red	3	chr14	N	T_G_C	3			6652	21419	14768	20	20	1.35428	no
220_EXO1POL32_5	exo1Δ pol32Δ	1n	40	A3A	Can1-Red	1	chr2	N	G_C	1	moreThan1Cand1G	C	465534	478696	13163	12	12	0.911646	yes	CG single-switch
220_EXO1POL32_5	exo1Δ pol32Δ	1n	40	A3A	Can1-Red	2	chr4	N	G_C	1	moreThan1Cand1G	C	20261	23924	3664	5	5	1.36463	no	CG single-switch
220_EXO1POL32_5	exo1Δ pol32Δ	1n	40	A3A	Can1-Red	3	chr4	G		0			659898	660780	883	3	3	3.39751	no
220_EXO1POL32_5	exo1Δ pol32Δ	1n	40	A3A	Can1-Red	4	chr16	C		0			242852	244033	1182	4	4	3.38409	no	C- or G- coord
220_EXO1POL32_7	exo1Δ pol32Δ	1n	40	A3A	Can1-Red	1	chr2	C		0			461710	476301	14592	6	6	0.411184	yes	C- or G- coord
220_EXO1POL32_7	exo1Δ pol32Δ	1n	40	A3A	Can1-Red	2	chr4	N	G_C	1	moreThan1Cand1G	C	91471	98544	7074	5	5	0.706814	no	CG single-switch
220_EXO1POL32_7	exo1Δ pol32Δ	1n	40	A3A	Can1-Red	3	chr9	N	G_C	1	moreThan1Cand1G	C	73475	77511	4037	5	5	1.23854	no	CG single-switch
220_EXO1POL32_7	exo1Δ pol32Δ	1n	40	A3A	Can1-Red	4	chr10	N	G_C	1	moreThan1Cand1G	C	171903	173066	1164	4	4	3.43643	no	CG single-switch
220_EXO1POL32_8	exo1Δ pol32Δ	1n	40	A3A	Can1-Red	1	chr2	G		0			472371	476594	4224	4	4	0.94697	yes	C- or G- coord
220_EXO1POL32_8	exo1Δ pol32Δ	1n	40	A3A	Can1-Red	2	chr13	N	G_C	2			823273	840201	16929	6	6	0.354421	no	CG multiple-switch
220_EXO1POL32_8	exo1Δ pol32Δ	1n	40	A3A	Can1-Red	3	chr15	N	G_C	1	moreThan1Cand1G	C	611067	616193	5127	5	5	0.975229	no	CG single-switch
221_TRIPLE_2	sgs1Δ exo1Δ pol32Δ	1n	20	A3A	Can1-Red	1	chr1	N	T_G_C_A	4			219784	221604	1821	7	5	2.74574	no
221_TRIPLE_2	sgs1Δ exo1Δ pol32Δ	1n	20	A3A	Can1-Red	2	chr2	N	G_C	1	lessThan2Cor2G	C	471171	481260	10090	8	8	0.792864	yes	coord with terminal CG	2917	2551
221_TRIPLE_3	sgs1Δ exo1Δ pol32Δ	1n	20	A3A	Can1-Red	1	chr1	C		0			167218	175798	8581	9	9	1.04883	no	C- or G- coord
221_TRIPLE_3	sgs1Δ exo1Δ pol32Δ	1n	20	A3A	Can1-Red	2	chr13	G		0			231079	231314	236	5	5	21.1864	no	C- or G- coord
222_TRIPLE_1	sgs1Δ exo1Δ pol32Δ	1n	20	A3A	Can1-Red	1	chr15	C		0			948704	948913	210	3	3	14.2857	no
223_SGS1POL32_1	sgs1Δ pol32Δ	1n	40	A3A	Can1-Red	1	chr2	N	G_C	1	moreThan1Cand1G	C	466901	477430	10530	12	12	1.1396	yes	CG single-switch
223_SGS1POL32_11	sgs1Δ pol32Δ	1n	40	A3A	Can1-Red	1	chr2	C		0			472236	480638	8403	6	6	0.714031	yes	C- or G- coord
223_SGS1POL32_11	sgs1Δ pol32Δ	1n	40	A3A	Can1-Red	2	chr5	N	G_C	1	moreThan1Cand1G	C	84102	103612	19511	7	7	0.358772	no	CG single-switch
223_SGS1POL32_12	sgs1Δ pol32Δ	1n	40	A3A	Can1-Red	1	chr1	N	T_G_C_A	15			202998	219923	16926	18	16	0.945291	no
223_SGS1POL32_12	sgs1Δ pol32Δ	1n	40	A3A	Can1-Red	2	chr2	C		0			458872	479900	21029	14	14	0.665747	yes	C- or G- coord
223_SGS1POL32_12	sgs1Δ pol32Δ	1n	40	A3A	Can1-Red	3	chr4	C		0			170968	180611	9644	5	5	0.518457	no	C- or G- coord
223_SGS1POL32_2	sgs1Δ pol32Δ	1n	40	A3A	Can1-Red	1	chr2	N	C	0			462969	494435	31467	23	22	0.699145	yes	C- or G- coord
223_SGS1POL32_3	sgs1Δ pol32Δ	1n	40	A3A	Can1-Red	1	chr2	N	G	0			471723	489890	18168	18	17	0.935711	yes	C- or G- coord
223_SGS1POL32_3	sgs1Δ pol32Δ	1n	40	A3A	Can1-Red	2	chr2	N	G	0			518673	532913	14241	19	18	1.26396	no	C- or G- coord
223_SGS1POL32_3	sgs1Δ pol32Δ	1n	40	A3A	Can1-Red	3	chr4	G		0			680090	680555	466	3	3	6.43777	no
223_SGS1POL32_3	sgs1Δ pol32Δ	1n	40	A3A	Can1-Red	4	chr12	N	G_C	2			152558	164111	11554	20	20	1.731	no	CG multiple-switch
223_SGS1POL32_3	sgs1Δ pol32Δ	1n	40	A3A	Can1-Red	5	chr12	G		0			633526	635447	1922	4	4	2.08117	no	C- or G- coord
223_SGS1POL32_3	sgs1Δ pol32Δ	1n	40	A3A	Can1-Red	6	chr14	N	G_C	1	lessThan2Cor2G	C	455667	469981	14315	7	7	0.488998	no	coord with terminal CG	7941	4800
223_SGS1POL32_4	sgs1Δ pol32Δ	1n	40	A3A	Can1-Red	1	chr2	C		0			411595	425122	13528	12	12	0.887049	no	C- or G- coord
223_SGS1POL32_4	sgs1Δ pol32Δ	1n	40	A3A	Can1-Red	2	chr2	G		0			468758	485288	16531	9	9	0.544432	yes	C- or G- coord
223_SGS1POL32_4	sgs1Δ pol32Δ	1n	40	A3A	Can1-Red	3	chr10	N	G_C	1	moreThan1Cand1G	C	175357	183445	8089	7	7	0.865373	no	CG single-switch
223_SGS1POL32_4	sgs1Δ pol32Δ	1n	40	A3A	Can1-Red	4	chr13	N	G_C	1	moreThan1Cand1G	C	234544	269206	34663	32	32	0.923175	no	CG single-switch
223_SGS1POL32_5	sgs1Δ pol32Δ	1n	40	A3A	Can1-Red	1	chr2	N	G_C	1	moreThan1Cand1G	C	460943	503886	42944	25	25	0.582154	yes	CG single-switch
223_SGS1POL32_6	sgs1Δ pol32Δ	1n	40	A3A	Can1-Red	1	chr2	N	G_C	1	lessThan2Cor2G	C	469784	492242	22459	22	22	0.979563	yes	coord with terminal CG	9531	171
223_SGS1POL32_7	sgs1Δ pol32Δ	1n	40	A3A	Can1-Red	1	chr14	G		0			753907	760002	6096	7	7	1.14829	no	C- or G- coord
223_SGS1POL32_8	sgs1Δ pol32Δ	1n	40	A3A	Can1-Red	1	chr2	C		0			464316	477293	12978	7	7	0.539374	yes	C- or G- coord
223_SGS1POL32_8	sgs1Δ pol32Δ	1n	40	A3A	Can1-Red	2	chr2	C		0			558231	566105	7875	4	4	0.507937	no	C- or G- coord
224_EXO1POL32_1	exo1Δ pol32Δ	1n	40	A3A	Can1-Red	1	chr2	N	G_C	3			461827	481957	20131	30	30	1.49024	yes	CG multiple-switch
224_EXO1POL32_1	exo1Δ pol32Δ	1n	40	A3A	Can1-Red	2	chr14	C		0			614017	620422	6406	5	5	0.780518	no	C- or G- coord
224_EXO1POL32_10	exo1Δ pol32Δ	1n	40	A3A	Can1-Red	1	chr2	C		0			471942	489461	17520	23	23	1.31279	yes	C- or G- coord
224_EXO1POL32_10	exo1Δ pol32Δ	1n	40	A3A	Can1-Red	2	chr3	C		0			106881	116820	9940	6	6	0.603622	no	C- or G- coord
224_EXO1POL32_10	exo1Δ pol32Δ	1n	40	A3A	Can1-Red	3	chr10	N	G_C	1	lessThan2Cor2G	C	123738	159793	36056	19	19	0.526958	no	coord with terminal CG	6686	2157
224_EXO1POL32_11	exo1Δ pol32Δ	1n	40	A3A	Can1-Red	1	chr2	C		0			475380	475958	579	4	4	6.90846	yes	C- or G- coord
224_EXO1POL32_11	exo1Δ pol32Δ	1n	40	A3A	Can1-Red	2	chr8	G		0			154036	156472	2437	8	8	3.28272	no	C- or G- coord
224_EXO1POL32_12	exo1Δ pol32Δ	1n	40	A3A	Can1-Red	1	chr9	N	G_C	1	lessThan2Cor2G	C	125462	126578	1117	3	3	2.68577	no
224_EXO1POL32_13	exo1Δ pol32Δ	1n	40	A3A	Can1-Red	1	chr2	G		0			464786	480659	15874	24	24	1.51191	yes	C- or G- coord
224_EXO1POL32_13	exo1Δ pol32Δ	1n	40	A3A	Can1-Red	2	chr4	N	T_C	1			238690	239093	404	3	3	7.42574	no
224_EXO1POL32_13	exo1Δ pol32Δ	1n	40	A3A	Can1-Red	3	chr9	N	T_G_C_A	10			25556	25855	300	15	5	16.6667	no
224_EXO1POL32_13	exo1Δ pol32Δ	1n	40	A3A	Can1-Red	4	chr14	G		0			7810	12256	4447	5	5	1.12435	no	C- or G- coord
224_EXO1POL32_14	exo1Δ pol32Δ	1n	40	A3A	Can1-Red	1	chr2	N	T_C	3			454156	486706	32551	20	20	0.61442	yes
224_EXO1POL32_14	exo1Δ pol32Δ	1n	40	A3A	Can1-Red	2	chr4	G		0			655563	659673	4111	5	5	1.21625	no	C- or G- coord
224_EXO1POL32_17	exo1Δ pol32Δ	1n	40	A3A	Can1-Red	1	chr2	N	G_C	2			471741	487005	15265	12	11	0.720603	yes	CG multiple-switch
224_EXO1POL32_2	exo1Δ pol32Δ	1n	40	A3A	Can1-Red	1	chr2	G		0			203531	217565	14035	9	9	0.641254	no	C- or G- coord
224_EXO1POL32_2	exo1Δ pol32Δ	1n	40	A3A	Can1-Red	2	chr2	N	T_G_C_A	5			464178	480642	16465	15	15	0.911023	yes
224_EXO1POL32_2	exo1Δ pol32Δ	1n	40	A3A	Can1-Red	3	chr2	N	T_G_C	4			533380	546993	13614	17	17	1.24871	no
224_EXO1POL32_2	exo1Δ pol32Δ	1n	40	A3A	Can1-Red	4	chr10	G		0			270455	275034	4580	6	6	1.31004	no	C- or G- coord
224_EXO1POL32_3	exo1Δ pol32Δ	1n	40	A3A	Can1-Red	1	chr1	N	G_C	5			165630	180446	14817	19	19	1.28231	no	CG multiple-switch
224_EXO1POL32_3	exo1Δ pol32Δ	1n	40	A3A	Can1-Red	2	chr2	C		0			453758	498855	45098	53	53	1.17522	yes	C- or G- coord
224_EXO1POL32_3	exo1Δ pol32Δ	1n	40	A3A	Can1-Red	3	chr2	N	G_C	2			511538	533022	21485	14	14	0.651617	no	CG multiple-switch
224_EXO1POL32_3	exo1Δ pol32Δ	1n	40	A3A	Can1-Red	4	chr5	G		0			502965	523142	20178	11	11	0.545148	no	C- or G- coord
224_EXO1POL32_4	exo1Δ pol32Δ	1n	40	A3A	Can1-Red	1	chr2	C		0			461634	479696	18063	24	24	1.32868	yes	C- or G- coord
224_EXO1POL32_4	exo1Δ pol32Δ	1n	40	A3A	Can1-Red	2	chr8	N	G_C_A	3			550218	556184	5967	4	4	0.670354	no
224_EXO1POL32_5	exo1Δ pol32Δ	1n	40	A3A	Can1-Red	1	chr2	N	G_C	1	lessThan2Cor2G	C	462913	481258	18346	7	7	0.381555	yes	coord with terminal CG	3302	3082
224_EXO1POL32_5	exo1Δ pol32Δ	1n	40	A3A	Can1-Red	2	chr6	G		0			166440	174699	8260	6	6	0.726392	no	C- or G- coord
224_EXO1POL32_6	exo1Δ pol32Δ	1n	40	A3A	Can1-Red	1	chr1	N	G_C_A	3			216266	223510	7245	11	10	1.38026	no
224_EXO1POL32_6	exo1Δ pol32Δ	1n	40	A3A	Can1-Red	2	chr2	N	G_C	1	moreThan1Cand1G	C	464493	489534	25042	13	13	0.519128	yes	CG single-switch
224_EXO1POL32_8	exo1Δ pol32Δ	1n	40	A3A	Can1-Red	1	chr2	N	G_C	1	moreThan1Cand1G	C	453389	475512	22124	16	16	0.723197	yes	CG single-switch
224_EXO1POL32_8	exo1Δ pol32Δ	1n	40	A3A	Can1-Red	2	chr14	G		0			192351	193113	763	5	5	6.55308	no	C- or G- coord
224_EXO1POL32_9	exo1Δ pol32Δ	1n	40	A3A	Can1-Red	1	chr2	N	G_C	2			460494	492891	32398	20	20	0.617322	yes	CG multiple-switch
224_EXO1POL32_9	exo1Δ pol32Δ	1n	40	A3A	Can1-Red	2	chr4	G		0			884525	888054	3530	7	7	1.983	no	C- or G- coord
225_EXO1POL32_1	exo1Δ pol32Δ	1n	40	A3A	Can1-Red	1	chr5	G		0			90040	98133	8094	5	5	0.617742	no	C- or G- coord
225_EXO1POL32_10	exo1Δ pol32Δ	1n	40	A3A	Can1-Red	1	chr2	N	G_C	1	lessThan2Cor2G	C	468304	486207	17904	21	21	1.17292	yes	coord with terminal CG	3498	60
225_EXO1POL32_12	exo1Δ pol32Δ	1n	40	A3A	Can1-Red	1	chr2	N	G_C	3			461472	480656	19185	9	9	0.469116	yes	CG multiple-switch
225_EXO1POL32_13	exo1Δ pol32Δ	1n	40	A3A	Can1-Red	1	chr2	N	G_C	1	moreThan1Cand1G	C	468428	477520	9093	10	10	1.09975	yes	CG single-switch
225_EXO1POL32_13	exo1Δ pol32Δ	1n	40	A3A	Can1-Red	2	chr13	G		0			425054	425065	12	2	2	166.667	no
225_EXO1POL32_25	exo1Δ pol32Δ	1n	40	A3A	Can1-Red	1	chr2	N	G_C	1	moreThan1Cand1G	C	469251	475819	6569	8	8	1.21784	yes	CG single-switch
225_EXO1POL32_25	exo1Δ pol32Δ	1n	40	A3A	Can1-Red	2	chr5	N	C	0			28939	62540	33602	25	24	0.714243	no	C- or G- coord
225_EXO1POL32_25	exo1Δ pol32Δ	1n	40	A3A	Can1-Red	3	chr15	N	G_C	1	lessThan2Cor2G	C	962899	968949	6051	8	8	1.3221	no	coord with terminal CG	944	715
225_EXO1POL32_27	exo1Δ pol32Δ	1n	40	A3A	Can1-Red	1	chr9	T		0			365668	365704	37	3	3	81.0811	no
225_EXO1POL32_9	exo1Δ pol32Δ	1n	40	A3A	Can1-Red	1	chr7	N	G_C	1	moreThan1Cand1G	C	266972	279510	12539	11	11	0.877263	no	CG single-switch
226_SGS1POL32_1	sgs1Δ pol32Δ	1n	40	A3A	Can1-Red	1	chr2	N	G	0			467024	478917	11894	50	45	3.78342	yes	C- or G- coord
226_SGS1POL32_2	sgs1Δ pol32Δ	1n	40	A3A	Can1-Red	1	chr2	N	G_C	2			471845	484976	13132	5	5	0.380749	yes	CG multiple-switch
226_SGS1POL32_4	sgs1Δ pol32Δ	1n	40	A3A	Can1-Red	1	chr2	N	G_C	1	moreThan1Cand1G	C	462753	484128	21376	14	14	0.65494	yes	CG single-switch
226_SGS1POL32_5	sgs1Δ pol32Δ	1n	40	A3A	Can1-Red	1	chr2	N	G_C	1	moreThan1Cand1G	C	717142	743923	26782	8	8	0.298708	no	CG single-switch
226_SGS1POL32_5	sgs1Δ pol32Δ	1n	40	A3A	Can1-Red	2	chr2	G		0			754499	774041	19543	8	8	0.409354	no	C- or G- coord
226_SGS1POL32_6	sgs1Δ pol32Δ	1n	40	A3A	Can1-Red	1	chr2	N	T_G_C	3			466819	479190	12372	8	8	0.646621	yes
226_SGS1POL32_7	sgs1Δ pol32Δ	1n	40	A3A	Can1-Red	1	chr2	N	G_C	4			463377	483693	20317	60	56	2.75631	yes	CG multiple-switch
226_SGS1POL32_7	sgs1Δ pol32Δ	1n	40	A3A	Can1-Red	2	chr4	N	G_C	2			971151	980427	9277	7	6	0.646761	no	CG multiple-switch
226_SGS1POL32_7	sgs1Δ pol32Δ	1n	40	A3A	Can1-Red	3	chr13	G		0			450072	479043	28972	11	11	0.379677	no	C- or G- coord
227_SGS1POL32_1	sgs1Δ pol32Δ	1n	40	A3A	Can1-Red	1	chr12	T		0			130042	130055	14	2	2	142.857	no
227_SGS1POL32_10	sgs1Δ pol32Δ	1n	40	A3A	Can1-Red	1	chr2	N	G_C	1	lessThan2Cor2G	C	467224	489739	22516	32	31	1.3768	yes	coord with terminal CG	157	5635
227_SGS1POL32_11	sgs1Δ pol32Δ	1n	40	A3A	Can1-Red	1	chr2	N	G_C	3			461175	488772	27598	57	56	2.02913	yes	CG multiple-switch
227_SGS1POL32_11	sgs1Δ pol32Δ	1n	40	A3A	Can1-Red	2	chr7	G		0			64935	67286	2352	4	4	1.70068	no	C- or G- coord
227_SGS1POL32_11	sgs1Δ pol32Δ	1n	40	A3A	Can1-Red	3	chr7	N	T_C	2			132222	141641	9420	6	6	0.636943	no
227_SGS1POL32_11	sgs1Δ pol32Δ	1n	40	A3A	Can1-Red	4	chr13	G		0			465271	467960	2690	4	4	1.48699	no	C- or G- coord
227_SGS1POL32_12	sgs1Δ pol32Δ	1n	40	A3A	Can1-Red	1	chr7	G		0			477468	477596	129	3	3	23.2558	no
227_SGS1POL32_12	sgs1Δ pol32Δ	1n	40	A3A	Can1-Red	2	chr11	N	G_C	1	lessThan2Cor2G	C	41240	42672	1433	4	4	2.79135	no	coord with terminal CG	913	305
227_SGS1POL32_13	sgs1Δ pol32Δ	1n	40	A3A	Can1-Red	1	chr2	N	G_C	2			465549	485526	19978	32	31	1.55171	yes	CG multiple-switch
227_SGS1POL32_13	sgs1Δ pol32Δ	1n	40	A3A	Can1-Red	2	chr14	N	G_C	3			429828	451248	21421	47	45	2.10074	no	CG multiple-switch
227_SGS1POL32_13	sgs1Δ pol32Δ	1n	40	A3A	Can1-Red	3	chr16	N	G_C	1	lessThan2Cor2G	C	423401	442888	19488	22	22	1.1289	no	coord with terminal CG	2364	3405
227_SGS1POL32_15	sgs1Δ pol32Δ	1n	40	A3A	Can1-Red	1	chr2	N	C	0			466718	489683	22966	27	26	1.13211	yes	C- or G- coord
227_SGS1POL32_15	sgs1Δ pol32Δ	1n	40	A3A	Can1-Red	2	chr6	N	G_C	1	moreThan1Cand1G	C	1934	4382	2449	4	4	1.63332	no	CG single-switch
227_SGS1POL32_16	sgs1Δ pol32Δ	1n	40	A3A	Can1-Red	1	chr2	C		0			471171	485195	14025	6	6	0.427807	yes	C- or G- coord
227_SGS1POL32_16	sgs1Δ pol32Δ	1n	40	A3A	Can1-Red	2	chr7	N	G_C	1	moreThan1Cand1G	C	479260	491274	12015	10	10	0.832293	no	CG single-switch
227_SGS1POL32_16	sgs1Δ pol32Δ	1n	40	A3A	Can1-Red	3	chr11	C		0			644964	648598	3635	6	6	1.65062	no	C- or G- coord
227_SGS1POL32_16	sgs1Δ pol32Δ	1n	40	A3A	Can1-Red	4	chr15	G		0			600542	601756	1215	6	6	4.93827	no	C- or G- coord
227_SGS1POL32_2	sgs1Δ pol32Δ	1n	40	A3A	Can1-Red	1	chr2	N	G_C	3			460949	478773	17825	15	15	0.841515	yes	CG multiple-switch
227_SGS1POL32_3	sgs1Δ pol32Δ	1n	40	A3A	Can1-Red	1	chr2	N	C_A	1			473136	476025	2890	4	4	1.38408	yes
227_SGS1POL32_4	sgs1Δ pol32Δ	1n	40	A3A	Can1-Red	1	chr2	N	G_C	1	moreThan1Cand1G	C	488213	495039	6827	7	7	1.02534	no	CG single-switch
227_SGS1POL32_4	sgs1Δ pol32Δ	1n	40	A3A	Can1-Red	2	chr3	G		0			111897	113798	1902	5	5	2.62881	no	C- or G- coord
227_SGS1POL32_4	sgs1Δ pol32Δ	1n	40	A3A	Can1-Red	3	chr15	C		0			315046	315921	876	3	3	3.42466	no
227_SGS1POL32_5	sgs1Δ pol32Δ	1n	40	A3A	Can1-Red	1	chr2	N	G_C	2			470006	483711	13706	11	11	0.802568	yes	CG multiple-switch
227_SGS1POL32_5	sgs1Δ pol32Δ	1n	40	A3A	Can1-Red	2	chr5	N	G_C	2			149562	215581	66020	80	79	1.19661	no	CG multiple-switch
227_SGS1POL32_5	sgs1Δ pol32Δ	1n	40	A3A	Can1-Red	3	chr5	G		0			338440	356174	17735	7	7	0.3947	no	C- or G- coord
227_SGS1POL32_5	sgs1Δ pol32Δ	1n	40	A3A	Can1-Red	4	chr9	G		0			177105	195158	18054	20	20	1.10779	no	C- or G- coord
227_SGS1POL32_6	sgs1Δ pol32Δ	1n	40	A3A	Can1-Red	1	chr1	C		0			146602	150508	3907	4	4	1.0238	no	C- or G- coord
227_SGS1POL32_6	sgs1Δ pol32Δ	1n	40	A3A	Can1-Red	2	chr2	C		0			461199	476110	14912	21	21	1.40826	yes	C- or G- coord
227_SGS1POL32_6	sgs1Δ pol32Δ	1n	40	A3A	Can1-Red	3	chr12	N	G_C	2			810546	819369	8824	12	12	1.35993	no	CG multiple-switch
227_SGS1POL32_6	sgs1Δ pol32Δ	1n	40	A3A	Can1-Red	4	chr15	N	T_G_C	2			31227	31261	35	4	3	85.7143	no
227_SGS1POL32_8	sgs1Δ pol32Δ	1n	40	A3A	Can1-Red	1	chr2	C		0			456417	477008	20592	41	41	1.99106	yes	C- or G- coord
227_SGS1POL32_8	sgs1Δ pol32Δ	1n	40	A3A	Can1-Red	2	chr5	N	G_C	1	moreThan1Cand1G	C	35773	48877	13105	15	15	1.1446	no	CG single-switch
227_SGS1POL32_8	sgs1Δ pol32Δ	1n	40	A3A	Can1-Red	3	chr10	G		0			356684	363951	7268	20	20	2.75179	no	C- or G- coord
227_SGS1POL32_9	sgs1Δ pol32Δ	1n	40	A3A	Can1-Red	1	chr2	C		0			449163	476577	27415	18	18	0.656575	yes	C- or G- coord
227_SGS1POL32_9	sgs1Δ pol32Δ	1n	40	A3A	Can1-Red	2	chr4	C		0			593369	600816	7448	8	8	1.07411	no	C- or G- coord
227_SGS1POL32_9	sgs1Δ pol32Δ	1n	40	A3A	Can1-Red	3	chr15	N	G_C	3			328354	349199	20846	6	6	0.287825	no	CG multiple-switch
228_EXO1POL32_1	exo1Δ pol32Δ	1n	40	A3A	Can1-Red	1	chr2	G		0			459527	476826	17300	27	27	1.56069	yes	C- or G- coord
228_EXO1POL32_1	exo1Δ pol32Δ	1n	40	A3A	Can1-Red	2	chr5	N	G_C	2			390322	421812	31491	9	9	0.285796	no	CG multiple-switch
228_EXO1POL32_1	exo1Δ pol32Δ	1n	40	A3A	Can1-Red	3	chr10	C		0			508185	523078	14894	11	11	0.738552	no	C- or G- coord
228_EXO1POL32_1	exo1Δ pol32Δ	1n	40	A3A	Can1-Red	4	chr11	C		0			427482	430039	2558	6	6	2.34558	no	C- or G- coord
228_EXO1POL32_1	exo1Δ pol32Δ	1n	40	A3A	Can1-Red	5	chr12	C		0			569418	569984	567	5	5	8.81834	no	C- or G- coord
228_EXO1POL32_11	exo1Δ pol32Δ	1n	40	A3A	Can1-Red	1	chr2	N	G_C	1	lessThan2Cor2G	C	452186	484508	32323	17	17	0.525941	yes	coord with terminal CG	6236	709
228_EXO1POL32_14	exo1Δ pol32Δ	1n	40	A3A	Can1-Red	1	chr2	N	G_C	1	lessThan2Cor2G	G	471090	480560	9471	4	4	0.422342	yes	coord with terminal CG	4312	4234
228_EXO1POL32_15	exo1Δ pol32Δ	1n	40	A3A	Can1-Red	1	chr2	N	G_C	2			454892	480999	26108	33	33	1.26398	yes	CG multiple-switch
228_EXO1POL32_15	exo1Δ pol32Δ	1n	40	A3A	Can1-Red	2	chr15	C		0			1036491	1039721	3231	4	4	1.23801	no	C- or G- coord
[truncated: 12 more rows]

## Sheet: Table_S3B_SourceDataFigureS3D
Table S3B, Separation of terminal mutations from the rest of a cluster in the cluster category II (coordinated with terminal CG). Source Data for Figure S3D (yeast)
Sample_Barcode	Strain	Ploidy	StrainCluster_ID	Distance_terminal_non_matched	Distance_terminal_matched
4_19_CA_1	WT diploid	2n	6	1085	668
4_19_CA_10	WT diploid	2n	2	4277	4174
4_19_CA_15	WT diploid	2n	3	9103	1769
4_19_CA_15	WT diploid	2n	6	604	1460
4_19_CA_16	WT diploid	2n	10	8529	1018
4_19_CA_9	WT diploid	2n	5	482	471
4_19_SM_17	WT diploid	2n	1	372	9357
4_19_SM_17	WT diploid	2n	3	2987	2609
5_21_CA_1	WT diploid	2n	2	1609	3775
5_21_CA_4	WT diploid	2n	16	6628	1125
5_21_CA_5	WT diploid	2n	2	9342	899
5_21_CA_6	WT diploid	2n	2	6736	4019
5_21_CA_7	WT diploid	2n	6	7647	485
6_22_CA_10	WT diploid	2n	1	1423	7925
6_22_CA_10	WT diploid	2n	2	4721	342
6_22_CA_2	WT diploid	2n	12	1451	6372
6_22_SM_1	WT diploid	2n	3	1816	2614
6_22_SM_9	WT diploid	2n	2	2629	1388
6_22_SM_9	WT diploid	2n	13	5170	138
6_23_CA_4	WT diploid	2n	2	2601	8185
6_23_CA_4	WT diploid	2n	10	2006	2953
6_23_CA_8	WT diploid	2n	12	3669	2469
6_23_CA_8	WT diploid	2n	22	2097	1032
6_23_CA_8	WT diploid	2n	23	4924	1105
6_23_CA_9	WT diploid	2n	6	4908	3477
7_24_CA_10	WT diploid	2n	6	7253	104
7_24_CA_2	WT diploid	2n	4	7786	1266
7_24_CA_2	WT diploid	2n	21	7746	2437
7_24_CA_2	WT diploid	2n	23	1774	2010
7_24_CA_2	WT diploid	2n	35	1600	95
YCS_102	WT diploid	2n	4	458	4316
YCS_103	WT diploid	2n	6	698	984
YCS_104	WT diploid	2n	6	2765	2215
YCS_104	WT diploid	2n	7	4506	1254
YCS_104	WT diploid	2n	8	2065	3091
YCS_107	WT diploid	2n	1	5908	566
YCS_14	WT diploid	2n	2	1154	4667
YCS_18	WT diploid	2n	3	5852	146
YCS_23	WT diploid	2n	4	1410	4970
YCS_23	WT diploid	2n	5	7232	4708
YCS_25	WT diploid	2n	3	4091	957
YCS_26	WT diploid	2n	16	1034	2196
YCS_34	WT diploid	2n	6	1978	275
YCS_34	WT diploid	2n	13	2475	766
YCS_36	WT diploid	2n	2	9710	567
YCS_40	WT diploid	2n	3	5985	1379
YCS_42	WT diploid	2n	9	94	3035
YCS_46	WT diploid	2n	4	1425	7873
YCS_48	WT diploid	2n	5	6944	2116
YCS_50	WT diploid	2n	4	5282	1977
YCS_51	WT diploid	2n	1	4944	165
YCS_56	WT diploid	2n	9	9181	1304
YCS_58	WT diploid	2n	5	5537	5437
YCS_59	WT diploid	2n	3	1926	137
YCS_59	WT diploid	2n	7	339	574
YCS_60	WT diploid	2n	2	4983	4996
YCS_61	WT diploid	2n	5	158	40
YCS_71	WT diploid	2n	6	1117	135
YCS_72	WT diploid	2n	5	6234	786
YCS_74	WT diploid	2n	1	3207	3516
YCS_83	WT diploid	2n	2	2453	753
YCS_85	WT diploid	2n	9	3508	5494
YCS_87	WT diploid	2n	6	2737	2109
YCS_87	WT diploid	2n	8	3461	328
YCS_87	WT diploid	2n	15	100	1672
YCS_87	WT diploid	2n	16	5030	2668
YCS_88	WT diploid	2n	1	3957	3427
YCS_88	WT diploid	2n	2	8245	1522
YCS_93	WT diploid	2n	3	8597	4392
YCS_96	WT diploid	2n	2	75	823
YCS_99	WT diploid	2n	14	9623	362
21_G_L1	WT diploid	2n	1	9366	2859
21_G_L1	WT diploid	2n	6	6508	111
21_G_SNR3	WT diploid	2n	2	6081	2366
22_G_SNR4	WT diploid	2n	3	194	2916
23_G_L3	WT diploid	2n	4	736	696
24_G_CAN_2	WT diploid	2n	12	3844	4158
100_5_CA	sgs1Δ	1n	3	2302	541
101_3_CA	WT haploid	1n	2	5941	1140
101_4_CA	WT haploid	1n	2	924	476
101_5_CA	WT haploid	1n	2	5184	3834
101_9_CA	WT haploid	1n	2	591	391
101_9_CA	WT haploid	1n	3	9547	1271
102_5_CA	sae2Δ	1n	3	3124	1733
102_6_CA	sae2Δ	1n	1	8214	385
102_7_CA	sae2Δ	1n	2	3918	4886
103_6_CA	sgs1Δ	1n	4	1413	527
103_7_CA	sgs1Δ	1n	1	1717	9697
69_8_CA	sae2Δ	1n	2	117	3396
69_9_CA	sae2Δ	1n	2	5843	623
70_2_CA	sgs1Δ	1n	4	1711	19
71_2_CA	WT haploid	1n	1	1723	1765
71_3_CA	WT haploid	1n	1	2997	20
71_8_CA	WT haploid	1n	1	4537	3883
71_8_CA	WT haploid	1n	4	6168	1084
98_10_CA	WT haploid	1n	7	1487	1508
98_11_CA	WT haploid	1n	1	1088	1388
98_4_CA	WT haploid	1n	3	4402	537
98_4_CA	WT haploid	1n	6	5575	830
98_5_CA	WT haploid	1n	1	5934	603
98_6_CA	WT haploid	1n	5	8330	2683
98_8_CA	WT haploid	1n	3	2794	1212
98_8_CA	WT haploid	1n	5	4092	1881
99_2_CA	sae2Δ	1n	1	6052	2529
99_3_CA	sae2Δ	1n	1	4974	1026
99_5_CA	sae2Δ	1n	6	99	1278
115_SAE_1	sae2Δ	1n	1	777	1191
115_SAE_10	sae2Δ	1n	1	8862	3419
115_SAE_10	sae2Δ	1n	5	529	650
115_SAE_11	sae2Δ	1n	5	169	489
116_SGS_16	sgs1Δ	1n	2	180	313
117_WT_12	WT haploid	1n	3	9727	917
117_WT_13	WT haploid	1n	2	2704	327
117_WT_13	WT haploid	1n	3	5750	52
117_WT_15	WT haploid	1n	1	4386	298
121_SAE_11	sae2Δ	1n	1	9282	575
121_SAE_5	sae2Δ	1n	2	3896	1354
121_SAE_5	sae2Δ	1n	4	5256	2360
121_SAE_8	sae2Δ	1n	4	1995	288
121_SAE_9	sae2Δ	1n	1	2665	324
122_SGS_1	sgs1Δ	1n	1	3909	717
122_SGS_9	sgs1Δ	1n	1	1980	309
149_EXO_16	exo1Δ	1n	1	327	2268
149_EXO_20	exo1Δ	1n	4	6365	26
149_EXO_21	exo1Δ	1n	2	3052	12
149_EXO_24	exo1Δ	1n	2	763	3857
149_EXO_27	exo1Δ	1n	1	6094	2621
149_EXO_29	exo1Δ	1n	1	2864	506
157_EXO_16	exo1Δ	1n	3	4253	1303
157_EXO_5	exo1Δ	1n	1	276	312
158_EXO_1	exo1Δ	1n	1	1124	443
158_EXO_11	exo1Δ	1n	1	2700	748
158_EXO_14	exo1Δ	1n	2	287	1604
158_EXO_3	exo1Δ	1n	1	1530	9
158_EXO_9	exo1Δ	1n	1	3205	2200
164_SGSEXO_28	sgs1Δ exo1Δ	1n	1	2458	866
174_POL32_2	pol32Δ	1n	1	1717	498
175_POL32_1	pol32Δ	1n	2	1118	261
175_POL32_10	pol32Δ	1n	1	524	1013
175_POL32_13	pol32Δ	1n	2	9469	4456
175_POL32_6	pol32Δ	1n	1	1812	1613
176_POL32_11	pol32Δ	1n	1	2901	1846
176_POL32_13	pol32Δ	1n	1	5022	201
176_POL32_3	pol32Δ	1n	1	7772	379
219_SGS1POL32_11	sgs1Δ pol32Δ	1n	1	9490	8359
219_SGS1POL32_6	sgs1Δ pol32Δ	1n	1	96	700
220_EXO1POL32_15	exo1Δ pol32Δ	1n	2	7675	1145
221_TRIPLE_2	sgs1Δ exo1Δ pol32Δ	1n	2	2917	2551
223_SGS1POL32_3	sgs1Δ pol32Δ	1n	6	7941	4800
223_SGS1POL32_6	sgs1Δ pol32Δ	1n	1	9531	171
224_EXO1POL32_10	exo1Δ pol32Δ	1n	3	6686	2157
224_EXO1POL32_5	exo1Δ pol32Δ	1n	1	3302	3082
225_EXO1POL32_10	exo1Δ pol32Δ	1n	1	3498	60
225_EXO1POL32_25	exo1Δ pol32Δ	1n	3	944	715
227_SGS1POL32_10	sgs1Δ pol32Δ	1n	1	157	5635
227_SGS1POL32_12	sgs1Δ pol32Δ	1n	2	913	305
227_SGS1POL32_13	sgs1Δ pol32Δ	1n	3	2364	3405
228_EXO1POL32_11	exo1Δ pol32Δ	1n	1	6236	709
228_EXO1POL32_14	exo1Δ pol32Δ	1n	1	4312	4234
228_EXO1POL32_3	exo1Δ pol32Δ	1n	2	1052	1826
