# Supplementary material for: Repair of multiple simultaneous double-strand breaks causes bursts of genome-wide clustered hypermutation
Source: PLoS Biol. 2019 Sep 30;17(9):e3000464. doi: 10.1371/journal.pbio.3000464 (PMC6786661; doi:10.1371/journal.pbio.3000464)
Supplement: S4 Table — Datasheets in S4 Table: S4A Table, sum cluster length and percent ssDNA using CG clusters >3 mutations in WT haploid and diploid Can1-Red colonies. Source data for yeast portions of Fig 3A and 3B. Values for haploid and for diploid yeast can be obtained from columns “Sum_Cluster_Length” and “percent_ssDNAperGenome” by filtering “Ploidy” column using “Haploid” or “Diploid” filters, respectively. S4B Table, individual yeast isolate details containing sum cluster length, total ssDNA per genome, sum cluster types, sum cluster size, and sum cluster density. S4C Table, sum cluster length, percent ssDNA for highly APOBEC-enriched cancer tumor samples with annotations for UNG1. Source data for cancer portion of Fig 3A and 3B. Values for cancer scatter plots can be obtained directly from columns “Sum_Cluster_Length” and “percent_ssDNAperDIPLOIDGenome” S4D Table, Pearson correlation of cluster features in diploid Can1-Red colonies; S4E Table, CNV outputs in haploid strains with details of overlapping clusters. S4F Table, distributions of nonselected clusters across chromosomes in WT diploid. Source data for S6 Fig. S4G Table, ratios of track lengths between the left side and right side of single-switch clusters in haploid yeast. APOBEC, apolipoprotein B mRNA editing enzyme, catalytic polypeptide-like; CG, C- and/or G-containing; CNV, copy number variation; ss, single-stranded; WT, wild type. (XLSX) [file pbio.3000464.s010.xlsx]

## Sheet: Legend
Table S4: Details of hypermutable ssDNA per genome in yeast and in cancers and relation to genomic features
Table S4A: Sum cluster length and percent ssDNA using CG clusters >3 mutations in wild type haploid and diploid Can1-Red colonies. Source Data for yeast portions of Figures 3A and 3B. Values for haploid and for diploid yeast can be obtained from columns “Sum_Cluster_Length” and “percent_ssDNAperGenome” by filtering “Ploidy” column using “Haploid” or “Diploid” filters, respectively.
Table S4B: Individual yeast isolate details containing sum cluster length, total ssDNA per genome, sum cluster types, sum cluster size and sum cluster density.
Table S4C: Sum cluster length, percent ssDNA for high APOBEC-enriched cancer tumor samples with annotations for UNG1. Source Data for cancer portion of Figure 3A and 3B. Values for cancer scatter plots can be obtained directly from columns “Sum_Cluster_Length” and “percent_ssDNAperDIPLOIDGenome”
Table S4D: Pearson Correlation of cluster features in diploid Can1-Red colonies
Table S4E: Copy number variation outputs in haploid strains with details of overlapping clusters. Descriptions of columns are shown in the Legend tab below the list of Datasheet Tables.
Table S4F: Distributions of non-selected clusters across chromosomes in WT diploid. Source data for Figure S6
Table S4G: Ratios of track lengths between the left-side and right-side of single-switch clusters in haploid yeast
Column Description for Table S4E
sampleID	The unique identifier of the sequenced strain.
genotype	The genotype of the sequenced strain.
chrom	The chromosome where the CNV is located.
chr_start	The start position of the CNV.
chr_stop	The stop position of the CNV.
p_value	The p-value of the CNV. This is the significance of the variant read count versus the expected base line of error.
event_type	The type of CNV.
event_size	The size in base pairs of the CNV.
size_class	This field denotes whether the CNV is focal (<25% of chromosome arm) or large-scale (>25% of chromosome arm).
cluster_chrom	The chromosome on which the overlapping cluster is located.
cluster_start	The start position of the cluster.
cluster_end	The stop position of the cluster.
cluster_width	The size of the cluster.
StrainCluster_ID	The unique identifier of the cluster within the sequenced strain.

## Sheet: Table_S4A_SourceDataFig3AByeas
Table S4A: Sum cluster length and percent ssDNA using CG clusters >3 mutations in wild type haploid and diploid Can1-Red colonies. Source Data for yeast portions of Figure 3A and 3B.
Sample_Barcode	Strain	Ploidy	Gamma exposure (krad)	Isolate type	Sum_Cluster_Length	percent_ssDNAperGenome
101_1_CA	WT haploid	Haploid	40	Can1-Red	6294	0.05
101_2_CA	WT haploid	Haploid	40	Can1-Red	18305	0.15
101_3_CA	WT haploid	Haploid	40	Can1-Red	24478	0.2
101_4_CA	WT haploid	Haploid	40	Can1-Red	28540	0.24
101_5_CA	WT haploid	Haploid	40	Can1-Red	31040	0.26
101_7_CA	WT haploid	Haploid	40	Can1-Red	8682	0.07
101_8_CA	WT haploid	Haploid	40	Can1-Red	12898	0.11
101_9_CA	WT haploid	Haploid	40	Can1-Red	22471	0.19
117_WT_1	WT haploid	Haploid	40	Can1-Red	11015	0.09
117_WT_10	WT haploid	Haploid	40	Can1-Red	6444	0.05
117_WT_12	WT haploid	Haploid	40	Can1-Red	39351	0.33
117_WT_13	WT haploid	Haploid	40	Can1-Red	25825	0.22
117_WT_15	WT haploid	Haploid	40	Can1-Red	28927	0.24
117_WT_16	WT haploid	Haploid	40	Can1-Red	34789	0.29
117_WT_2	WT haploid	Haploid	40	Can1-Red	29018	0.24
117_WT_3	WT haploid	Haploid	40	Can1-Red	8032	0.07
123_WT_1	WT haploid	Haploid	40	Can1-Red	17932	0.15
123_WT_10	WT haploid	Haploid	40	Can1-Red	31870	0.27
123_WT_2	WT haploid	Haploid	40	Can1-Red	9550	0.08
123_WT_3	WT haploid	Haploid	40	Can1-Red	7562	0.06
123_WT_5	WT haploid	Haploid	40	Can1-Red	40370	0.34
123_WT_6	WT haploid	Haploid	40	Can1-Red	14271	0.12
123_WT_8	WT haploid	Haploid	40	Can1-Red	22979	0.19
123_WT_9	WT haploid	Haploid	40	Can1-Red	16889	0.14
4_19_CA_1	WT diploid	Diploid	80	Can1-Red	593569	2.47
4_19_CA_10	WT diploid	Diploid	80	Can1-Red	112400	0.47
4_19_CA_11	WT diploid	Diploid	80	Can1-Red	29760	0.12
4_19_CA_12	WT diploid	Diploid	80	Can1-Red	15615	0.07
4_19_CA_14	WT diploid	Diploid	80	Can1-Red	135583	0.56
4_19_CA_15	WT diploid	Diploid	80	Can1-Red	121430	0.51
4_19_CA_16	WT diploid	Diploid	80	Can1-Red	585501	2.44
4_19_CA_2	WT diploid	Diploid	80	Can1-Red	120429	0.5
4_19_CA_3	WT diploid	Diploid	80	Can1-Red	116281	0.48
4_19_CA_6	WT diploid	Diploid	80	Can1-Red	123717	0.52
4_19_CA_7	WT diploid	Diploid	80	Can1-Red	455568	1.9
4_19_CA_9	WT diploid	Diploid	80	Can1-Red	208750	0.87
5_21_CA_1	WT diploid	Diploid	80	Can1-Red	337543	1.41
5_21_CA_11	WT diploid	Diploid	80	Can1-Red	34298	0.14
5_21_CA_13	WT diploid	Diploid	80	Can1-Red	326997	1.36
5_21_CA_17	WT diploid	Diploid	80	Can1-Red	72477	0.3
5_21_CA_2	WT diploid	Diploid	80	Can1-Red	54552	0.23
5_21_CA_21	WT diploid	Diploid	80	Can1-Red	227054	0.95
5_21_CA_3	WT diploid	Diploid	80	Can1-Red	42641	0.18
5_21_CA_4	WT diploid	Diploid	80	Can1-Red	858353	3.58
5_21_CA_5	WT diploid	Diploid	80	Can1-Red	509924	2.12
5_21_CA_6	WT diploid	Diploid	80	Can1-Red	13878	0.06
5_21_CA_7	WT diploid	Diploid	80	Can1-Red	481434	2.01
5_21_CA_9	WT diploid	Diploid	80	Can1-Red	30145	0.13
6_22_CA_1	WT diploid	Diploid	80	Can1-Red	18341	0.08
6_22_CA_10	WT diploid	Diploid	80	Can1-Red	239958	1
6_22_CA_13	WT diploid	Diploid	80	Can1-Red	25507	0.11
6_22_CA_2	WT diploid	Diploid	80	Can1-Red	409619	1.71
6_22_CA_5	WT diploid	Diploid	80	Can1-Red	225191	0.94
6_22_CA_6	WT diploid	Diploid	80	Can1-Red	50772	0.21
6_22_CA_8	WT diploid	Diploid	80	Can1-Red	274066	1.14
6_23_CA_1	WT diploid	Diploid	80	Can1-Red	151654	0.63
6_23_CA_3	WT diploid	Diploid	80	Can1-Red	141844	0.59
6_23_CA_4	WT diploid	Diploid	80	Can1-Red	125769	0.52
6_23_CA_5	WT diploid	Diploid	80	Can1-Red	4844	0.02
6_23_CA_7	WT diploid	Diploid	80	Can1-Red	103957	0.43
6_23_CA_8	WT diploid	Diploid	80	Can1-Red	565098	2.35
6_23_CA_9	WT diploid	Diploid	80	Can1-Red	594592	2.48
7_24_CA_10	WT diploid	Diploid	80	Can1-Red	281349	1.17
7_24_CA_11	WT diploid	Diploid	80	Can1-Red	155731	0.65
7_24_CA_13	WT diploid	Diploid	80	Can1-Red	262106	1.09
7_24_CA_16	WT diploid	Diploid	80	Can1-Red	389651	1.62
7_24_CA_2	WT diploid	Diploid	80	Can1-Red	948810	3.95
7_24_CA_3	WT diploid	Diploid	80	Can1-Red	22436	0.09
7_24_CA_4	WT diploid	Diploid	80	Can1-Red	92278	0.38
7_24_CA_5	WT diploid	Diploid	80	Can1-Red	18253	0.08
7_24_CA_6	WT diploid	Diploid	80	Can1-Red	408458	1.7
7_24_CA_7	WT diploid	Diploid	80	Can1-Red	45304	0.19
7_24_CA_8	WT diploid	Diploid	80	Can1-Red	841214	3.51
7_24_CA_9	WT diploid	Diploid	80	Can1-Red	221797	0.92
71_1_CA	WT haploid	Haploid	40	Can1-Red	74198	0.62
71_2_CA	WT haploid	Haploid	40	Can1-Red	8473	0.07
71_3_CA	WT haploid	Haploid	40	Can1-Red	26573	0.22
71_5_CA	WT haploid	Haploid	40	Can1-Red	11985	0.1
71_6_CA	WT haploid	Haploid	40	Can1-Red	94535	0.79
71_7_CA	WT haploid	Haploid	40	Can1-Red	41673	0.35
71_8_CA	WT haploid	Haploid	40	Can1-Red	24116	0.2
71_9_CA	WT haploid	Haploid	40	Can1-Red	68125	0.57
98_10_CA	WT haploid	Haploid	40	Can1-Red	75284	0.63
98_11_CA	WT haploid	Haploid	40	Can1-Red	36994	0.31
98_4_CA	WT haploid	Haploid	40	Can1-Red	144162	1.2
98_5_CA	WT haploid	Haploid	40	Can1-Red	51960	0.43
98_6_CA	WT haploid	Haploid	40	Can1-Red	128306	1.07
98_8_CA	WT haploid	Haploid	40	Can1-Red	59305	0.49
98_9_CA	WT haploid	Haploid	40	Can1-Red	29222	0.24
YCS_100	WT diploid	Diploid	80	Can1-Red	221482	0.92
YCS_101	WT diploid	Diploid	80	Can1-Red	242387	1.01
YCS_102	WT diploid	Diploid	80	Can1-Red	264808	1.1
YCS_103	WT diploid	Diploid	80	Can1-Red	960859	4
YCS_104	WT diploid	Diploid	80	Can1-Red	144232	0.6
YCS_105	WT diploid	Diploid	80	Can1-Red	81200	0.34
YCS_106	WT diploid	Diploid	80	Can1-Red	168306	0.7
YCS_107	WT diploid	Diploid	80	Can1-Red	105416	0.44
YCS_108	WT diploid	Diploid	80	Can1-Red	370135	1.54
YCS_109	WT diploid	Diploid	80	Can1-Red	18922	0.08
YCS_14	WT diploid	Diploid	80	Can1-Red	360847	1.5
YCS_15	WT diploid	Diploid	80	Can1-Red	1021822	4.26
YCS_17	WT diploid	Diploid	80	Can1-Red	140782	0.59
YCS_18	WT diploid	Diploid	80	Can1-Red	74937	0.31
YCS_19	WT diploid	Diploid	80	Can1-Red	139899	0.58
YCS_20	WT diploid	Diploid	80	Can1-Red	179854	0.75
YCS_21	WT diploid	Diploid	80	Can1-Red	150550	0.63
YCS_23	WT diploid	Diploid	80	Can1-Red	75132	0.31
YCS_24	WT diploid	Diploid	80	Can1-Red	399401	1.66
YCS_25	WT diploid	Diploid	80	Can1-Red	97057	0.4
YCS_26	WT diploid	Diploid	80	Can1-Red	612385	2.55
YCS_27	WT diploid	Diploid	80	Can1-Red	330283	1.38
YCS_28	WT diploid	Diploid	80	Can1-Red	654503	2.73
YCS_29	WT diploid	Diploid	80	Can1-Red	29920	0.12
YCS_30	WT diploid	Diploid	80	Can1-Red	106140	0.44
YCS_31	WT diploid	Diploid	80	Can1-Red	175528	0.73
YCS_32	WT diploid	Diploid	80	Can1-Red	314533	1.31
YCS_33	WT diploid	Diploid	80	Can1-Red	227745	0.95
YCS_34	WT diploid	Diploid	80	Can1-Red	413425	1.72
YCS_35	WT diploid	Diploid	80	Can1-Red	363345	1.51
YCS_36	WT diploid	Diploid	80	Can1-Red	164939	0.69
YCS_37	WT diploid	Diploid	80	Can1-Red	95957	0.4
YCS_38	WT diploid	Diploid	80	Can1-Red	129220	0.54
YCS_39	WT diploid	Diploid	80	Can1-Red	177573	0.74
YCS_40	WT diploid	Diploid	80	Can1-Red	154792	0.64
YCS_42	WT diploid	Diploid	80	Can1-Red	302646	1.26
YCS_44	WT diploid	Diploid	80	Can1-Red	159346	0.66
YCS_45	WT diploid	Diploid	80	Can1-Red	270140	1.13
YCS_46	WT diploid	Diploid	80	Can1-Red	547012	2.28
YCS_47	WT diploid	Diploid	80	Can1-Red	138254	0.58
YCS_48	WT diploid	Diploid	80	Can1-Red	111809	0.47
YCS_49	WT diploid	Diploid	80	Can1-Red	428319	1.78
YCS_50	WT diploid	Diploid	80	Can1-Red	139100	0.58
YCS_51	WT diploid	Diploid	80	Can1-Red	323648	1.35
YCS_52	WT diploid	Diploid	80	Can1-Red	220846	0.92
YCS_53	WT diploid	Diploid	80	Can1-Red	198526	0.83
YCS_54	WT diploid	Diploid	80	Can1-Red	262480	1.09
YCS_55	WT diploid	Diploid	80	Can1-Red	5431	0.02
YCS_56	WT diploid	Diploid	80	Can1-Red	434540	1.81
YCS_57	WT diploid	Diploid	80	Can1-Red	158400	0.66
YCS_58	WT diploid	Diploid	80	Can1-Red	115584	0.48
YCS_59	WT diploid	Diploid	80	Can1-Red	166667	0.69
YCS_60	WT diploid	Diploid	80	Can1-Red	28117	0.12
YCS_61	WT diploid	Diploid	80	Can1-Red	392160	1.63
YCS_62	WT diploid	Diploid	80	Can1-Red	197392	0.82
YCS_63	WT diploid	Diploid	80	Can1-Red	91495	0.38
YCS_64	WT diploid	Diploid	80	Can1-Red	231297	0.96
YCS_65	WT diploid	Diploid	80	Can1-Red	260681	1.09
YCS_66	WT diploid	Diploid	80	Can1-Red	283328	1.18
YCS_68	WT diploid	Diploid	80	Can1-Red	236747	0.99
YCS_69	WT diploid	Diploid	80	Can1-Red	89581	0.37
YCS_70	WT diploid	Diploid	80	Can1-Red	374255	1.56
YCS_71	WT diploid	Diploid	80	Can1-Red	355297	1.48
YCS_72	WT diploid	Diploid	80	Can1-Red	135261	0.56
YCS_73	WT diploid	Diploid	80	Can1-Red	92946	0.39
YCS_74	WT diploid	Diploid	80	Can1-Red	49675	0.21
YCS_77	WT diploid	Diploid	80	Can1-Red	134455	0.56
YCS_78	WT diploid	Diploid	80	Can1-Red	316954	1.32
YCS_79	WT diploid	Diploid	80	Can1-Red	118243	0.49
YCS_81	WT diploid	Diploid	80	Can1-Red	356639	1.49
YCS_82	WT diploid	Diploid	80	Can1-Red	418757	1.74
YCS_83	WT diploid	Diploid	80	Can1-Red	334741	1.39
YCS_84	WT diploid	Diploid	80	Can1-Red	224206	0.93
YCS_85	WT diploid	Diploid	80	Can1-Red	310704	1.29
YCS_86	WT diploid	Diploid	80	Can1-Red	386091	1.61
YCS_87	WT diploid	Diploid	80	Can1-Red	535523	2.23
YCS_88	WT diploid	Diploid	80	Can1-Red	143106	0.6
YCS_89	WT diploid	Diploid	80	Can1-Red	187023	0.78
YCS_90	WT diploid	Diploid	80	Can1-Red	165828	0.69
YCS_91	WT diploid	Diploid	80	Can1-Red	202551	0.84
YCS_92	WT diploid	Diploid	80	Can1-Red	28756	0.12
YCS_93	WT diploid	Diploid	80	Can1-Red	60740	0.25
YCS_94	WT diploid	Diploid	80	Can1-Red	144699	0.6
YCS_95	WT diploid	Diploid	80	Can1-Red	283469	1.18
YCS_96	WT diploid	Diploid	80	Can1-Red	643157	2.68
YCS_97	WT diploid	Diploid	80	Can1-Red	338543	1.41
YCS_98	WT diploid	Diploid	80	Can1-Red	190061	0.79
YCS_99	WT diploid	Diploid	80	Can1-Red	332748	1.39

## Sheet: Table_S4B
Table S4B: Individual yeast isolate details containing sum cluster length, total ssDNA per genome, sum cluster types, sum cluster size and sum cluster density.
Sample_Barcode	Strain	Ploidy	Gamma exposure (krad)	Isolate type	Sum_Cluster_Length	percent_ssDNAperGenome	C- or G- coord	coord_with_terminal_CG	CG_single_switch	CG_multiple_switch	sum_clusters	Sum_Cluster_Size_Complexes	Sum_Density_per_kb
100_1_CA	sgs1Δ	Haploid	40	Can1-Red	13897	0.12	1	0	1	0	2	32	2.303
100_13_CA	sgs1Δ	Haploid	40	Can1-Red	18307	0.15	0	0	1	0	1	15	0.819
100_15_CA	sgs1Δ	Haploid	40	Can1-Red	36578	0.3	3	0	0	0	3	27	0.738
100_2_CA	sgs1Δ	Haploid	40	Can1-Red	27109	0.23	0	0	1	0	1	25	0.922
100_3_CA	sgs1Δ	Haploid	40	Can1-Red	7038	0.06	0	0	1	0	1	15	2.131
100_4_CA	sgs1Δ	Haploid	40	Can1-Red	15431	0.13	0	0	1	0	1	15	0.972
100_5_CA	sgs1Δ	Haploid	40	Can1-Red	17154	0.14	2	1	0	0	3	39	2.274
100_6_CA	sgs1Δ	Haploid	40	Can1-Red	14000	0.12	0	0	0	1	1	20	1.429
100_7_CA	sgs1Δ	Haploid	40	Can1-Red	14453	0.12	0	0	1	0	1	19	1.315
100_8_CA	sgs1Δ	Haploid	40	Can1-Red	7123	0.06	2	0	0	0	2	12	1.685
100_9_CA	sgs1Δ	Haploid	40	Can1-Red	30018	0.25	0	0	1	1	2	23	0.766
101_1_CA	WT haploid	Haploid	40	Can1-Red	6294	0.05	1	0	0	0	1	4	0.636
101_2_CA	WT haploid	Haploid	40	Can1-Red	18305	0.15	0	0	1	0	1	12	0.656
101_3_CA	WT haploid	Haploid	40	Can1-Red	24478	0.2	1	1	1	0	3	15	0.613
101_4_CA	WT haploid	Haploid	40	Can1-Red	28540	0.24	2	1	0	0	3	33	1.156
101_5_CA	WT haploid	Haploid	40	Can1-Red	31040	0.26	1	1	0	0	2	31	0.999
101_7_CA	WT haploid	Haploid	40	Can1-Red	8682	0.07	1	0	0	0	1	4	0.461
101_8_CA	WT haploid	Haploid	40	Can1-Red	12898	0.11	0	0	1	0	1	15	1.163
101_9_CA	WT haploid	Haploid	40	Can1-Red	22471	0.19	1	2	0	0	3	26	1.157
102_1_CA	sae2Δ	Haploid	40	Can1-Red	20651	0.17	3	0	0	0	3	41	1.985
102_2_CA	sae2Δ	Haploid	40	Can1-Red	11612	0.1	0	0	1	0	1	30	2.584
102_3_CA	sae2Δ	Haploid	40	Can1-Red	61785	0.51	5	0	0	0	5	61	0.987
102_5_CA	sae2Δ	Haploid	40	Can1-Red	47352	0.39	2	1	0	0	3	69	1.457
102_6_CA	sae2Δ	Haploid	40	Can1-Red	35306	0.29	1	1	1	0	3	51	1.445
102_7_CA	sae2Δ	Haploid	40	Can1-Red	38625	0.32	2	1	0	0	3	20	0.518
102_8_CA	sae2Δ	Haploid	40	Can1-Red	48869	0.41	1	0	0	0	1	19	0.389
102_9_CA	sae2Δ	Haploid	40	Can1-Red	38334	0.32	1	0	0	1	2	33	0.861
103_3_CA	sgs1Δ	Haploid	40	Can1-Red	34261	0.29	2	0	0	1	3	62	1.81
103_4_CA	sgs1Δ	Haploid	40	Can1-Red	5174	0.04	1	0	0	0	1	6	1.16
103_6_CA	sgs1Δ	Haploid	40	Can1-Red	18781	0.16	2	1	0	0	3	31	1.651
103_7_CA	sgs1Δ	Haploid	40	Can1-Red	47308	0.39	2	1	0	0	3	108	2.283
103_8_CA	sgs1Δ	Haploid	40	Can1-Red	23291	0.19	2	0	1	0	3	33	1.417
115_SAE_1	sae2Δ	Haploid	40	Can1-Red	63290	0.53	4	1	0	0	5	61	0.964
115_SAE_10	sae2Δ	Haploid	40	Can1-Red	155939	1.3	4	2	1	3	10	192	1.231
115_SAE_11	sae2Δ	Haploid	40	Can1-Red	37678	0.31	3	1	0	0	4	33	0.876
115_SAE_3	sae2Δ	Haploid	40	Can1-Red	16195	0.13	3	0	0	0	3	21	1.297
115_SAE_6	sae2Δ	Haploid	40	Can1-Red	20087	0.17	1	0	0	0	1	9	0.448
115_SAE_7	sae2Δ	Haploid	40	Can1-Red	69908	0.58	3	0	0	2	5	58	0.83
115_SAE_8	sae2Δ	Haploid	40	Can1-Red	37321	0.31	5	0	1	0	6	59	1.581
115_SAE_9	sae2Δ	Haploid	40	Can1-Red	26465	0.22	1	0	0	0	1	16	0.605
116_SGS_10	sgs1Δ	Haploid	40	Can1-Red	24453	0.2	0	0	1	0	1	26	1.063
116_SGS_11	sgs1Δ	Haploid	40	Can1-Red	10306	0.09	1	0	1	0	2	12	1.164
116_SGS_16	sgs1Δ	Haploid	40	Can1-Red	54705	0.46	1	1	0	1	3	21	0.384
116_SGS_19	sgs1Δ	Haploid	40	Can1-Red	19356	0.16	1	0	0	0	1	11	0.568
116_SGS_3	sgs1Δ	Haploid	40	Can1-Red	29065	0.24	1	0	0	1	2	27	0.929
116_SGS_4	sgs1Δ	Haploid	40	Can1-Red	7579	0.06	3	0	0	0	3	13	1.715
116_SGS_7	sgs1Δ	Haploid	40	Can1-Red	15821	0.13	0	0	1	0	1	11	0.695
116_SGS_8	sgs1Δ	Haploid	40	Can1-Red	15242	0.13	0	0	1	0	1	22	1.443
116_SGS_9	sgs1Δ	Haploid	40	Can1-Red	22924	0.19	0	0	0	1	1	36	1.57
117_WT_1	WT haploid	Haploid	40	Can1-Red	11015	0.09	0	0	1	0	1	6	0.545
117_WT_10	WT haploid	Haploid	40	Can1-Red	6444	0.05	1	0	0	0	1	15	2.328
117_WT_12	WT haploid	Haploid	40	Can1-Red	39351	0.33	1	1	1	0	3	63	1.601
117_WT_13	WT haploid	Haploid	40	Can1-Red	25825	0.22	0	2	1	0	3	46	1.781
117_WT_15	WT haploid	Haploid	40	Can1-Red	28927	0.24	1	1	0	0	2	35	1.21
117_WT_16	WT haploid	Haploid	40	Can1-Red	34789	0.29	0	0	2	0	2	14	0.402
117_WT_2	WT haploid	Haploid	40	Can1-Red	29018	0.24	0	0	1	0	1	36	1.241
117_WT_3	WT haploid	Haploid	40	Can1-Red	8032	0.07	0	0	1	0	1	6	0.747
121_SAE_1	sae2Δ	Haploid	40	Can1-Red	18251	0.15	3	0	0	0	3	34	1.863
121_SAE_10	sae2Δ	Haploid	40	Can1-Red	37108	0.31	1	0	0	2	3	37	0.997
121_SAE_11	sae2Δ	Haploid	40	Can1-Red	36533	0.3	2	1	0	0	3	34	0.931
121_SAE_2	sae2Δ	Haploid	40	Can1-Red	26608	0.22	1	0	0	0	1	30	1.127
121_SAE_3	sae2Δ	Haploid	40	Can1-Red	15788	0.13	1	0	0	0	1	12	0.76
121_SAE_4	sae2Δ	Haploid	40	Can1-Red	51467	0.43	5	0	0	2	7	67	1.302
121_SAE_5	sae2Δ	Haploid	40	Can1-Red	51460	0.43	2	2	0	0	4	39	0.758
121_SAE_6	sae2Δ	Haploid	40	Can1-Red	38143	0.32	1	0	1	1	3	40	1.049
121_SAE_7	sae2Δ	Haploid	40	Can1-Red	44717	0.37	4	0	1	0	5	66	1.476
121_SAE_8	sae2Δ	Haploid	40	Can1-Red	37522	0.31	3	1	0	0	4	50	1.333
121_SAE_9	sae2Δ	Haploid	40	Can1-Red	39843	0.33	1	1	0	1	3	58	1.456
122_SGS_1	sgs1Δ	Haploid	40	Can1-Red	31249	0.26	1	1	0	1	3	16	0.512
122_SGS_11	sgs1Δ	Haploid	40	Can1-Red	19014	0.16	0	0	0	1	1	22	1.157
122_SGS_12	sgs1Δ	Haploid	40	Can1-Red	18301	0.15	1	0	0	0	1	41	2.24
122_SGS_13	sgs1Δ	Haploid	40	Can1-Red	3424	0.03	1	0	0	0	1	5	1.46
122_SGS_14	sgs1Δ	Haploid	40	Can1-Red	12089	0.1	0	0	1	0	1	8	0.662
122_SGS_2	sgs1Δ	Haploid	40	Can1-Red	11149	0.09	0	0	0	1	1	15	1.345
122_SGS_4	sgs1Δ	Haploid	40	Can1-Red	44512	0.37	1	0	1	1	3	21	0.472
122_SGS_5	sgs1Δ	Haploid	40	Can1-Red	23784	0.2	4	0	0	0	4	31	1.303
122_SGS_6	sgs1Δ	Haploid	40	Can1-Red	4826	0.04	1	0	0	0	1	5	1.036
122_SGS_7	sgs1Δ	Haploid	40	Can1-Red	14597	0.12	0	0	1	0	1	24	1.644
122_SGS_9	sgs1Δ	Haploid	40	Can1-Red	9346	0.08	0	1	0	0	1	12	1.284
123_WT_1	WT haploid	Haploid	40	Can1-Red	17932	0.15	1	0	1	0	2	23	1.283
123_WT_10	WT haploid	Haploid	40	Can1-Red	31870	0.27	0	1	0	0	1	41	1.286
123_WT_2	WT haploid	Haploid	40	Can1-Red	9550	0.08	0	0	1	0	1	11	1.152
123_WT_3	WT haploid	Haploid	40	Can1-Red	7562	0.06	0	0	1	0	1	6	0.793
123_WT_5	WT haploid	Haploid	40	Can1-Red	40370	0.34	1	0	1	0	2	45	1.115
123_WT_6	WT haploid	Haploid	40	Can1-Red	14271	0.12	1	0	1	0	2	17	1.191
123_WT_8	WT haploid	Haploid	40	Can1-Red	22979	0.19	0	0	0	1	1	8	0.348
123_WT_9	WT haploid	Haploid	40	Can1-Red	16889	0.14	0	0	0	1	1	7	0.414
149_EXO_1	exo1Δ	Haploid	40	Can1-Red	7585	0.06	1	0	0	0	1	4	0.527
149_EXO_10	exo1Δ	Haploid	40	Can1-Red	3884	0.03	1	0	0	0	1	8	2.06
149_EXO_11	exo1Δ	Haploid	40	Can1-Red	10385	0.09	0	0	1	0	1	14	1.348
149_EXO_14	exo1Δ	Haploid	40	Can1-Red	14553	0.12	1	0	1	0	2	10	0.687
149_EXO_16	exo1Δ	Haploid	40	Can1-Red	21446	0.18	1	1	0	0	2	45	2.098
149_EXO_17	exo1Δ	Haploid	40	Can1-Red	54904	0.46	3	0	0	0	3	26	0.474
149_EXO_2	exo1Δ	Haploid	40	Can1-Red	11161	0.09	0	0	0	1	1	5	0.448
149_EXO_20	exo1Δ	Haploid	40	Can1-Red	41111	0.34	3	1	1	1	6	39	0.949
149_EXO_21	exo1Δ	Haploid	40	Can1-Red	3971	0.03	0	1	0	0	1	7	1.763
149_EXO_24	exo1Δ	Haploid	40	Can1-Red	40191	0.33	1	1	0	0	2	19	0.473
149_EXO_25	exo1Δ	Haploid	40	Can1-Red	5839	0.05	1	0	0	0	1	6	1.028
149_EXO_26	exo1Δ	Haploid	40	Can1-Red	42943	0.36	0	0	0	1	1	33	0.768
149_EXO_27	exo1Δ	Haploid	40	Can1-Red	12033	0.1	0	1	0	0	1	11	0.914
149_EXO_28	exo1Δ	Haploid	40	Can1-Red	65789	0.55	1	0	1	2	4	109	1.657
149_EXO_29	exo1Δ	Haploid	40	Can1-Red	4221	0.04	0	1	0	0	1	5	1.185
149_EXO_3	exo1Δ	Haploid	40	Can1-Red	27705	0.23	1	0	1	0	2	18	0.65
149_EXO_32	exo1Δ	Haploid	40	Can1-Red	13452	0.11	0	0	1	0	1	12	0.892
149_EXO_4	exo1Δ	Haploid	40	Can1-Red	20628	0.17	0	0	1	0	1	26	1.26
149_EXO_5	exo1Δ	Haploid	40	Can1-Red	5682	0.05	1	0	0	0	1	5	0.88
149_EXO_7	exo1Δ	Haploid	40	Can1-Red	23753	0.2	0	0	2	0	2	31	1.305
149_EXO_8	exo1Δ	Haploid	40	Can1-Red	32090	0.27	1	0	0	1	2	25	0.779
156_SGSEXO_10	sgs1Δ exo1Δ	Haploid	40	Can1-Red	31989	0.27	2	0	0	0	2	15	0.469
156_SGSEXO_12	sgs1Δ exo1Δ	Haploid	40	Can1-Red	4709	0.04	2	0	0	0	2	10	2.124
156_SGSEXO_14	sgs1Δ exo1Δ	Haploid	40	Can1-Red	11302	0.09	1	0	0	0	1	10	0.885
156_SGSEXO_2	sgs1Δ exo1Δ	Haploid	40	Can1-Red	50678	0.42	2	0	0	0	2	18	0.355
156_SGSEXO_6	sgs1Δ exo1Δ	Haploid	40	Can1-Red	19214	0.16	2	0	0	0	2	9	0.468
156_SGSEXO_7	sgs1Δ exo1Δ	Haploid	40	Can1-Red	8166	0.07	0	0	1	0	1	5	0.612
156_SGSEXO_9	sgs1Δ exo1Δ	Haploid	40	Can1-Red	52517	0.44	2	0	0	0	2	24	0.457
157_EXO_1	exo1Δ	Haploid	40	Can1-Red	32544	0.27	0	0	1	1	2	36	1.106
157_EXO_10	exo1Δ	Haploid	40	Can1-Red	28218	0.24	0	0	0	2	2	31	1.099
157_EXO_14	exo1Δ	Haploid	40	Can1-Red	30009	0.25	0	0	1	1	2	15	0.5
157_EXO_15	exo1Δ	Haploid	40	Can1-Red	4623	0.04	1	0	0	0	1	4	0.865
157_EXO_16	exo1Δ	Haploid	40	Can1-Red	89199	0.74	2	1	1	1	5	110	1.233
157_EXO_2	exo1Δ	Haploid	40	Can1-Red	11581	0.1	0	0	0	1	1	10	0.863
157_EXO_3	exo1Δ	Haploid	40	Can1-Red	18247	0.15	0	0	1	0	1	45	2.466
157_EXO_5	exo1Δ	Haploid	40	Can1-Red	5122	0.04	0	1	0	0	1	8	1.562
157_EXO_6	exo1Δ	Haploid	40	Can1-Red	25537	0.21	0	0	0	1	1	55	2.154
157_EXO_7	exo1Δ	Haploid	40	Can1-Red	23457	0.2	0	0	1	0	1	32	1.364
157_EXO_9	exo1Δ	Haploid	40	Can1-Red	5203	0.04	1	0	0	0	1	5	0.961
158_EXO_1	exo1Δ	Haploid	40	Can1-Red	4090	0.03	0	1	0	0	1	7	1.711
158_EXO_10	exo1Δ	Haploid	40	Can1-Red	17078	0.14	1	0	0	0	1	33	1.932
158_EXO_11	exo1Δ	Haploid	40	Can1-Red	15611	0.13	0	1	0	0	1	15	0.961
158_EXO_13	exo1Δ	Haploid	40	Can1-Red	26722	0.22	0	0	1	0	1	17	0.636
158_EXO_14	exo1Δ	Haploid	40	Can1-Red	23408	0.2	0	1	0	1	2	58	2.478
158_EXO_15	exo1Δ	Haploid	40	Can1-Red	2057	0.02	1	0	0	0	1	4	1.945
158_EXO_2	exo1Δ	Haploid	40	Can1-Red	4264	0.04	1	0	0	0	1	8	1.876
158_EXO_3	exo1Δ	Haploid	40	Can1-Red	66810	0.56	2	1	1	0	4	45	0.674
158_EXO_4	exo1Δ	Haploid	40	Can1-Red	51633	0.43	2	0	0	0	2	134	2.595
158_EXO_6	exo1Δ	Haploid	40	Can1-Red	18317	0.15	0	0	0	1	1	19	1.037
158_EXO_8	exo1Δ	Haploid	40	Can1-Red	12246	0.1	2	0	0	0	2	10	0.817
158_EXO_9	exo1Δ	Haploid	40	Can1-Red	10330	0.09	0	1	0	0	1	10	0.968
164_SGSEXO_13	sgs1Δ exo1Δ	Haploid	40	Can1-Red	76815	0.64	2	0	0	1	3	45	0.586
164_SGSEXO_23	sgs1Δ exo1Δ	Haploid	40	Can1-Red	48139	0.4	3	0	0	1	4	71	1.475
164_SGSEXO_28	sgs1Δ exo1Δ	Haploid	40	Can1-Red	16907	0.14	0	1	0	0	1	10	0.591
165_SGSEXO_2	sgs1Δ exo1Δ	Haploid	40	Can1-Red	9586	0.08	1	0	0	0	1	26	2.712
165_SGSEXO_3	sgs1Δ exo1Δ	Haploid	40	Can1-Red	29843	0.25	0	0	0	1	1	15	0.503
165_SGSEXO_4	sgs1Δ exo1Δ	Haploid	40	Can1-Red	60234	0.5	1	0	0	1	2	18	0.299
173_POL32_1	pol32Δ	Haploid	40	Can1-Red	25109	0.21	0	0	0	1	1	28	1.115
173_POL32_11	pol32Δ	Haploid	40	Can1-Red	12847	0.11	0	0	0	1	1	10	0.778
173_POL32_13	pol32Δ	Haploid	40	Can1-Red	20340	0.17	1	0	0	0	1	6	0.295
173_POL32_2	pol32Δ	Haploid	40	Can1-Red	7726	0.06	0	0	0	1	1	6	0.777
173_POL32_3	pol32Δ	Haploid	40	Can1-Red	20990	0.17	0	0	0	1	1	11	0.524
173_POL32_5	pol32Δ	Haploid	40	Can1-Red	66669	0.56	1	0	1	0	2	32	0.48
173_POL32_6	pol32Δ	Haploid	40	Can1-Red	39133	0.33	1	0	0	1	2	91	2.325
173_POL32_7	pol32Δ	Haploid	40	Can1-Red	45878	0.38	1	0	0	1	2	103	2.245
173_POL32_8	pol32Δ	Haploid	40	Can1-Red	36716	0.31	0	0	1	1	2	52	1.416
173_POL32_9	pol32Δ	Haploid	40	Can1-Red	28904	0.24	1	0	1	0	2	17	0.588
174_POL32_1	pol32Δ	Haploid	40	Can1-Red	20890	0.17	0	0	0	1	1	21	1.005
174_POL32_10	pol32Δ	Haploid	40	Can1-Red	27501	0.23	1	0	0	0	1	27	0.982
174_POL32_11	pol32Δ	Haploid	40	Can1-Red	37255	0.31	0	0	1	0	1	58	1.557
174_POL32_13	pol32Δ	Haploid	40	Can1-Red	47978	0.4	1	0	0	1	2	35	0.73
174_POL32_2	pol32Δ	Haploid	40	Can1-Red	36784	0.31	2	1	0	0	3	19	0.517
174_POL32_3	pol32Δ	Haploid	40	Can1-Red	20001	0.17	2	0	0	0	2	21	1.05
174_POL32_5	pol32Δ	Haploid	40	Can1-Red	14010	0.12	1	0	0	0	1	12	0.857
174_POL32_6	pol32Δ	Haploid	40	Can1-Red	15428	0.13	1	0	0	0	1	13	0.843
174_POL32_7	pol32Δ	Haploid	40	Can1-Red	51490	0.43	0	0	2	1	3	39	0.757
174_POL32_8	pol32Δ	Haploid	40	Can1-Red	11356	0.09	1	0	0	0	1	15	1.321
175_POL32_1	pol32Δ	Haploid	40	Can1-Red	23924	0.2	0	1	1	0	2	20	0.836
175_POL32_10	pol32Δ	Haploid	40	Can1-Red	2198	0.02	0	1	0	0	1	4	1.82
175_POL32_11	pol32Δ	Haploid	40	Can1-Red	29911	0.25	0	0	1	0	1	11	0.368
175_POL32_12	pol32Δ	Haploid	40	Can1-Red	30831	0.26	2	0	0	0	2	20	0.649
175_POL32_13	pol32Δ	Haploid	40	Can1-Red	36639	0.31	0	1	1	1	3	15	0.409
175_POL32_4	pol32Δ	Haploid	40	Can1-Red	15523	0.13	1	0	0	0	1	5	0.322
175_POL32_5	pol32Δ	Haploid	40	Can1-Red	52854	0.44	2	0	0	0	2	89	1.684
175_POL32_6	pol32Δ	Haploid	40	Can1-Red	30361	0.25	0	1	0	0	1	21	0.692
175_POL32_7	pol32Δ	Haploid	40	Can1-Red	9358	0.08	0	0	0	1	1	7	0.748
175_POL32_8	pol32Δ	Haploid	40	Can1-Red	25445	0.21	1	0	0	0	1	28	1.1
175_POL32_9	pol32Δ	Haploid	40	Can1-Red	38417	0.32	0	0	1	0	1	25	0.651
176_POL32_1	pol32Δ	Haploid	40	Can1-Red	70716	0.59	1	0	0	1	2	49	0.693
176_POL32_10	pol32Δ	Haploid	40	Can1-Red	30164	0.25	0	0	0	1	1	64	2.122
176_POL32_11	pol32Δ	Haploid	40	Can1-Red	14368	0.12	0	1	0	0	1	10	0.696
176_POL32_12	pol32Δ	Haploid	40	Can1-Red	50495	0.42	1	0	2	0	3	21	0.416
176_POL32_13	pol32Δ	Haploid	40	Can1-Red	15929	0.13	0	1	0	0	1	26	1.632
176_POL32_2	pol32Δ	Haploid	40	Can1-Red	82184	0.68	3	0	0	1	4	45	0.548
176_POL32_3	pol32Δ	Haploid	40	Can1-Red	14700	0.12	0	1	0	0	1	8	0.544
176_POL32_4	pol32Δ	Haploid	40	Can1-Red	63572	0.53	2	0	0	1	3	37	0.582
176_POL32_5	pol32Δ	Haploid	40	Can1-Red	30646	0.26	0	0	0	1	1	24	0.783
176_POL32_6	pol32Δ	Haploid	40	Can1-Red	29069	0.24	1	0	0	1	2	16	0.55
176_POL32_7	pol32Δ	Haploid	40	Can1-Red	38852	0.32	0	0	1	1	2	13	0.335
176_POL32_8	pol32Δ	Haploid	40	Can1-Red	18377	0.15	1	0	0	1	2	19	1.034
176_POL32_9	pol32Δ	Haploid	40	Can1-Red	39337	0.33	2	0	0	1	3	18	0.458
19-NG-Sm7	WT diploid	Diploid	0	small	48715	0.2	2	0	0	0	2	16	0.328
19_G_CAN_5	WT diploid	Diploid	80	Can1-White	14855	0.06	1	0	0	0	1	6	0.404
19_G_LR4	WT diploid	Diploid	80	large	83161	0.35	1	0	2	1	4	88	1.058
19_G_SNR6	WT diploid	Diploid	80	small_not-rearranged	245044	1.02	1	0	2	3	6	211	0.861
21_G_CAN_2	WT diploid	Diploid	80	Can1-White	110770	0.46	3	0	0	1	4	36	0.325
21_G_L1	WT diploid	Diploid	80	large	99829	0.42	2	2	1	0	5	39	0.391
21_G_SNR3	WT diploid	Diploid	80	small_not-rearranged	30578	0.13	2	1	0	0	3	14	0.458
21_NG_CAN_2	WT diploid	Diploid	0	Can1-White	11245	0.05	0	0	0	1	1	9	0.8
21_NG_CAN_5	WT diploid	Diploid	0	Can1-White	19255	0.08	0	0	1	1	2	16	0.831
219_SGS1POL32_1	sgs1Δ pol32Δ	Haploid	40	Can1-Red	10182	0.08	0	0	1	0	1	5	0.491
219_SGS1POL32_10	sgs1Δ pol32Δ	Haploid	40	Can1-Red	39172	0.33	2	0	1	0	3	66	1.685
219_SGS1POL32_11	sgs1Δ pol32Δ	Haploid	40	Can1-Red	80720	0.67	2	1	0	2	5	63	0.78
219_SGS1POL32_13	sgs1Δ pol32Δ	Haploid	40	Can1-Red	7112	0.06	2	0	0	0	2	17	2.39
219_SGS1POL32_15	sgs1Δ pol32Δ	Haploid	40	Can1-Red	25855	0.22	1	0	0	0	1	39	1.508
219_SGS1POL32_16	sgs1Δ pol32Δ	Haploid	40	Can1-Red	17571	0.15	2	0	0	0	2	17	0.968
219_SGS1POL32_3	sgs1Δ pol32Δ	Haploid	40	Can1-Red	25426	0.21	2	0	0	0	2	17	0.669
219_SGS1POL32_4	sgs1Δ pol32Δ	Haploid	40	Can1-Red	17596	0.15	2	0	0	0	2	34	1.932
219_SGS1POL32_6	sgs1Δ pol32Δ	Haploid	40	Can1-Red	38586	0.32	0	1	1	0	2	30	0.777
219_SGS1POL32_7	sgs1Δ pol32Δ	Haploid	40	Can1-Red	22984	0.19	0	0	0	1	1	27	1.175
219_SGS1POL32_9	sgs1Δ pol32Δ	Haploid	40	Can1-Red	10154	0.08	1	0	0	0	1	10	0.985
22_G_L1	WT diploid	Diploid	80	large	27906	0.12	0	0	1	0	1	7	0.251
22_G_SNR3	WT diploid	Diploid	80	small_not-rearranged	5404	0.02	1	0	0	0	1	4	0.74
22_G_SNR4	WT diploid	Diploid	80	small_not-rearranged	73885	0.31	4	1	1	0	6	35	0.474
22_NG_CAN_2	WT diploid	Diploid	0	Can1-White	12261	0.05	0	0	0	1	1	6	0.489
220_EXO1POL32_10	exo1Δ pol32Δ	Haploid	40	Can1-Red	44925	0.37	1	0	1	1	3	30	0.668
220_EXO1POL32_11	exo1Δ pol32Δ	Haploid	40	Can1-Red	12620	0.11	0	0	1	0	1	17	1.347
220_EXO1POL32_12	exo1Δ pol32Δ	Haploid	40	Can1-Red	23184	0.19	0	0	0	1	1	9	0.388
220_EXO1POL32_13	exo1Δ pol32Δ	Haploid	40	Can1-Red	15931	0.13	0	0	0	1	1	17	1.067
220_EXO1POL32_15	exo1Δ pol32Δ	Haploid	40	Can1-Red	38152	0.32	0	1	0	1	2	42	1.101
220_EXO1POL32_16	exo1Δ pol32Δ	Haploid	40	Can1-Red	4637	0.04	1	0	0	0	1	4	0.863
220_EXO1POL32_18	exo1Δ pol32Δ	Haploid	40	Can1-Red	30932	0.26	3	0	0	2	5	81	2.619
220_EXO1POL32_3	exo1Δ pol32Δ	Haploid	40	Can1-Red	6597	0.05	0	0	1	0	1	8	1.213
220_EXO1POL32_4	exo1Δ pol32Δ	Haploid	40	Can1-Red	5980	0.05	2	0	0	0	2	8	1.338
220_EXO1POL32_5	exo1Δ pol32Δ	Haploid	40	Can1-Red	18009	0.15	1	0	2	0	3	21	1.166
220_EXO1POL32_7	exo1Δ pol32Δ	Haploid	40	Can1-Red	26867	0.22	1	0	3	0	4	20	0.744
220_EXO1POL32_8	exo1Δ pol32Δ	Haploid	40	Can1-Red	26280	0.22	1	0	1	1	3	15	0.571
221_TRIPLE_2	sgs1Δ exo1Δ pol32Δ	Haploid	40	Can1-Red	10090	0.08	0	1	0	0	1	8	0.793
221_TRIPLE_3	sgs1Δ exo1Δ pol32Δ	Haploid	40	Can1-Red	8817	0.07	2	0	0	0	2	14	1.588
223_SGS1POL32_1	sgs1Δ pol32Δ	Haploid	40	Can1-Red	10530	0.09	0	0	1	0	1	12	1.14
223_SGS1POL32_11	sgs1Δ pol32Δ	Haploid	40	Can1-Red	27914	0.23	1	0	1	0	2	13	0.466
223_SGS1POL32_12	sgs1Δ pol32Δ	Haploid	40	Can1-Red	30673	0.26	2	0	0	0	2	19	0.619
223_SGS1POL32_2	sgs1Δ pol32Δ	Haploid	40	Can1-Red	31467	0.26	1	0	0	0	1	22	0.699
223_SGS1POL32_3	sgs1Δ pol32Δ	Haploid	40	Can1-Red	60200	0.5	3	1	0	1	5	66	1.096
223_SGS1POL32_4	sgs1Δ pol32Δ	Haploid	40	Can1-Red	72811	0.61	2	0	2	0	4	60	0.824
223_SGS1POL32_5	sgs1Δ pol32Δ	Haploid	40	Can1-Red	42944	0.36	0	0	1	0	1	25	0.582
223_SGS1POL32_6	sgs1Δ pol32Δ	Haploid	40	Can1-Red	22459	0.19	0	1	0	0	1	22	0.98
223_SGS1POL32_7	sgs1Δ pol32Δ	Haploid	40	Can1-Red	6096	0.05	1	0	0	0	1	7	1.148
223_SGS1POL32_8	sgs1Δ pol32Δ	Haploid	40	Can1-Red	20853	0.17	2	0	0	0	2	11	0.528
224_EXO1POL32_1	exo1Δ pol32Δ	Haploid	40	Can1-Red	26537	0.22	1	0	0	1	2	35	1.319
224_EXO1POL32_10	exo1Δ pol32Δ	Haploid	40	Can1-Red	63516	0.53	2	1	0	0	3	48	0.756
224_EXO1POL32_11	exo1Δ pol32Δ	Haploid	40	Can1-Red	3016	0.03	2	0	0	0	2	12	3.979
224_EXO1POL32_13	exo1Δ pol32Δ	Haploid	40	Can1-Red	20321	0.17	2	0	0	0	2	29	1.427
224_EXO1POL32_14	exo1Δ pol32Δ	Haploid	40	Can1-Red	4111	0.03	1	0	0	0	1	5	1.216
224_EXO1POL32_17	exo1Δ pol32Δ	Haploid	40	Can1-Red	15265	0.13	0	0	0	1	1	11	0.721
224_EXO1POL32_2	exo1Δ pol32Δ	Haploid	40	Can1-Red	18615	0.16	2	0	0	0	2	15	0.806
224_EXO1POL32_3	exo1Δ pol32Δ	Haploid	40	Can1-Red	101578	0.85	2	0	0	2	4	97	0.955
224_EXO1POL32_4	exo1Δ pol32Δ	Haploid	40	Can1-Red	18063	0.15	1	0	0	0	1	24	1.329
224_EXO1POL32_5	exo1Δ pol32Δ	Haploid	40	Can1-Red	26606	0.22	1	1	0	0	2	13	0.489
224_EXO1POL32_6	exo1Δ pol32Δ	Haploid	40	Can1-Red	25042	0.21	0	0	1	0	1	13	0.519
224_EXO1POL32_8	exo1Δ pol32Δ	Haploid	40	Can1-Red	22887	0.19	1	0	1	0	2	21	0.918
224_EXO1POL32_9	exo1Δ pol32Δ	Haploid	40	Can1-Red	35928	0.3	1	0	0	1	2	27	0.752
225_EXO1POL32_1	exo1Δ pol32Δ	Haploid	40	Can1-Red	8094	0.07	1	0	0	0	1	5	0.618
225_EXO1POL32_10	exo1Δ pol32Δ	Haploid	40	Can1-Red	17904	0.15	0	1	0	0	1	21	1.173
225_EXO1POL32_12	exo1Δ pol32Δ	Haploid	40	Can1-Red	19185	0.16	0	0	0	1	1	9	0.469
225_EXO1POL32_13	exo1Δ pol32Δ	Haploid	40	Can1-Red	9093	0.08	0	0	1	0	1	10	1.1
225_EXO1POL32_25	exo1Δ pol32Δ	Haploid	40	Can1-Red	46222	0.39	1	1	1	0	3	40	0.865
225_EXO1POL32_9	exo1Δ pol32Δ	Haploid	40	Can1-Red	12539	0.1	0	0	1	0	1	11	0.877
226_SGS1POL32_1	sgs1Δ pol32Δ	Haploid	40	Can1-Red	11894	0.1	1	0	0	0	1	45	3.783
226_SGS1POL32_2	sgs1Δ pol32Δ	Haploid	40	Can1-Red	13132	0.11	0	0	0	1	1	5	0.381
226_SGS1POL32_4	sgs1Δ pol32Δ	Haploid	40	Can1-Red	21376	0.18	0	0	1	0	1	14	0.655
226_SGS1POL32_5	sgs1Δ pol32Δ	Haploid	40	Can1-Red	46325	0.39	1	0	1	0	2	16	0.345
226_SGS1POL32_7	sgs1Δ pol32Δ	Haploid	40	Can1-Red	58566	0.49	1	0	0	2	3	73	1.246
227_SGS1POL32_10	sgs1Δ pol32Δ	Haploid	40	Can1-Red	22516	0.19	0	1	0	0	1	31	1.377
227_SGS1POL32_11	sgs1Δ pol32Δ	Haploid	40	Can1-Red	32640	0.27	2	0	0	1	3	64	1.961
227_SGS1POL32_12	sgs1Δ pol32Δ	Haploid	40	Can1-Red	1433	0.01	0	1	0	0	1	4	2.791
227_SGS1POL32_13	sgs1Δ pol32Δ	Haploid	40	Can1-Red	60887	0.51	0	1	0	2	3	98	1.61
227_SGS1POL32_15	sgs1Δ pol32Δ	Haploid	40	Can1-Red	25415	0.21	1	0	1	0	2	30	1.18
227_SGS1POL32_16	sgs1Δ pol32Δ	Haploid	40	Can1-Red	30890	0.26	3	0	1	0	4	28	0.906
227_SGS1POL32_2	sgs1Δ pol32Δ	Haploid	40	Can1-Red	17825	0.15	0	0	0	1	1	15	0.842
227_SGS1POL32_4	sgs1Δ pol32Δ	Haploid	40	Can1-Red	8729	0.07	1	0	1	0	2	12	1.375
227_SGS1POL32_5	sgs1Δ pol32Δ	Haploid	40	Can1-Red	115515	0.96	2	0	0	2	4	117	1.013
227_SGS1POL32_6	sgs1Δ pol32Δ	Haploid	40	Can1-Red	27643	0.23	2	0	0	1	3	37	1.338
227_SGS1POL32_8	sgs1Δ pol32Δ	Haploid	40	Can1-Red	40965	0.34	2	0	1	0	3	76	1.855
227_SGS1POL32_9	sgs1Δ pol32Δ	Haploid	40	Can1-Red	55709	0.46	2	0	0	1	3	32	0.574
228_EXO1POL32_1	exo1Δ pol32Δ	Haploid	40	Can1-Red	66810	0.56	4	0	0	1	5	58	0.868
228_EXO1POL32_11	exo1Δ pol32Δ	Haploid	40	Can1-Red	32323	0.27	0	1	0	0	1	17	0.526
228_EXO1POL32_14	exo1Δ pol32Δ	Haploid	40	Can1-Red	9471	0.08	0	1	0	0	1	4	0.422
228_EXO1POL32_15	exo1Δ pol32Δ	Haploid	40	Can1-Red	29339	0.24	1	0	0	1	2	37	1.261
228_EXO1POL32_18	exo1Δ pol32Δ	Haploid	40	Can1-Red	10802	0.09	1	0	0	0	1	7	0.648
228_EXO1POL32_19	exo1Δ pol32Δ	Haploid	40	Can1-Red	17414	0.15	0	0	1	0	1	19	1.091
228_EXO1POL32_2	exo1Δ pol32Δ	Haploid	40	Can1-Red	31774	0.26	0	0	1	1	2	12	0.378
228_EXO1POL32_3	exo1Δ pol32Δ	Haploid	40	Can1-Red	3237	0.03	0	1	0	0	1	4	1.236
228_EXO1POL32_5	exo1Δ pol32Δ	Haploid	40	Can1-Red	6241	0.05	0	0	1	0	1	6	0.961
228_EXO1POL32_7	exo1Δ pol32Δ	Haploid	40	Can1-Red	21028	0.18	0	0	0	2	2	23	1.094
229_TRIPLE_1	sgs1Δ exo1Δ pol32Δ	Haploid	40	Can1-Red	12635	0.11	1	0	0	0	1	5	0.396
23_G_L3	WT diploid	Diploid	80	large	49714	0.21	2	1	1	2	6	111	2.233
24_G_CAN_2	WT diploid	Diploid	80	Can1-White	396740	1.65	3	1	2	6	12	207	0.522
24_G_CAN_3	WT diploid	Diploid	80	Can1-White	5066	0.02	1	0	0	0	1	4	0.79
24_G_CAN_5	WT diploid	Diploid	80	Can1-White	43287	0.18	0	0	0	2	2	23	0.531
24_NG_CAN_3	WT diploid	Diploid	0	Can1-White	15341	0.06	1	0	0	0	1	13	0.847
24_NG_CAN_5	WT diploid	Diploid	0	Can1-White	34521	0.14	1	0	0	2	3	21	0.608
4_19_CA_1	WT diploid	Diploid	80	Can1-Red	593569	2.47	1	1	1	5	8	1402	2.362
4_19_CA_10	WT diploid	Diploid	80	Can1-Red	112400	0.47	2	1	1	0	4	34	0.302
4_19_CA_11	WT diploid	Diploid	80	Can1-Red	29760	0.12	1	0	0	0	1	16	0.538
4_19_CA_12	WT diploid	Diploid	80	Can1-Red	15615	0.07	1	0	0	0	1	9	0.576
4_19_CA_14	WT diploid	Diploid	80	Can1-Red	135583	0.56	3	0	0	0	3	78	0.575
4_19_CA_15	WT diploid	Diploid	80	Can1-Red	121430	0.51	5	2	0	0	7	58	0.478
4_19_CA_16	WT diploid	Diploid	80	Can1-Red	585501	2.44	1	1	1	12	15	344	0.588
4_19_CA_2	WT diploid	Diploid	80	Can1-Red	120429	0.5	0	0	0	2	2	171	1.42
4_19_CA_3	WT diploid	Diploid	80	Can1-Red	116281	0.48	4	0	1	0	5	151	1.299
4_19_CA_6	WT diploid	Diploid	80	Can1-Red	123717	0.52	2	0	0	1	3	47	0.38
4_19_CA_7	WT diploid	Diploid	80	Can1-Red	455568	1.9	5	0	0	6	11	323	0.709
4_19_CA_9	WT diploid	Diploid	80	Can1-Red	208750	0.87	0	1	0	6	7	434	2.079
4_19_SM_17	WT diploid	Diploid	80	small_rearranged	311105	1.3	6	2	2	2	12	145	0.466
5_21_CA_1	WT diploid	Diploid	80	Can1-Red	337543	1.41	10	1	3	1	15	119	0.353
5_21_CA_11	WT diploid	Diploid	80	Can1-Red	34298	0.14	3	0	0	0	3	17	0.496
5_21_CA_13	WT diploid	Diploid	80	Can1-Red	326997	1.36	1	0	2	6	9	321	0.982
5_21_CA_17	WT diploid	Diploid	80	Can1-Red	72477	0.3	2	0	0	1	3	31	0.428
5_21_CA_2	WT diploid	Diploid	80	Can1-Red	54552	0.23	3	0	0	0	3	41	0.752
5_21_CA_21	WT diploid	Diploid	80	Can1-Red	227054	0.95	0	0	1	4	5	394	1.735
5_21_CA_3	WT diploid	Diploid	80	Can1-Red	42641	0.18	0	0	0	1	1	18	0.422
5_21_CA_4	WT diploid	Diploid	80	Can1-Red	858353	3.58	2	1	7	7	17	696	0.811
5_21_CA_5	WT diploid	Diploid	80	Can1-Red	509924	2.12	7	1	4	3	15	263	0.516
5_21_CA_6	WT diploid	Diploid	80	Can1-Red	13878	0.06	0	1	0	0	1	4	0.288
5_21_CA_7	WT diploid	Diploid	80	Can1-Red	481434	2.01	8	1	2	2	13	217	0.451
5_21_CA_9	WT diploid	Diploid	80	Can1-Red	30145	0.13	1	0	0	0	1	7	0.232
5_21_SM_14	WT diploid	Diploid	80	small_rearranged	8666	0.04	1	0	0	0	1	5	0.577
5_21_SM_9	WT diploid	Diploid	80	small_rearranged	573021	2.39	7	0	5	6	18	269	0.469
6_22_CA_1	WT diploid	Diploid	80	Can1-Red	18341	0.08	1	0	0	0	1	12	0.654
6_22_CA_10	WT diploid	Diploid	80	Can1-Red	239958	1	3	2	0	2	7	352	1.467
6_22_CA_13	WT diploid	Diploid	80	Can1-Red	25507	0.11	2	0	0	1	3	15	0.588
6_22_CA_2	WT diploid	Diploid	80	Can1-Red	409619	1.71	9	1	2	2	14	249	0.608
6_22_CA_5	WT diploid	Diploid	80	Can1-Red	225191	0.94	5	0	0	1	6	132	0.586
6_22_CA_6	WT diploid	Diploid	80	Can1-Red	50772	0.21	3	0	0	0	3	18	0.355
6_22_CA_8	WT diploid	Diploid	80	Can1-Red	274066	1.14	2	0	0	4	6	557	2.032
6_22_SM_1	WT diploid	Diploid	80	small_rearranged	32108	0.13	1	1	0	0	2	11	0.343
6_22_SM_10	WT diploid	Diploid	80	small_rearranged	17732	0.07	1	0	0	0	1	6	0.338
6_22_SM_6	WT diploid	Diploid	80	small_rearranged	39484	0.16	1	0	0	0	1	8	0.203
6_22_SM_9	WT diploid	Diploid	80	small_rearranged	399128	1.66	7	2	3	2	14	161	0.403
6_23_CA_1	WT diploid	Diploid	80	Can1-Red	151654	0.63	4	0	2	2	8	80	0.528
6_23_CA_3	WT diploid	Diploid	80	Can1-Red	141844	0.59	3	0	0	1	4	46	0.324
6_23_CA_4	WT diploid	Diploid	80	Can1-Red	125769	0.52	5	2	1	1	9	49	0.39
6_23_CA_5	WT diploid	Diploid	80	Can1-Red	4844	0.02	1	0	0	0	1	4	0.826
6_23_CA_7	WT diploid	Diploid	80	Can1-Red	103957	0.43	2	0	0	1	3	42	0.404
6_23_CA_8	WT diploid	Diploid	80	Can1-Red	565098	2.35	6	3	9	9	27	508	0.899
6_23_CA_9	WT diploid	Diploid	80	Can1-Red	594592	2.48	5	1	0	9	15	316	0.531
6_23_SM_11	WT diploid	Diploid	80	small_rearranged	35776	0.15	2	0	0	0	2	12	0.335
6_23_SM_14	WT diploid	Diploid	80	small_rearranged	28749	0.12	1	0	0	1	2	10	0.348
6_23_SM_7	WT diploid	Diploid	80	small_rearranged	30755	0.13	0	0	1	0	1	7	0.228
69_11_CA	sae2Δ	Haploid	40	Can1-Red	34972	0.29	2	0	1	1	4	72	2.059
69_2_CA	sae2Δ	Haploid	40	Can1-Red	52079	0.43	2	0	1	0	3	141	2.707
69_3_CA	sae2Δ	Haploid	40	Can1-Red	29406	0.25	1	0	0	0	1	9	0.306
69_4_CA	sae2Δ	Haploid	40	Can1-Red	30697	0.26	2	0	1	0	3	23	0.749
69_5_CA	sae2Δ	Haploid	40	Can1-Red	13482	0.11	1	0	0	0	1	16	1.187
69_6_CA	sae2Δ	Haploid	40	Can1-Red	26880	0.22	4	0	0	0	4	34	1.265
69_8_CA	sae2Δ	Haploid	40	Can1-Red	8348	0.07	0	1	0	0	1	6	0.719
69_9_CA	sae2Δ	Haploid	40	Can1-Red	29547	0.25	1	1	2	0	4	50	1.692
7_24_CA_10	WT diploid	Diploid	80	Can1-Red	281349	1.17	5	1	1	1	8	144	0.512
7_24_CA_11	WT diploid	Diploid	80	Can1-Red	155731	0.65	2	0	0	2	4	55	0.353
7_24_CA_13	WT diploid	Diploid	80	Can1-Red	262106	1.09	6	0	2	2	10	119	0.454
7_24_CA_16	WT diploid	Diploid	80	Can1-Red	389651	1.62	2	0	0	6	8	425	1.091
7_24_CA_2	WT diploid	Diploid	80	Can1-Red	948810	3.95	7	4	6	18	35	1226	1.292
7_24_CA_3	WT diploid	Diploid	80	Can1-Red	22436	0.09	1	0	0	0	1	5	0.223
7_24_CA_4	WT diploid	Diploid	80	Can1-Red	92278	0.38	0	0	0	2	2	239	2.59
7_24_CA_5	WT diploid	Diploid	80	Can1-Red	18253	0.08	1	0	0	0	1	7	0.383
7_24_CA_6	WT diploid	Diploid	80	Can1-Red	408458	1.7	6	0	2	3	11	177	0.433
7_24_CA_7	WT diploid	Diploid	80	Can1-Red	45304	0.19	2	0	0	0	2	15	0.331
7_24_CA_8	WT diploid	Diploid	80	Can1-Red	841214	3.51	11	0	2	15	28	728	0.865
7_24_CA_9	WT diploid	Diploid	80	Can1-Red	221797	0.92	0	0	0	2	2	265	1.195
7_24_SM_18	WT diploid	Diploid	80	small_rearranged	68712	0.29	2	0	0	1	3	21	0.306
7_24_SM_19	WT diploid	Diploid	80	small_rearranged	38627	0.16	0	0	0	1	1	63	1.631
7_24_SM_20	WT diploid	Diploid	80	small_rearranged	18949	0.08	2	0	0	0	2	9	0.475
7_24_SM_9	WT diploid	Diploid	80	small_rearranged	11317	0.05	1	0	0	0	1	4	0.353
70_1_CA	sgs1Δ	Haploid	40	Can1-Red	44358	0.37	0	0	0	2	2	52	1.172
70_11_CA	sgs1Δ	Haploid	40	Can1-Red	3714	0.03	1	0	0	0	1	7	1.885
70_2_CA	sgs1Δ	Haploid	40	Can1-Red	59486	0.5	1	1	2	0	4	102	1.715
70_3_CA	sgs1Δ	Haploid	40	Can1-Red	10076	0.08	2	0	0	0	2	16	1.588
70_4_CA	sgs1Δ	Haploid	40	Can1-Red	26886	0.22	2	0	0	0	2	23	0.855
70_7_CA	sgs1Δ	Haploid	40	Can1-Red	21020	0.18	3	0	0	0	3	30	1.427
70_8_CA	sgs1Δ	Haploid	40	Can1-Red	20942	0.17	0	0	0	1	1	20	0.955
70_9_CA	sgs1Δ	Haploid	40	Can1-Red	27407	0.23	1	0	0	1	2	37	1.35
71_1_CA	WT haploid	Haploid	40	Can1-Red	74198	0.62	2	0	3	0	5	48	0.647
71_2_CA	WT haploid	Haploid	40	Can1-Red	8473	0.07	0	1	0	0	1	5	0.59
71_3_CA	WT haploid	Haploid	40	Can1-Red	26573	0.22	0	1	1	0	2	16	0.602
71_5_CA	WT haploid	Haploid	40	Can1-Red	11985	0.1	1	0	1	0	2	25	2.086
71_6_CA	WT haploid	Haploid	40	Can1-Red	94535	0.79	4	0	2	0	6	60	0.635
71_7_CA	WT haploid	Haploid	40	Can1-Red	41673	0.35	0	0	0	1	1	47	1.128
71_8_CA	WT haploid	Haploid	40	Can1-Red	24116	0.2	0	2	1	0	3	12	0.498
71_9_CA	WT haploid	Haploid	40	Can1-Red	68125	0.57	0	0	1	2	3	29	0.426
98_10_CA	WT haploid	Haploid	40	Can1-Red	75284	0.63	2	1	2	2	7	100	1.328
98_11_CA	WT haploid	Haploid	40	Can1-Red	36994	0.31	2	1	1	2	6	58	1.568
98_4_CA	WT haploid	Haploid	40	Can1-Red	144162	1.2	2	2	5	1	10	137	0.95
98_5_CA	WT haploid	Haploid	40	Can1-Red	51960	0.43	4	1	2	0	7	40	0.77
98_6_CA	WT haploid	Haploid	40	Can1-Red	128306	1.07	1	1	3	1	6	103	0.803
98_8_CA	WT haploid	Haploid	40	Can1-Red	59305	0.49	1	2	1	1	5	49	0.826
98_9_CA	WT haploid	Haploid	40	Can1-Red	29222	0.24	0	0	1	0	1	67	2.293
99_1_CA	sae2Δ	Haploid	40	Can1-Red	14290	0.12	1	0	0	0	1	16	1.12
99_10_CA	sae2Δ	Haploid	40	Can1-Red	35607	0.3	1	0	1	0	2	53	1.488
99_11_CA	sae2Δ	Haploid	40	Can1-Red	7896	0.07	1	0	0	1	2	15	1.9
99_2_CA	sae2Δ	Haploid	40	Can1-Red	29829	0.25	1	1	1	0	3	23	0.771
99_3_CA	sae2Δ	Haploid	40	Can1-Red	34496	0.29	0	1	0	0	1	48	1.391
99_4_CA	sae2Δ	Haploid	40	Can1-Red	17978	0.15	1	0	0	0	1	50	2.781
99_5_CA	sae2Δ	Haploid	40	Can1-Red	64625	0.54	3	1	1	2	7	79	1.222
99_7_CA	sae2Δ	Haploid	40	Can1-Red	6530	0.05	2	0	0	0	2	13	1.991
99_8_CA	sae2Δ	Haploid	40	Can1-Red	26558	0.22	3	0	0	0	3	28	1.054
99_9_CA	sae2Δ	Haploid	40	Can1-Red	21769	0.18	2	0	0	1	3	21	0.965
YCS_100	WT diploid	Diploid	80	Can1-Red	221482	0.92	0	0	2	2	4	369	1.666
YCS_101	WT diploid	Diploid	80	Can1-Red	242387	1.01	1	0	0	1	2	452	1.865
YCS_102	WT diploid	Diploid	80	Can1-Red	264808	1.1	3	1	1	5	10	350	1.322
YCS_103	WT diploid	Diploid	80	Can1-Red	960859	4	1	1	3	14	19	2381	2.478
YCS_104	WT diploid	Diploid	80	Can1-Red	144232	0.6	1	3	2	3	9	221	1.532
YCS_105	WT diploid	Diploid	80	Can1-Red	81200	0.34	0	0	0	1	1	103	1.268
YCS_106	WT diploid	Diploid	80	Can1-Red	168306	0.7	0	0	0	2	2	252	1.497
YCS_107	WT diploid	Diploid	80	Can1-Red	105416	0.44	0	1	0	1	2	95	0.901
YCS_108	WT diploid	Diploid	80	Can1-Red	370135	1.54	1	0	1	5	7	722	1.951
YCS_109	WT diploid	Diploid	80	Can1-Red	18922	0.08	1	0	0	0	1	15	0.793
YCS_14	WT diploid	Diploid	80	Can1-Red	360847	1.5	3	1	1	7	12	207	0.574
YCS_15	WT diploid	Diploid	80	Can1-Red	1021822	4.26	13	0	4	14	31	845	0.827
YCS_17	WT diploid	Diploid	80	Can1-Red	140782	0.59	3	0	1	3	7	81	0.575
YCS_18	WT diploid	Diploid	80	Can1-Red	74937	0.31	2	1	0	1	4	149	1.988
YCS_19	WT diploid	Diploid	80	Can1-Red	139899	0.58	6	0	0	1	7	84	0.6
YCS_20	WT diploid	Diploid	80	Can1-Red	179854	0.75	1	0	0	4	5	203	1.129
YCS_21	WT diploid	Diploid	80	Can1-Red	150550	0.63	1	0	0	3	4	253	1.681
YCS_23	WT diploid	Diploid	80	Can1-Red	75132	0.31	2	2	0	0	4	22	0.293
YCS_24	WT diploid	Diploid	80	Can1-Red	399401	1.66	2	0	1	2	5	437	1.094
YCS_25	WT diploid	Diploid	80	Can1-Red	97057	0.4	2	1	0	1	4	76	0.783
YCS_26	WT diploid	Diploid	80	Can1-Red	612385	2.55	10	1	2	11	24	915	1.494
YCS_27	WT diploid	Diploid	80	Can1-Red	330283	1.38	1	0	6	5	12	286	0.866
YCS_28	WT diploid	Diploid	80	Can1-Red	654503	2.73	1	0	0	13	14	1348	2.06
YCS_29	WT diploid	Diploid	80	Can1-Red	29920	0.12	0	0	1	0	1	20	0.668
YCS_30	WT diploid	Diploid	80	Can1-Red	106140	0.44	1	0	0	3	4	121	1.14
YCS_31	WT diploid	Diploid	80	Can1-Red	175528	0.73	4	0	0	3	7	133	0.758
YCS_32	WT diploid	Diploid	80	Can1-Red	314533	1.31	3	0	0	6	9	231	0.734
YCS_33	WT diploid	Diploid	80	Can1-Red	227745	0.95	2	0	0	5	7	166	0.729
YCS_34	WT diploid	Diploid	80	Can1-Red	413425	1.72	5	2	2	4	13	408	0.987
YCS_35	WT diploid	Diploid	80	Can1-Red	363345	1.51	5	0	3	4	12	378	1.04
YCS_36	WT diploid	Diploid	80	Can1-Red	164939	0.69	2	1	0	4	7	192	1.164
YCS_37	WT diploid	Diploid	80	Can1-Red	95957	0.4	2	0	1	2	5	49	0.511
YCS_38	WT diploid	Diploid	80	Can1-Red	129220	0.54	0	0	0	2	2	315	2.438
YCS_39	WT diploid	Diploid	80	Can1-Red	177573	0.74	2	0	2	5	9	125	0.704
YCS_40	WT diploid	Diploid	80	Can1-Red	154792	0.64	0	1	2	3	6	223	1.441
YCS_42	WT diploid	Diploid	80	Can1-Red	302646	1.26	1	1	4	4	10	253	0.836
YCS_44	WT diploid	Diploid	80	Can1-Red	159346	0.66	2	0	0	3	5	142	0.891
YCS_45	WT diploid	Diploid	80	Can1-Red	270140	1.13	0	0	0	3	3	510	1.888
YCS_46	WT diploid	Diploid	80	Can1-Red	547012	2.28	5	1	4	11	21	511	0.934
YCS_47	WT diploid	Diploid	80	Can1-Red	138254	0.58	1	0	1	4	6	66	0.477
YCS_48	WT diploid	Diploid	80	Can1-Red	111809	0.47	1	1	0	3	5	93	0.832
YCS_49	WT diploid	Diploid	80	Can1-Red	428319	1.78	1	0	2	9	12	625	1.459
YCS_50	WT diploid	Diploid	80	Can1-Red	139100	0.58	2	1	0	2	5	69	0.496
YCS_51	WT diploid	Diploid	80	Can1-Red	323648	1.35	0	1	2	8	11	344	1.063
YCS_52	WT diploid	Diploid	80	Can1-Red	220846	0.92	2	0	0	4	6	438	1.983
YCS_53	WT diploid	Diploid	80	Can1-Red	198526	0.83	0	0	1	3	4	417	2.1
YCS_54	WT diploid	Diploid	80	Can1-Red	262480	1.09	5	0	0	4	9	204	0.777
YCS_55	WT diploid	Diploid	80	Can1-Red	5431	0.02	1	0	0	0	1	6	1.105
YCS_56	WT diploid	Diploid	80	Can1-Red	434540	1.81	5	1	1	6	13	447	1.029
YCS_57	WT diploid	Diploid	80	Can1-Red	158400	0.66	1	0	1	3	5	156	0.985
YCS_58	WT diploid	Diploid	80	Can1-Red	115584	0.48	1	1	0	2	4	48	0.415
YCS_59	WT diploid	Diploid	80	Can1-Red	166667	0.69	0	2	0	5	7	121	0.726
YCS_60	WT diploid	Diploid	80	Can1-Red	28117	0.12	1	1	0	0	2	11	0.391
YCS_61	WT diploid	Diploid	80	Can1-Red	392160	1.63	1	1	1	3	6	964	2.458
YCS_62	WT diploid	Diploid	80	Can1-Red	197392	0.82	1	0	0	5	6	231	1.17
YCS_63	WT diploid	Diploid	80	Can1-Red	91495	0.38	1	0	0	2	3	105	1.148
YCS_64	WT diploid	Diploid	80	Can1-Red	231297	0.96	4	0	1	3	8	123	0.532
YCS_65	WT diploid	Diploid	80	Can1-Red	260681	1.09	3	0	3	2	8	130	0.499
YCS_66	WT diploid	Diploid	80	Can1-Red	283328	1.18	2	0	0	3	5	522	1.842
YCS_68	WT diploid	Diploid	80	Can1-Red	236747	0.99	4	0	3	3	10	119	0.503
YCS_69	WT diploid	Diploid	80	Can1-Red	89581	0.37	2	0	1	0	3	162	1.808
YCS_70	WT diploid	Diploid	80	Can1-Red	374255	1.56	1	0	2	2	5	262	0.7
YCS_71	WT diploid	Diploid	80	Can1-Red	355297	1.48	4	1	7	5	17	281	0.791
YCS_72	WT diploid	Diploid	80	Can1-Red	135261	0.56	2	1	0	1	4	136	1.005
YCS_73	WT diploid	Diploid	80	Can1-Red	92946	0.39	0	0	0	3	3	61	0.656
YCS_74	WT diploid	Diploid	80	Can1-Red	49675	0.21	0	1	1	0	2	35	0.705
YCS_77	WT diploid	Diploid	80	Can1-Red	134455	0.56	1	0	0	2	3	222	1.651
YCS_78	WT diploid	Diploid	80	Can1-Red	316954	1.32	2	0	0	6	8	647	2.041
YCS_79	WT diploid	Diploid	80	Can1-Red	118243	0.49	2	0	1	1	4	87	0.736
YCS_81	WT diploid	Diploid	80	Can1-Red	356639	1.49	3	0	0	8	11	969	2.717
YCS_82	WT diploid	Diploid	80	Can1-Red	418757	1.74	3	0	2	5	10	773	1.846
YCS_83	WT diploid	Diploid	80	Can1-Red	334741	1.39	1	1	2	4	8	435	1.3
YCS_84	WT diploid	Diploid	80	Can1-Red	224206	0.93	3	0	0	4	7	229	1.021
YCS_85	WT diploid	Diploid	80	Can1-Red	310704	1.29	3	1	1	6	11	286	0.92
YCS_86	WT diploid	Diploid	80	Can1-Red	386091	1.61	4	0	0	2	6	213	0.552
YCS_87	WT diploid	Diploid	80	Can1-Red	535523	2.23	11	4	2	5	22	371	0.693
YCS_88	WT diploid	Diploid	80	Can1-Red	143106	0.6	0	2	0	1	3	78	0.545
YCS_89	WT diploid	Diploid	80	Can1-Red	187023	0.78	1	0	1	2	4	255	1.363
YCS_90	WT diploid	Diploid	80	Can1-Red	165828	0.69	3	0	2	2	7	153	0.923
YCS_91	WT diploid	Diploid	80	Can1-Red	202551	0.84	1	0	2	1	4	93	0.459
YCS_92	WT diploid	Diploid	80	Can1-Red	28756	0.12	1	0	0	0	1	7	0.243
YCS_93	WT diploid	Diploid	80	Can1-Red	60740	0.25	1	1	0	0	2	17	0.28
YCS_94	WT diploid	Diploid	80	Can1-Red	144699	0.6	5	0	2	0	7	89	0.615
YCS_95	WT diploid	Diploid	80	Can1-Red	283469	1.18	3	0	0	4	7	508	1.792
YCS_96	WT diploid	Diploid	80	Can1-Red	643157	2.68	3	1	3	14	21	1112	1.729
YCS_97	WT diploid	Diploid	80	Can1-Red	338543	1.41	2	0	3	6	11	410	1.211
YCS_98	WT diploid	Diploid	80	Can1-Red	190061	0.79	1	0	0	3	4	187	0.984
YCS_99	WT diploid	Diploid	80	Can1-Red	332748	1.39	3	1	3	7	14	295	0.887

## Sheet: Table_S4C_SourceDataFig3ABcanc
Table S4C: Sum cluster length, percent ssDNA for high APOBEC-enriched cancer tumor samples with annotations for UNG1. Source Data for cancer portion of Figure 3A and 3B.
Tumor_Sample_Barcode	cancer_type	Sum_Cluster_Length	percent_ssDNAperDIPLOIDGenome	Hugo_Symbol	Variant_Type	Reference_Allele	Tumor_Seq_Allele2	Strand	Variant_Classification	t_alt_count	t_ref_count
01658141-8398-4585-9f0f-8355dd9b0604	Breast-AdenoCA	569799	0.009
0176cf1d-0760-4769-a493-277f4bb7585e	Lung-AdenoCA	673702	0.0105
020fab36-c7de-4933-b2bf-dc7b019a1326	Lung-AdenoCA	89594	0.0015
02c6a893-49c5-49d1-8eb1-195021e70d52	Head-SCC	5871	0
0448206f-3ade-4087-b1a9-4fb2d14e1367	Breast-AdenoCA	76795	0.001
047f9e4d-86b5-4943-aef5-68199bf29e8c	Cervix-SCC	213403	0.0035
06dad93a-4b67-49b3-8fa5-f2546e22bae7	Cervix-SCC	99127	0.0015
07d20658-3db4-47e7-877b-66536266edfc	Cervix-SCC	24999	0.0005
08227616-02a5-46e8-9db1-f2d1d691ab23	Head-SCC	79493	0.0015
097a7d36-905b-72be-e050-11ac0d482c9a	Breast-AdenoCA	3104719	0.0495
09bc8542-4ea1-4599-91b3-d606425b37e2	Lung-AdenoCA	90280	0.0015
0b19bee7-5281-4915-9d98-c20eb3e84ecf	Lung-AdenoCA	1179363	0.019
0bbc7ede-5022-4084-925c-d65baaf7abc2	Lung-SCC	578548	0.009
0c7aca3f-e006-4de3-afc2-20b4f727d4fd	Bladder-TCC	203360	0.003
0ce6f3ed-bdbc-4b70-9db4-2e48f4bf644d	Lung-AdenoCA	472	0
0e6654c9-cd5e-4f94-a6d4-54f2bb16de1f	Lung-SCC	118934	0.002
0f6b355e-3898-4be6-be97-da0c3840a4ed	Cervix-SCC	6899	0
0f9e70b3-24cf-4d76-af7b-84ace66ec5a7	Head-SCC	23090	0.0005
110b5f05-ded7-45ec-b0f6-a941c92d77dd	Breast-AdenoCA	55004	0.001
13d05f7a-e16a-40ef-9a15-21257da2cf89	Breast-AdenoCA	26732	0.0005
14b8bbf2-310b-459b-b52d-a7ef510ce1cf	Cervix-SCC	43743	0.0005
14bf9bfb-14d6-4cac-a556-828f680e8a15	Lung-AdenoCA	216087	0.0035
15e097e3-e468-466c-8e57-b59fba90bbf2	Lung-AdenoCA	65534	0.001
15f90ef0-831b-40a3-98bd-ec226a9e8b26	Breast-AdenoCA	1749	0
1727e88b-df0a-4af2-9191-8c6061d98ad0	Head-SCC	1903	0
190eb791-383d-4e27-870d-e470630843e7	Head-SCC	126683	0.002
199bbb0f-996c-40c1-b06d-2066f04be778	Lung-AdenoCA	383741	0.006
1aff91a6-1b0f-4575-8f4b-4e064a50b886	Head-SCC	4678	0
1bb3a1c7-4d7b-4fb6-b54d-e94cbd0e32aa	Breast-AdenoCA	26404	0.0005
1c0e384f-7254-4afe-93c0-b3fc6c6a7894	Breast-AdenoCA	31486	0.0005	UNG	INS	-	T	+	3UTR	11	32
1c3df485-8e75-4378-87f6-c6463a520624	Lung-SCC	429912	0.007
1db83e80-bdf7-4d8d-8008-bd8406d641fc	Head-SCC	72592	0.001
1eb62abc-7928-405b-84cc-f091ca5347b2	Breast-AdenoCA	28378	0.0005
1fdab6a6-7346-4229-aa8d-5dbd258f0c60	Head-SCC	24619	0.0005
1ff155dd-deb4-44e0-b3a2-e4875b618435	Head-SCC	133882	0.002
1fff8b62-534b-4d71-a65f-e5f93b8b50ed	Head-SCC	25566	0.0005
2045c788-9ea8-4ea5-a5e3-65fc16a62adb	Lung-SCC	2666030	0.0425
207f8a42-5b05-4876-b0ae-ebfaeea27844	Breast-AdenoCA	882	0
21205681-a0c7-48d0-81d4-0b7ef31158cf	Head-SCC	832336	0.0135
2290b078-6a5b-4c83-9dfb-b525bbf14e4e	Breast-AdenoCA	25209	0.0005
23d77176-dfed-4bee-ac96-9934377d8d81	Lung-AdenoCA	1117913	0.018
23d86395-9e20-4cf9-bf7e-f76544a1f772	Lung-AdenoCA	83812	0.0015
24badf07-8615-48a3-8d6e-45c3d783f18d	Lung-SCC	32103	0.0005
25224aa0-cfdd-48ec-92e5-8f3992a3e574	Lung-SCC	1074847	0.017
25c76a8f-77c0-4650-bddf-45ed0c10a2e6	Breast-AdenoCA	867	0
25e4cad7-2403-4992-9cbc-433574673549	Breast-AdenoCA	10762	0
27f87d1e-2c32-4beb-9677-62f7a286673d	Breast-AdenoCA	60673	0.001
29fc38aa-f367-46a3-a14d-a5f657ad0caa	Head-SCC	2491	0
2b000af3-2c9d-4eaa-af3f-8101b7425c37	Breast-AdenoCA	39673	0.0005
2b142863-b963-4cc9-8f8f-c72503c93390	Bladder-TCC	546098	0.0085
2bde43e2-fd4e-413e-adc7-c50bca75d358	Lung-AdenoCA	1205200	0.019
2c6f1862-bb82-4e7e-9cb3-338bdf022ff4	Breast-AdenoCA	15441	0
2fe2433b-9a55-431f-a869-2b5a63e8e8fc	Lung-SCC	777280	0.0125
301d6ce3-4099-4c1d-8e50-c04b7ce91450	Bladder-TCC	818946	0.013
3269608c-5dd7-452a-976a-31ac971aac2f	Cervix-SCC	44046	0.0005
34881c6b-f59f-42c0-9f29-9c5c47262ae6	Lung-SCC	175242	0.003
34d7b6cc-cfcf-4178-b075-f4d129ab18f7	Head-SCC	13903	0
3585e133-b3c1-4d90-b5f2-2b867e0ae0ec	Breast-AdenoCA	96137	0.0015
369c06f2-8904-49cb-99d1-dd297ed0cd0c	Lung-SCC	120743	0.002
36d1a85e-a09b-4537-86e0-eaf1eb03aed8	Breast-AdenoCA	22389	0.0005
387c6519-6529-4074-a5ab-00f8052a5732	Lung-SCC	249445	0.004
3b20d548-2a7d-4031-85a1-425ca7201d7a	Lung-AdenoCA	1222257	0.0195	UNG	SNP	G	A	+	Intron	4	18
3e604a1c-b95f-44ff-9723-e2fac845da3b	Head-SCC	562999	0.009
418a3dec-96ff-4719-becb-e1a8260cce2f	Bladder-TCC	56836	0.001
418e916b-7a4e-4fab-8616-15dcec4d79f8	Breast-AdenoCA	23474	0.0005
41f140b8-72b9-4ae3-8b25-6144d9f94d0f	Breast-AdenoCA	44889	0.0005
43aa4123-0fe2-4071-8a81-cbdd0410b917	Lung-SCC	148103	0.0025
43be43cb-a367-4a74-94e4-973acafcf576	Cervix-SCC	381242	0.006
43f7a2e0-fec9-4e43-872d-18c6c946fa17	Breast-AdenoCA	1895	0
448af8b4-e071-48b0-a65b-b4ad17afdc0c	Lung-SCC	58421	0.001
448fe471-3f4e-4dc8-a4e0-6f147dc93abe	Bladder-TCC	1322611	0.021
45a7949d-e63f-4956-866c-df51257032de	Bladder-TCC	440877	0.007
45e16b70-c3ec-493e-86d1-505ffdf5056c	Lung-SCC	621442	0.01
46693a2b-5105-4770-a9e1-031dfedeb694	Lung-AdenoCA	406404	0.0065
46d35b82-e1b7-4d35-be5e-3a70fd47e421	Head-SCC	235842	0.004
47312f61-5ef4-4f25-9320-8fbb4758790e	Breast-AdenoCA	156028	0.0025
4838b5a9-968c-4178-bffb-3fafe1f6dc09	Bladder-TCC	70706	0.001
48f68f73-3ac0-44ac-ba12-b8889fcb7f38	Lung-SCC	174139	0.003
49dec0c2-8e75-4f44-a253-82b2ea605890	Lung-AdenoCA	136479	0.002
4c2ad4a0-5d57-4e27-9f35-058b2f205f50	Lung-SCC	481346	0.0075
4c3840df-9824-40db-879e-6d24adc8c155	Lung-SCC	349498	0.0055
4d409156-3a36-4c63-9ad6-b6af34f27b06	Breast-AdenoCA	22909	0.0005
4e84eed6-82a8-4e91-b0fd-61ec6ef69ce9	Breast-AdenoCA	55328	0.001
5046f1b4-9d95-4841-ba30-691fa44719a2	Head-SCC	129420	0.002
504d4cb0-d2dd-420d-82e6-9ec14434a0fc	Lung-SCC	634746	0.01	UNG	SNP	T	G	+	Intron	6	40
5193a482-6ed9-4504-bd7c-c8b9e4103577	Head-SCC	2042651	0.0325
52910a60-bb15-4ba5-9d09-50d8ee6a445b	Lung-AdenoCA	7432	0
53bb7112-3e38-45fe-a9c4-1b0871babf4a	Lung-AdenoCA	1017298	0.016
53d32d8b-5649-42b0-8c52-2c39af2a961b	Lung-AdenoCA	160745	0.0025
546b982f-60d9-43df-9761-09369afbee2d	Breast-AdenoCA	32585	0.0005
5b7d5767-2037-4175-aec9-886776343181	Breast-AdenoCA	59040	0.001
5dbf3203-ce73-41e4-bf9a-32fc856f73f5	Breast-AdenoCA	6160	0
649f2c20-5b50-40a8-a6fd-9a51f3d5b9df	Lung-SCC	460103	0.0075
6726c157-f688-491d-8b56-35628645df89	Lung-AdenoCA	30686	0.0005
6764e0a2-7a78-45c1-9189-6001c6518ce4	Breast-AdenoCA	106558	0.0015
68c2a355-862c-4657-b296-5776ed8447b0	Lung-AdenoCA	7488	0
6962bc97-fbb8-4220-a600-e3c251e245cb	Lung-SCC	173517	0.003
6bbd66dd-efee-4d6e-b02f-f88e98526b82	Head-SCC	4303	0
6c65cb6d-8c50-4c7c-bc84-eeebe09fbe01	Breast-AdenoCA	11949	0
6c8e9197-fd16-4fed-bfda-e349cab26314	Breast-AdenoCA	239054	0.004
6d7f44df-e9f0-4542-a6d8-d14ee7804002	Breast-AdenoCA	3139	0
6e839eaf-1dbb-43f5-8846-c980e05540c7	Breast-AdenoCA	76496	0.001
706868b5-4920-433a-bea3-92e9bf83059b	Lung-SCC	442483	0.007
7158c9fd-a633-4fef-aa23-bd285f2a87a8	Head-SCC	20999	0.0005
71a2b4a2-88dd-4911-a67e-70b3309c4a12	Lung-SCC	255753	0.004
71fda5a9-7049-406f-9348-2c24f7ddf5f4	Breast-AdenoCA	4033	0
73936e8b-c893-4afd-bd1f-be90c06a4869	Breast-AdenoCA	11934	0
74039acd-5aca-4c65-818c-3b577d295be0	Breast-AdenoCA	59758	0.001
7456abd5-303e-4e6f-bf4e-47efefc7310f	Breast-AdenoCA	60510	0.001
74b57d2c-a83f-4798-b86b-a533975e4cc0	Breast-AdenoCA	151427	0.0025
7625877a-7a2b-466f-944b-9e56689ad47b	Head-SCC	8982	0
7731ef7f-25bd-42f5-9a20-be249306a711	Lung-SCC	350498	0.0055	UNG	SNP	C	T	+	Intron	11	62
79eb7bba-f0d8-462c-add7-20a2fb7843e1	Lung-SCC	301933	0.005
7ac0b303-d685-4fa5-bfec-34d2ba1dbc8e	Lung-SCC	508716	0.008
7b08e810-f3c9-4155-ac11-f45a3a4f8b41	Breast-AdenoCA	88860	0.0015
7bc3209f-b349-49bf-9b3d-44ef870b586f	Cervix-SCC	18304	0.0005
7d2a22eb-7344-4cba-ad7d-94c3f9ef3d7c	Bladder-TCC	128326	0.002
7dc3e035-c7ae-4164-a62b-9c2460812b05	Cervix-SCC	19337	0.0005
7dc5f8ba-0080-43d3-8426-bd527a970761	Lung-SCC	171419	0.0025
7e584ff6-0b81-4f85-81da-b8117afee326	Head-SCC	8575	0
801e67c8-c506-410a-bdf0-856a66e974f4	Cervix-SCC	128832	0.002
804ffa2e-158b-447d-945c-707684134c87	Bladder-TCC	81272	0.0015
81598359-24d5-4a8b-a6e6-7a6f94289119	Head-SCC	12126	0
8294a969-59a1-4d3b-895b-f07e96bf9f7a	Head-SCC	25071	0.0005
83eca7b5-45bb-44c0-8afe-36f8988d0078	Head-SCC	184780	0.003
84c77098-03d0-4b22-afb1-797703e85c6c	Breast-AdenoCA	81709	0.0015
84e601b7-dfa5-4cd5-9fef-07f03967a0d4	Lung-SCC	602585	0.0095
8691c87f-2468-44bb-a670-3dccd6da33c6	Breast-AdenoCA	244634	0.004
878a7fe7-20ff-4651-9587-b4d6fd42e929	Head-SCC	1197	0
89c48e53-c8a9-4518-b3b8-509cdcaff52b	Lung-SCC	234578	0.0035
8be2b0f5-7bad-4720-b13c-e95b32bdb933	Cervix-SCC	217638	0.0035
8c619cbc-9e91-4716-9711-5236e55d8f46	Bladder-TCC	156617	0.0025
8cf9b32d-3d6f-4898-8c7a-89511b754021	Lung-SCC	82072	0.0015
8e03e773-5557-4e78-889b-4710c515378f	Breast-AdenoCA	29348	0.0005
8f558713-f32b-403b-aedf-c79efeb41c67	Breast-AdenoCA	68282	0.001
9032b7fe-e38a-4641-a45e-67041668adc4	Breast-AdenoCA	9546	0
91f458e6-64b7-454d-a542-b0aa23638fd8	Bladder-TCC	51232	0.001
935b113e-f5ed-4a07-8e1d-1603daba7f40	Lung-SCC	490075	0.008
94108975-b7a0-40ba-ad39-e44cc62e8cc0	Bladder-TCC	566821	0.009
9623d295-c23d-4f2f-827c-69f767a26f1f	Lung-SCC	532993	0.0085
96dc785c-8417-4813-8d15-c32b22d78b74	Lung-SCC	649981	0.0105
97064332-1d4f-4571-93ff-354ffe6d7df9	Breast-AdenoCA	17993	0.0005
973d0577-8ca4-44a1-817f-1d3c1bada151	Bladder-TCC	72336	0.001
987528ac-437a-4eb8-a335-4f2076d5c006	Breast-AdenoCA	22057	0.0005
987d41ee-6bab-490c-b0f2-bf28c0089de9	Breast-AdenoCA	124443	0.002
9988eb07-01f6-4f83-8699-bb63e0525f08	Head-SCC	634993	0.01
9c70688d-6e43-4520-9262-eaae4e4d597d	Breast-AdenoCA	6560	0
9ddf2119-a222-4fa5-a9f3-0bec7eeea36b	Breast-AdenoCA	62812	0.001
9fb6b7be-0084-48f7-a256-6d170e72e97f	Head-SCC	5923	0
9ff21093-58d7-4b69-aade-c242a383ea56	Cervix-SCC	21771	0.0005
9ffcb7fa-424c-4f93-87a7-ce5e9053c613	Lung-AdenoCA	738453	0.012
a0fe80e0-e3ac-485b-8a1a-4c80c101b874	Head-SCC	12080	0
a315b798-f037-48d5-91ed-e733e3bbd6ee	Head-SCC	16801	0.0005
a67f4531-99ef-43df-82f5-f6abc4b11826	Cervix-SCC	52075	0.001
a6c14ebc-81a2-44f7-af87-2b7ec85e5696	Breast-AdenoCA	45408	0.0005
a762dd44-a8ac-4269-8163-bbf6d0f8d4b3	Lung-SCC	708860	0.0115
a8041e86-071e-46cd-8fb5-7ecdc1ab0553	Head-SCC	160625	0.0025
a85cf239-ff51-46e7-9b88-4c2cb49c66b9	Breast-AdenoCA	5361	0
a876398c-5b1d-444f-a360-5fe2db697480	Breast-AdenoCA	1705	0
a96eddfc-3afb-4bf8-a440-c91778113fbd	Lung-SCC	354592	0.0055
aa58c09a-7799-4675-8310-d270224b163e	Breast-AdenoCA	1633	0
aacaba97-ecde-440b-aae0-0e9c608c4b24	Breast-AdenoCA	19894	0.0005
ab923db7-54e8-4a50-b7fd-c2b4b300041e	Head-SCC	168140	0.0025
abc94013-71f5-4ac6-88a4-01b4ef9f9d2f	Lung-SCC	162218	0.0025
abd2d959-d5ed-4eb3-9759-67eb1aa23325	Bladder-TCC	256508	0.004
acc629cb-ad03-4cec-9b21-922e4932ef3e	Bladder-TCC	276595	0.0045
ad41f1f3-e38e-4418-9c16-52bca5719f39	Lung-SCC	146483	0.0025
b27d75ba-5989-4200-bfe9-f1b7d7cf8008	Breast-AdenoCA	17799	0.0005
b3b3a27c-ee9a-42af-a6d1-9af5970a98b9	Cervix-SCC	973	0
b537bc07-9998-49f4-bbbe-5b617152bfd9	Head-SCC	2825	0
b73523d7-f5a5-4140-8537-4df4d1ecf465	Bladder-TCC	1436694	0.023
b752b444-f033-4be4-9d24-e5e80b4181af	Breast-AdenoCA	1663	0
b7a7d93b-38a7-4fc3-a433-3bb0a8cb7c42	Lung-SCC	256756	0.004
b7f11036-7ac4-41bc-a9a4-64162725fdfc	Lung-AdenoCA	506121	0.008
b86e88e7-0d5f-4b32-a35f-dc97251ab990	Head-SCC	51244	0.001
b88f014e-bc0f-4775-8228-39e0b471c3b0	Lung-SCC	1176805	0.019
bcc819eb-f4d8-4ddc-9fdc-a6307fb6741b	Head-SCC	4216	0
bce88385-4a1b-4a8c-920c-060f6a2675d4	Lung-AdenoCA	622902	0.01
bd3e88b3-b37c-4641-85fa-d8125ba324ca	Lung-AdenoCA	806135	0.013
bf7462a2-394f-4838-bcb6-4d0126fa48b1	Lung-AdenoCA	35741	0.0005
c0812962-a345-48b7-aec0-01336c2d1eed	Head-SCC	6410	0
c2124bb2-30e1-4093-9a8a-3a188a6dc0a9	Head-SCC	23826	0.0005
c437535b-2acc-4236-beae-94e2c1336830	Lung-AdenoCA	94976	0.0015
c48d7f4a-e98a-4077-a749-eb9f56f05b84	Lung-SCC	347575	0.0055	UNG	SNP	G	T	+	Intron	21	47
c66c92d5-df65-46e6-861d-d8a98808e6a3	Bladder-TCC	688	0
c67409b2-ac25-42a0-8543-4636ef132fe4	Breast-AdenoCA	12643	0
c76f7fcc-2748-4b6d-805e-d21652dd5e3a	Head-SCC	84820	0.0015
cc4f9175-a8c8-424a-99d7-8bd11cae0e52	Breast-AdenoCA	238965	0.004
cd0aeed5-93a1-4287-8a88-fe6b7b5e3983	Lung-AdenoCA	135062	0.002
cda1a403-16b6-487c-a82a-c377d1d0f89d	Bladder-TCC	1071579	0.017
d18c6e64-9598-488a-8ab3-3652072f9277	Lung-SCC	535767	0.0085
d2ab2555-7288-47a4-a80c-bf62d65b67b8	Lung-SCC	99632	0.0015
d3709eea-ca2a-49ac-b79c-871a5473d450	Head-SCC	181288	0.003
d4615ca0-b5c7-4a5c-8593-bd50034a78ae	Bladder-TCC	44950	0.0005
d4b80307-abbd-48bb-b52c-6dcd409699a2	Head-SCC	3067	0
d5372745-95cf-4572-a6e7-e7f5b796911a	Breast-AdenoCA	60167	0.001
d5443922-fea5-4ff0-bd6e-8ce04e1951d8	Lung-AdenoCA	910069	0.0145
d54ca81c-1bcc-41ea-b17a-9f7249ebe9c1	Lung-SCC	52189	0.001
d8c6d4b8-f279-4edc-aaa3-a1cc266aec4d	Breast-AdenoCA	179883	0.003
d8fbb398-d1da-4444-984a-22c8523625da	Breast-AdenoCA	25064	0.0005
d9cd7f95-07d3-4b87-be83-87340b08d249	Lung-AdenoCA	5525	0
dabb5a94-9706-4429-8db0-c328e2004340	Breast-AdenoCA	4823	0
db45d81f-695c-4f99-beea-6dbec1ff47fc	Breast-AdenoCA	324766	0.005
dd67dec6-35dd-4efe-b913-ed4884855365	Head-SCC	13173	0
ddc7377d-82c3-480a-be3c-3d1da52c77d4	Breast-AdenoCA	1152451	0.0185
de614a3e-1c0d-49c7-a2f1-28bc58e6e5c7	Lung-AdenoCA	238517	0.004
de8ef60b-4dbe-4aa8-adef-6f58cdfada29	Head-SCC	55154	0.001
df291849-4c35-44e1-b013-8f6b7ee36113	Breast-AdenoCA	65379	0.001
df8a913c-5160-4fc5-950d-7c890e24e820	Bladder-TCC	819554	0.013
dfa20d2d-1ba3-476a-b4b9-21d21470bee2	Head-SCC	3374046	0.054
e07991a4-0901-4ed1-8704-aa376565d862	Cervix-SCC	54453	0.001
e2b5c926-491d-430d-8d9c-5c73d7752d1b	Head-SCC	1132993	0.018
e2e6a409-b64d-463c-ac3b-e7987a3124f0	Head-SCC	58039	0.001
e52ffa79-557a-4024-81f3-f3826c227ec5	Head-SCC	330444	0.0055
e5593865-5f8e-4a4c-b36f-73fbe64d66da	Breast-AdenoCA	27140	0.0005
e55f338f-97e2-4394-ae23-c92606069485	Breast-AdenoCA	10349	0
e6c78a98-f45b-482b-a551-4f11b8c1ff8b	Bladder-TCC	207394	0.0035
e7dc7492-3a84-49c7-8dea-8f508b53dc40	Breast-AdenoCA	2409	0
e7ebc6fb-0926-4c8a-a67b-0c6b9c1ffaba	Lung-SCC	245602	0.004
e8392f20-c9e3-4649-b64f-5b266c393a76	Breast-AdenoCA	1029	0
e9cb8877-8e83-46c0-93f0-ea20530c9400	Lung-SCC	869662	0.014
ea43434b-197e-48ac-ae2e-46bc7f3776de	Breast-AdenoCA	83622	0.0015
ec4d4cbc-d5d1-418d-a292-cad9576624fd	Breast-AdenoCA	158670	0.0025
eddfbfb9-3ae8-449b-b870-46062a2571c1	Breast-AdenoCA	16777	0.0005
ee6cc68e-8d2a-41ee-82c6-0fecdf7e6259	Lung-SCC	119121	0.002
ee963667-56b1-49bd-8896-e07b536d3014	Head-SCC	4989	0
ef673d3d-2031-4036-ba25-4bc7ef04075b	Head-SCC	360370	0.0055
efe4d5dd-fffb-41df-ab86-be06cc16646f	Lung-SCC	226352	0.0035
f221cbb5-eefa-187f-e040-11ac0c481708	Breast-AdenoCA	141347	0.0025
f35f7712-d5c6-47f6-98ed-704edbbc1e19	Head-SCC	165895	0.0025
f389176f-d8f3-45c2-aae4-7378a3d6fc7f	Bladder-TCC	142385	0.0025
f393bafd-1baa-e5f4-e040-11ac0d48450b	Breast-AdenoCA	37301	0.0005
f393bafe-7503-5c45-e040-11ac0d484511	Breast-AdenoCA	21326	0.0005
f393bafe-c99f-3725-e040-11ac0d484514	Breast-AdenoCA	118304	0.002
f393bb01-6ed7-9533-e040-11ac0d484521	Breast-AdenoCA	160986	0.0025
f393bb05-c737-4cc3-e040-11ac0d48452a	Breast-AdenoCA	45624	0.0005
f393bb05-ec1c-17be-e040-11ac0d48452f	Breast-AdenoCA	255293	0.004
f393bb07-270c-2c93-e040-11ac0d484533	Breast-AdenoCA	118476	0.002
f393bb08-5b50-e009-e040-11ac0d484537	Breast-AdenoCA	68143	0.001
f393bb0a-9b20-a0e5-e040-11ac0d48454e	Breast-AdenoCA	41531	0.0005
f393bb0a-df7d-645c-e040-11ac0d484550	Breast-AdenoCA	497288	0.008
f393bb0b-08ed-3335-e040-11ac0d484554	Breast-AdenoCA	72440	0.001
f393bb0c-3ffa-cb72-e040-11ac0d48455c	Breast-AdenoCA	19272	0.0005
f393bb0c-4178-ca4a-e040-11ac0d48455f	Breast-AdenoCA	4666	0
f6114c69-71a1-47d5-9b28-b0227b1872f7	Breast-AdenoCA	83296	0.0015
f658c350-fb89-4268-8a59-a07e365f4221	Cervix-SCC	178234	0.003
f69e5057-eda6-4391-ba9a-aedbf6b572da	Breast-AdenoCA	34284	0.0005
f7b84b5d-8f28-e6b7-e040-11ac0c484704	Breast-AdenoCA	5720	0
f7b84bac-f161-9eee-e040-11ac0c4847ed	Breast-AdenoCA	35199	0.0005
f7c6a336-3126-7580-e040-11ac0c485971	Breast-AdenoCA	11048	0
f7c7373c-1972-4968-e040-11ac0d486e80	Breast-AdenoCA	983096	0.0155	UNG	SNP	G	A	+	Intron	3	24
f7c7373c-1972-4968-e040-11ac0d486e80	Breast-AdenoCA	983096	0.0155	UNG	SNP	G	A	+	Intron	3	29
f7d128d2-3964-e3bc-e040-11ac0d481667	Breast-AdenoCA	4911	0
f7d70fac-c76f-399e-e040-11ac0c482f9c	Breast-AdenoCA	24109	0.0005
f7d7b3db-02af-61cb-e040-11ac0c480c03	Breast-AdenoCA	5646	0
f7e4a2a8-093d-9e36-e040-11ac0d480c7d	Breast-AdenoCA	17921	0.0005
f7e7b258-b4b2-e6c5-e040-11ac0d486773	Breast-AdenoCA	34654	0.0005
f7e7d61f-e2dc-b523-e040-11ac0c482000	Breast-AdenoCA	5569	0
f7ed28a6-8f5f-e87b-e040-11ac0c48120e	Breast-AdenoCA	11932	0
f7f3e156-0dde-72b9-e040-11ac0d48542c	Breast-AdenoCA	114403	0.002
f7f66114-e321-1d4c-e040-11ac0d48541a	Breast-AdenoCA	12052	0
f7fdda4f-7bf7-ede7-e040-11ac0c486e57	Breast-AdenoCA	9048	0
f8f749b7-547d-49fa-9da2-44eed962b6fd	Breast-AdenoCA	241177	0.004
fa2c3620-7e82-4b12-b135-87986f0f2890	Lung-AdenoCA	32133	0.0005
fa6a60f5-8949-4e01-9435-d3117601627f	Lung-AdenoCA	8782	0
fa8844f8-c4b6-487a-8187-e30c12a7a453	Lung-AdenoCA	49210	0.001
fab3d6f4-de1c-4d6c-bdea-ac39a7884657	Lung-SCC	33529	0.0005
fb0c6353-a90c-45e2-9355-7cd16cf756ff	Lung-SCC	1256766	0.02
fb8b5ff5-4164-4276-b75b-b0ee6bda7329	Head-SCC	113374	0.002
fb9135d9-2acf-41dd-8552-359e6b8c9470	Breast-AdenoCA	146068	0.0025
fc447d4f-2532-c8ea-e040-11ac0c48469f	Breast-AdenoCA	70791	0.001
fc447d51-cdc2-a180-e040-11ac0c4846a4	Breast-AdenoCA	5338	0
fc447d53-24d1-c83d-e040-11ac0c4846a6	Breast-AdenoCA	14661	0
fc447d55-95d8-0b34-e040-11ac0d483afa	Breast-AdenoCA	980	0
fc447d56-0d53-e0c3-e040-11ac0c4846a8	Breast-AdenoCA	38982	0.0005
fc5dc6d8-62d2-76d8-e040-11ac0d4863c3	Breast-AdenoCA	35409	0.0005
fc639186-8302-798e-e040-11ac0c484cec	Breast-AdenoCA	5247	0
fc63cbab-d27a-5ebb-e040-11ac0c48724f	Breast-AdenoCA	1177	0
fc68c24d-47ad-7961-e040-11ac0c48595c	Breast-AdenoCA	5695	0
fc68e599-6a40-61dc-e040-11ac0d48700d	Breast-AdenoCA	63359	0.001
fc6d77a9-121b-48ab-a899-713c3d1319a2	Breast-AdenoCA	2146	0
fc7eb420-5c13-20bd-e040-11ac0d484574	Breast-AdenoCA	2437	0
fc7f8eeb-9c40-123e-e040-11ac0c484061	Breast-AdenoCA	48160	0.001
fc806c50-2f6e-418d-e040-11ac0d485f01	Breast-AdenoCA	18992	0.0005
fc8130df-1bc2-c537-e040-11ac0d485de6	Breast-AdenoCA	16429	0.0005
fc8130df-1cdd-cade-e040-11ac0d485dec	Breast-AdenoCA	12757	0
fc8130df-1f21-c8f9-e040-11ac0d485dfc	Breast-AdenoCA	5260	0
fc8130df-24d9-32f1-e040-11ac0d485df0	Breast-AdenoCA	453	0
fc8130df-2628-304a-e040-11ac0d485dfa	Breast-AdenoCA	18303	0.0005
fc8130df-297f-34a3-e040-11ac0d485e02	Breast-AdenoCA	11022	0
fc8130df-2d5f-3b53-e040-11ac0d485dee	Breast-AdenoCA	14400	0
fc8130df-2e39-3814-e040-11ac0d485de0	Breast-AdenoCA	15482	0
fc8130df-30a5-3e6a-e040-11ac0d485de2	Breast-AdenoCA	8749	0
fc8130df-3225-3f96-e040-11ac0d485dfe	Breast-AdenoCA	405389	0.0065
fc8130df-3361-3c8a-e040-11ac0d485dea	Breast-AdenoCA	40798	0.0005
fc8130df-34f8-22c6-e040-11ac0d485de8	Breast-AdenoCA	1213	0
fc8130df-35ac-2304-e040-11ac0d485dda	Breast-AdenoCA	23824	0.0005
fc8130df-6977-7704-e040-11ac0d485de4	Breast-AdenoCA	2859	0
fc8130df-6bec-7627-e040-11ac0d485e04	Breast-AdenoCA	59964	0.001
fc8130df-897d-5404-e040-11ac0d485e0a	Breast-AdenoCA	23756	0.0005
fc8130df-8ec8-5b1e-e040-11ac0d485e06	Breast-AdenoCA	854004	0.0135
fc8130df-90ba-5d94-e040-11ac0d485e0c	Breast-AdenoCA	12317	0
fc8130df-e399-e34d-e040-11ac0c483279	Breast-AdenoCA	155981	0.0025
fc8130e0-08dd-b996-e040-11ac0c48327b	Breast-AdenoCA	51758	0.001
fc8130e0-096a-b991-e040-11ac0c48327d	Breast-AdenoCA	1100196	0.0175
fc8130e0-09f1-b964-e040-11ac0c48326e	Breast-AdenoCA	21707	0.0005
fc8130e0-0b9c-bbc9-e040-11ac0c483266	Breast-AdenoCA	6454	0
fc8130e0-0bc1-bba7-e040-11ac0c483289	Breast-AdenoCA	5733	0
fc8130e0-0d25-b475-e040-11ac0c483277	Breast-AdenoCA	1497	0
fc8130e0-0db6-b568-e040-11ac0c483281	Breast-AdenoCA	13625	0
fc8130e0-0e1f-b54d-e040-11ac0c48326c	Breast-AdenoCA	94750	0.0015
fc8130e0-0f1a-b6eb-e040-11ac0c48328f	Breast-AdenoCA	48122	0.001
fc8130e0-a538-dda3-e040-11ac0c483264	Breast-AdenoCA	49716	0.001
fc8130e0-a539-dda8-e040-11ac0c48326a	Breast-AdenoCA	31651	0.0005
fc8130e0-a774-d834-e040-11ac0c483268	Breast-AdenoCA	229508	0.0035
fc8130e0-a8b4-d80d-e040-11ac0c483272	Breast-AdenoCA	14685	0
fc8130e0-a94d-d9d0-e040-11ac0c483262	Breast-AdenoCA	63362	0.001
fc8130e0-ad8a-b832-e040-11ac0d485e14	Breast-AdenoCA	170	0
fc8130e0-aed2-bb2f-e040-11ac0d485e12	Breast-AdenoCA	14453	0
fc8130e2-f2ef-d096-e040-11ac0c483293	Breast-AdenoCA	2722	0
fc8130e3-01ba-c740-e040-11ac0c483291	Breast-AdenoCA	450	0
fc8130e3-023d-c7d4-e040-11ac0c483295	Breast-AdenoCA	35670	0.0005
fc8130e5-18b8-ef38-e040-11ac0c483297	Breast-AdenoCA	16214	0.0005
fc81312a-99ae-7672-e040-11ac0c4832a2	Breast-AdenoCA	18347	0.0005
fc81312a-d451-38fb-e040-11ac0c4832a4	Breast-AdenoCA	34964	0.0005
fc813235-5ed8-7695-e040-11ac0d485e3e	Breast-AdenoCA	3672	0
fc8edf46-2005-1af4-e040-11ac0d481414	Breast-AdenoCA	420	0
fc93b9ab-760a-5223-e040-11ac0c482177	Breast-AdenoCA	29317	0.0005
fc9dbf68-4599-3c64-e040-11ac0d481623	Breast-AdenoCA	2376	0
fc9ef456-75a2-5967-e040-11ac0c484477	Breast-AdenoCA	3604	0
fc9f6916-da31-ab17-e040-11ac0c4808f3	Breast-AdenoCA	1822	0
fc9f6cb0-ceb9-790d-e040-11ac0c480ad1	Breast-AdenoCA	81793	0.0015
fca07e09-1fd2-9ef5-e040-11ac0d485bbd	Breast-AdenoCA	9929	0
fca3f7d0-2231-661c-e040-11ac0c4832fd	Breast-AdenoCA	48038	0.001
fe04d042-a4cc-4a14-8197-415ea40951aa	Breast-AdenoCA	369378	0.006
feccc27e-5c2e-4339-8746-0945fee93c1e	Head-SCC	7324	0
ffdd4feb-aca3-4104-b1e8-954d705a6450	Bladder-TCC	72575	0.001

## Sheet: Table_S4D
Table S4D: Pearson Correlation of cluster features in diploid Can1-Red colonies
Pearson r					P values
	Sum_Cluster_Length	Sum_Cluster_Size_Complexes	Sum_Density_per_kb			Sum_Cluster_Length	Sum_Cluster_Size_Complexes	Sum_Density_per_kb
Sum_Cluster_Length		0.795655	0.267911		Sum_Cluster_Length		<0.0001	0.00148862
Sum_Cluster_Size_Complexes			0.658297		Sum_Cluster_Size_Complexes			<0.0001
Sum_Density_per_kb					Sum_Density_per_kb
	C- or G- coord	CG_single_switch	CG_multiple_switch			C- or G- coord	CG_single_switch	CG_multiple_switch
C- or G- coord		0.381152	0.335889		C- or G- coord		3.98582e-06	5.63589e-05
CG_single_switch			0.471605		CG_single_switch			5.26508e-09
CG_multiple_switch					CG_multiple_switch

## Sheet: Table_S4E_CNVoutput
Table S4E: Copy number variation outputs in haploid strains with details of overlapping clusters. Source data for Figure S5.
sampleID	genotype	chrom	chr_start	chr_stop	p_value	event_type	event_size	size_class	cluster_chrom	cluster_start	cluster_end	cluster_width	StrainCluster_ID
156_SGSEXO_12	sgs1Δ exo1Δ	chr1	1168	25526	1.92e-100	deletion	24359	focal
156_SGSEXO_12	sgs1Δ exo1Δ	chr1	214817	223320	0	deletion	8504	focal
156_SGSEXO_12	sgs1Δ exo1Δ	chr16	437719	441635	3.55e-07	amplification	3917	focal
156_SGSEXO_12	sgs1Δ exo1Δ	chr8	5728	537967	0.00110775	amplification	532240	large-scale
156_SGSEXO_14	sgs1Δ exo1Δ	chr12	599026	649913	0	amplification	50888	focal
156_SGSEXO_14	sgs1Δ exo1Δ	chr2	197365	225655	3.33e-13	amplification	28291	focal
156_SGSEXO_14	sgs1Δ exo1Δ	chr7	811734	814092	3.72e-08	amplification	2359	focal
156_SGSEXO_2	sgs1Δ exo1Δ	chr4	461667	462667	1.14e-09	deletion	1001	focal
156_SGSEXO_2	sgs1Δ exo1Δ	chr7	330013	396206	0.000508925	amplification	66194	focal
156_SGSEXO_2	sgs1Δ exo1Δ	chr9	205439	432310	1.5e-21	amplification	226872	large-scale
156_SGSEXO_6	sgs1Δ exo1Δ	chr4	871906	880709	1.7e-14	amplification	8804	focal
156_SGSEXO_6	sgs1Δ exo1Δ	chr7	3140	530413	1.54e-07	amplification	527274	large-scale
156_SGSEXO_6	sgs1Δ exo1Δ	chr7	536310	555585	2.56e-13	amplification	19276	focal
156_SGSEXO_6	sgs1Δ exo1Δ	chr7	569128	804634	7.04e-18	amplification	235507	large-scale
156_SGSEXO_7	sgs1Δ exo1Δ	chr1	211974	215285	2.96e-08	amplification	3312	focal
156_SGSEXO_7	sgs1Δ exo1Δ	chr16	437141	441635	2.09e-08	amplification	4495	focal
156_SGSEXO_7	sgs1Δ exo1Δ	chr4	448655	449655	2.98e-12	deletion	1001	focal
156_SGSEXO_7	sgs1Δ exo1Δ	chr7	259	2924	1.54e-14	deletion	2666	focal
156_SGSEXO_7	sgs1Δ exo1Δ	chr8	14906	552365	0.000111482	amplification	537460	large-scale
156_SGSEXO_9	sgs1Δ exo1Δ	chr16	8824	10016	3.2e-09	deletion	1193	focal
164_SGSEXO_23	sgs1Δ exo1Δ	chr1	209969	211343	1.83e-24	deletion	1375	focal
164_SGSEXO_28	sgs1Δ exo1Δ	chr14	524672	601156	0	amplification	76485	focal	chr14	538414	555320	16907	1
164_SGSEXO_28	sgs1Δ exo1Δ	chr3	83836	88259	8.84e-08	amplification	4424	focal
165_SGSEXO_2	sgs1Δ exo1Δ	chr8	212277	215277	4.75e-41	deletion	3001	focal
165_SGSEXO_3	sgs1Δ exo1Δ	chr9	206322	431010	0.000856949	amplification	224689	large-scale
165_SGSEXO_4	sgs1Δ exo1Δ	chr10	201456	203839	6.13e-19	amplification	2384	focal
165_SGSEXO_4	sgs1Δ exo1Δ	chr16	436770	441595	2.07e-19	amplification	4826	focal
165_SGSEXO_4	sgs1Δ exo1Δ	chr8	100	136201	3.43e-07	amplification	136102	large-scale	chr8	53107	64198	11092	2
165_SGSEXO_5	sgs1Δ exo1Δ	chr9	19884	432010	7.48e-11	amplification	412127	large-scale
149_EXO_10	exo1Δ	chr12	451751	468099	2.39e-09	amplification	16349	focal
149_EXO_11	exo1Δ	chr12	451784	457377	3.48e-08	amplification	5594	focal
149_EXO_11	exo1Δ	chr12	460826	468020	5.78e-17	amplification	7195	focal
149_EXO_15	exo1Δ	chr12	731802	734064	4.69e-60	deletion	2263	focal
149_EXO_16	exo1Δ	chr10	366382	367671	3.81e-08	amplification	1290	focal
149_EXO_16	exo1Δ	chr12	451269	459086	1.39e-06	amplification	7818	focal
149_EXO_16	exo1Δ	chr12	460943	468520	3.39e-22	amplification	7578	focal
149_EXO_17	exo1Δ	chr12	451689	459541	8.85e-07	amplification	7853	focal
149_EXO_17	exo1Δ	chr12	460826	468090	5.59e-14	amplification	7265	focal
149_EXO_1	exo1Δ	chr12	450989	468008	7.19e-11	amplification	17020	focal
149_EXO_21	exo1Δ	chr4	461545	462545	6.35e-11	deletion	1001	focal
149_EXO_22	exo1Δ	chr12	450867	459558	2.96e-05	amplification	8692	focal
149_EXO_22	exo1Δ	chr12	460819	467845	1.25e-06	amplification	7027	focal
149_EXO_23	exo1Δ	chr12	451682	468827	1.03e-23	amplification	17146	focal
149_EXO_24	exo1Δ	chr12	450926	468065	1.41e-37	amplification	17140	focal
149_EXO_25	exo1Δ	chr10	197073	203839	3.81e-28	deletion	6767	focal
149_EXO_25	exo1Δ	chr12	1059106	1076302	0	deletion	17197	focal
149_EXO_25	exo1Δ	chr13	914656	923111	0.00172636	deletion	8456	focal
149_EXO_25	exo1Δ	chr15	380166	381323	1.1e-06	amplification	1158	focal
149_EXO_25	exo1Δ	chr4	2	2012	2.92e-13	deletion	2011	focal
149_EXO_25	exo1Δ	chr4	1522850	1531375	0	deletion	8526	focal
149_EXO_25	exo1Δ	chr7	259	2001	9.9e-25	deletion	1743	focal
149_EXO_25	exo1Δ	chr7	701319	707015	1.81e-70	deletion	5697	focal
149_EXO_25	exo1Δ	chr9	432262	434605	0	deletion	2344	focal
149_EXO_26	exo1Δ	chr10	197536	203972	8.84e-35	deletion	6437	focal
149_EXO_26	exo1Δ	chr12	1059186	1076295	0	deletion	17110	focal
149_EXO_26	exo1Δ	chr13	916527	923111	0	deletion	6585	focal
149_EXO_26	exo1Δ	chr4	2	3573	6.17e-14	deletion	3572	focal
149_EXO_26	exo1Δ	chr4	1521832	1531129	0	deletion	9298	focal
149_EXO_26	exo1Δ	chr7	259	1492	9.87e-15	deletion	1234	focal
149_EXO_26	exo1Δ	chr7	701644	707015	1.18e-56	deletion	5372	focal
149_EXO_26	exo1Δ	chr9	432317	434605	0	deletion	2289	focal
149_EXO_27	exo1Δ	chr10	197536	203839	1.76e-64	deletion	6304	focal
149_EXO_27	exo1Δ	chr4	1468485	1470230	1.94e-05	deletion	1746	focal
149_EXO_27	exo1Δ	chr7	701842	706586	4.87e-60	deletion	4745	focal
149_EXO_28	exo1Δ	chr10	197536	203618	3.87e-30	deletion	6083	focal
149_EXO_28	exo1Δ	chr12	1058981	1076497	0	deletion	17517	focal
149_EXO_28	exo1Δ	chr13	918098	923111	0	deletion	5014	focal
149_EXO_28	exo1Δ	chr4	2	3573	2.03e-10	deletion	3572	focal
149_EXO_28	exo1Δ	chr7	259	1487	8.69e-28	deletion	1229	focal
149_EXO_28	exo1Δ	chr7	701644	707015	6.49e-13	deletion	5372	focal
149_EXO_28	exo1Δ	chr9	432342	434605	0	deletion	2264	focal
149_EXO_29	exo1Δ	chr1	222894	224495	0	deletion	1602	focal
149_EXO_29	exo1Δ	chr10	198138	203618	4.31e-38	deletion	5481	focal
149_EXO_29	exo1Δ	chr12	1059128	1076450	0	deletion	17323	focal
149_EXO_29	exo1Δ	chr13	919598	923111	0	deletion	3514	focal
149_EXO_29	exo1Δ	chr7	259	1492	2.15e-22	deletion	1234	focal
149_EXO_29	exo1Δ	chr9	432010	434605	0	deletion	2596	focal
149_EXO_2	exo1Δ	chr2	812194	815093	2.48e-13	deletion	2900	focal
149_EXO_2	exo1Δ	chr7	1071967	1074967	1.1e-31	amplification	3001	focal
149_EXO_32	exo1Δ	chr12	452002	467770	9.99e-38	amplification	15769	focal
149_EXO_32	exo1Δ	chr13	920685	922813	0	deletion	2129	focal
149_EXO_32	exo1Δ	chr7	259	1492	1.19e-28	deletion	1234	focal
149_EXO_32	exo1Δ	chr7	701644	707015	2.81e-21	deletion	5372	focal
149_EXO_32	exo1Δ	chr9	432262	434605	0	deletion	2344	focal
149_EXO_3	exo1Δ	chr10	197536	201007	1.39e-16	deletion	3472	focal
149_EXO_3	exo1Δ	chr13	918098	923111	0	deletion	5014	focal
149_EXO_3	exo1Δ	chr4	2	1549	3.7e-08	deletion	1548	focal
149_EXO_3	exo1Δ	chr4	65424	66493	1.84e-14	deletion	1070	focal
149_EXO_3	exo1Δ	chr7	260	1704	2.05e-05	deletion	1445	focal
149_EXO_4	exo1Δ	chr12	451686	468818	1.18e-17	amplification	17133	focal
149_EXO_5	exo1Δ	chr1	160659	164492	2.5e-06	amplification	3834	focal
149_EXO_5	exo1Δ	chr12	451772	457985	1.31e-07	amplification	6214	focal
149_EXO_5	exo1Δ	chr12	460801	467750	8.28e-15	amplification	6950	focal
157_EXO_10	exo1Δ	chr4	448777	449777	1.53e-06	deletion	1001	focal
157_EXO_11	exo1Δ	chr1	208268	210653	9.37e-05	deletion	2386	focal
157_EXO_11	exo1Δ	chr11	661498	665498	0	deletion	4001	focal
157_EXO_11	exo1Δ	chr2	14	8092	1.56e-07	deletion	8079	focal
157_EXO_11	exo1Δ	chr8	531922	562454	0	deletion	30533	focal
157_EXO_14	exo1Δ	chr10	737277	744343	0	deletion	7067	focal
157_EXO_14	exo1Δ	chr12	450907	470504	4.13e-52	amplification	19598	focal
157_EXO_14	exo1Δ	chr14	770744	783307	0	deletion	12564	focal
157_EXO_14	exo1Δ	chr7	262	11529	1.2e-11	deletion	11268	focal
157_EXO_14	exo1Δ	chr8	13	8250	4.02e-13	deletion	8238	focal
157_EXO_15	exo1Δ	chr10	732790	744343	0	deletion	11554	focal
157_EXO_15	exo1Δ	chr11	12	14974	2.6e-10	deletion	14963	focal
157_EXO_15	exo1Δ	chr12	451385	470504	2.95e-23	amplification	19120	focal
157_EXO_15	exo1Δ	chr3	2	10677	9.17e-11	deletion	10676	focal
157_EXO_15	exo1Δ	chr3	296824	313004	0	deletion	16181	focal
157_EXO_15	exo1Δ	chr4	3	12464	1.19e-12	deletion	12462	focal
157_EXO_15	exo1Δ	chr5	559000	572819	0	deletion	13820	focal
157_EXO_15	exo1Δ	chr7	23	9111	1.06e-06	deletion	9089	focal
157_EXO_15	exo1Δ	chr8	549888	562101	0	deletion	12214	focal
157_EXO_15	exo1Δ	chr9	348286	349426	0.00682306	deletion	1141	focal
157_EXO_16	exo1Δ	chr10	200981	203972	3.07e-29	deletion	2992	focal
157_EXO_16	exo1Δ	chr12	451781	468021	3.53e-98	amplification	16241	focal
157_EXO_16	exo1Δ	chr13	920675	922727	0	deletion	2053	focal
157_EXO_16	exo1Δ	chr4	1523539	1531407	0	deletion	7869	focal
157_EXO_16	exo1Δ	chr9	432010	434818	0	deletion	2809	focal
157_EXO_1	exo1Δ	chr10	737853	744343	0	deletion	6491	focal
157_EXO_1	exo1Δ	chr12	451341	470504	3.74e-39	amplification	19164	focal
157_EXO_1	exo1Δ	chr13	5509	8223	2.45e-09	deletion	2715	focal
157_EXO_1	exo1Δ	chr2	811583	818583	0	deletion	7001	focal
157_EXO_2	exo1Δ	chr1	216910	224137	0	deletion	7228	focal
157_EXO_2	exo1Δ	chr12	450871	468807	3.92e-23	amplification	17937	focal
157_EXO_5	exo1Δ	chr1	222388	224137	0	deletion	1750	focal
157_EXO_6	exo1Δ	chr12	450683	468568	5.46e-30	amplification	17886	focal
157_EXO_7	exo1Δ	chr12	451478	469835	5.87e-42	amplification	18358	focal
157_EXO_8	exo1Δ	chr1	204504	205531	8.26e-08	deletion	1028	focal
157_EXO_9	exo1Δ	chr12	450783	467807	5.89e-05	amplification	17025	focal
157_EXO_9	exo1Δ	chr7	701854	706602	6.07e-29	deletion	4749	focal
158_EXO_11	exo1Δ	chr12	1910	474388	1.84e-06	amplification	472479	large-scale
158_EXO_11	exo1Δ	chr12	482101	1058448	1.92e-07	amplification	576348	large-scale
158_EXO_11	exo1Δ	chr13	3821	5190	6.88e-17	amplification	1370	focal
158_EXO_11	exo1Δ	chr3	301163	304163	5.56e-21	amplification	3001	focal
158_EXO_13	exo1Δ	chr7	704865	706675	3.18e-14	deletion	1811	focal
158_EXO_13	exo1Δ	chr9	433388	434606	0	deletion	1219	focal
158_EXO_14	exo1Δ	chr1	222894	224495	0	deletion	1602	focal
158_EXO_14	exo1Δ	chr13	918122	923125	0	deletion	5004	focal
158_EXO_15	exo1Δ	chr1	222606	224495	0	deletion	1890	focal
158_EXO_15	exo1Δ	chr10	198165	203974	7.89e-38	deletion	5810	focal
158_EXO_15	exo1Δ	chr13	920687	922873	0	deletion	2187	focal
158_EXO_15	exo1Δ	chr4	304	1855	1.86e-06	deletion	1552	focal
158_EXO_15	exo1Δ	chr9	432010	434799	0	deletion	2790	focal
158_EXO_1	exo1Δ	chr4	527555	537558	7.54e-59	deletion	10004	focal
158_EXO_3	exo1Δ	chr12	1059109	1076020	0	deletion	16912	focal
158_EXO_3	exo1Δ	chr4	3	5890	6.38e-11	deletion	5888	focal
158_EXO_3	exo1Δ	chr5	563957	572957	0	deletion	9001	focal
158_EXO_7	exo1Δ	chr8	557866	562246	0	deletion	4381	focal
158_EXO_8	exo1Δ	chr12	450440	470560	4.05e-35	amplification	20121	focal
158_EXO_8	exo1Δ	chr12	1055212	1076291	0	deletion	21080	focal
158_EXO_9	exo1Δ	chr16	946594	947922	0	deletion	1329	focal
158_EXO_9	exo1Δ	chr4	1524004	1530773	0	deletion	6770	focal
158_EXO_9	exo1Δ	chr6	3024	8102	1.02e-07	deletion	5079	focal
220_EXO1POL32_10	exo1Δ pol32Δ	chr10	197544	199259	0.000649677	deletion	1716	focal
220_EXO1POL32_10	exo1Δ pol32Δ	chr12	451792	468021	7.2e-231	amplification	16230	focal
220_EXO1POL32_11	exo1Δ pol32Δ	chr12	459457	460462	6.97e-08	amplification	1006	focal
220_EXO1POL32_12	exo1Δ pol32Δ	chr12	451056	468398	2.18e-262	amplification	17343	focal
220_EXO1POL32_13	exo1Δ pol32Δ	chr12	451289	468283	3.73e-110	amplification	16995	focal
220_EXO1POL32_13	exo1Δ pol32Δ	chr3	305122	312611	0	deletion	7490	focal
220_EXO1POL32_15	exo1Δ pol32Δ	chr12	451791	468309	2.83e-110	amplification	16519	focal
220_EXO1POL32_16	exo1Δ pol32Δ	chr12	459129	460186	9.39e-08	amplification	1058	focal
220_EXO1POL32_18	exo1Δ pol32Δ	chr12	451814	468398	0	amplification	16585	focal
220_EXO1POL32_18	exo1Δ pol32Δ	chr3	2	82863	3.6e-23	amplification	82862	large-scale
220_EXO1POL32_18	exo1Δ pol32Δ	chr3	90455	300967	4.14e-07	amplification	210513	large-scale
220_EXO1POL32_18	exo1Δ pol32Δ	chr3	304895	313307	0	amplification	8413	focal
220_EXO1POL32_3	exo1Δ pol32Δ	chr12	5391	7117	3.31e-53	deletion	1727	focal
220_EXO1POL32_3	exo1Δ pol32Δ	chr12	451190	468362	0.000129727	amplification	17173	focal
220_EXO1POL32_3	exo1Δ pol32Δ	chr8	212277	215277	3.32e-29	deletion	3001	focal
220_EXO1POL32_5	exo1Δ pol32Δ	chr12	451810	468373	3.74e-06	amplification	16564	focal
220_EXO1POL32_5	exo1Δ pol32Δ	chr6	5009	9009	2e-06	deletion	4001	focal
220_EXO1POL32_7	exo1Δ pol32Δ	chr12	451833	468283	9.18e-108	amplification	16451	focal
220_EXO1POL32_8	exo1Δ pol32Δ	chr12	459374	460435	1.12e-06	amplification	1062	focal
220_EXO1POL32_8	exo1Δ pol32Δ	chr2	427621	429571	2.53e-14	deletion	1951	focal
220_EXO1POL32_9	exo1Δ pol32Δ	chr12	451777	468373	2e-88	amplification	16597	focal
220_EXO1POL32_9	exo1Δ pol32Δ	chr14	96763	101743	2.28e-22	amplification	4981	focal
224_EXO1POL32_10	exo1Δ pol32Δ	chr12	14	10956	2.06e-45	deletion	10943	focal
224_EXO1POL32_10	exo1Δ pol32Δ	chr12	451814	468021	5.02e-156	amplification	16208	focal
224_EXO1POL32_11	exo1Δ pol32Δ	chr12	451813	468107	9.82e-103	amplification	16295	focal
224_EXO1POL32_12	exo1Δ pol32Δ	chr12	452057	468118	3.37e-49	amplification	16062	focal
224_EXO1POL32_13	exo1Δ pol32Δ	chr12	451765	467850	0	amplification	16086	focal
224_EXO1POL32_14	exo1Δ pol32Δ	chr12	451792	468382	0	amplification	16591	focal
224_EXO1POL32_14	exo1Δ pol32Δ	chr7	262	1336	2.86e-08	deletion	1075	focal
224_EXO1POL32_17	exo1Δ pol32Δ	chr12	451582	468266	1.04e-110	amplification	16685	focal
224_EXO1POL32_17	exo1Δ pol32Δ	chr9	432009	434604	0	deletion	2596	focal
224_EXO1POL32_1	exo1Δ pol32Δ	chr12	451605	468441	2.47e-228	amplification	16837	focal
224_EXO1POL32_2	exo1Δ pol32Δ	chr12	451884	468430	4.81e-75	amplification	16547	focal
224_EXO1POL32_3	exo1Δ pol32Δ	chr12	451887	468105	3.68e-178	amplification	16219	focal
224_EXO1POL32_4	exo1Δ pol32Δ	chr12	451814	468360	0	amplification	16547	focal
224_EXO1POL32_5	exo1Δ pol32Δ	chr12	451814	468115	1.36e-78	amplification	16302	focal
224_EXO1POL32_6	exo1Δ pol32Δ	chr12	451338	468106	5.81e-256	amplification	16769	focal
224_EXO1POL32_8	exo1Δ pol32Δ	chr12	451792	468107	4.69e-237	amplification	16316	focal
224_EXO1POL32_9	exo1Δ pol32Δ	chr12	451924	468301	3.61e-61	amplification	16378	focal
224_EXO1POL32_9	exo1Δ pol32Δ	chr4	878498	882799	2.26e-72	deletion	4302	focal
225_EXO1POL32_10	exo1Δ pol32Δ	chr10	197382	201451	4.87e-64	deletion	4070	focal
225_EXO1POL32_10	exo1Δ pol32Δ	chr12	451795	468234	3.8e-129	amplification	16440	focal
225_EXO1POL32_10	exo1Δ pol32Δ	chr13	920454	923101	0	deletion	2648	focal
225_EXO1POL32_12	exo1Δ pol32Δ	chr10	197532	201451	2.08e-26	deletion	3920	focal
225_EXO1POL32_12	exo1Δ pol32Δ	chr12	451931	468246	1.06e-89	amplification	16316	focal
225_EXO1POL32_12	exo1Δ pol32Δ	chr12	1059113	1064909	6.06e-06	deletion	5797	focal
225_EXO1POL32_12	exo1Δ pol32Δ	chr13	918085	923101	0	deletion	5017	focal
225_EXO1POL32_13	exo1Δ pol32Δ	chr12	451797	468071	1.02e-88	amplification	16275	focal
225_EXO1POL32_17	exo1Δ pol32Δ	chr10	197208	199251	3.63e-49	deletion	2044	focal
225_EXO1POL32_17	exo1Δ pol32Δ	chr12	451914	468382	3.98e-111	amplification	16469	focal
225_EXO1POL32_17	exo1Δ pol32Δ	chr13	918085	923143	0	deletion	5059	focal
225_EXO1POL32_1	exo1Δ pol32Δ	chr10	197253	200986	2.92e-23	deletion	3734	focal
225_EXO1POL32_1	exo1Δ pol32Δ	chr12	451812	468309	6.75e-69	amplification	16498	focal
225_EXO1POL32_25	exo1Δ pol32Δ	chr12	451799	468309	2.46e-103	amplification	16511	focal
225_EXO1POL32_25	exo1Δ pol32Δ	chr12	1059178	1064909	0.000242459	deletion	5732	focal
225_EXO1POL32_25	exo1Δ pol32Δ	chr13	918085	923135	0	deletion	5051	focal
225_EXO1POL32_27	exo1Δ pol32Δ	chr12	451674	468021	1.99e-35	amplification	16348	focal
225_EXO1POL32_27	exo1Δ pol32Δ	chr12	469142	475340	5.93e-30	deletion	6199	focal
225_EXO1POL32_27	exo1Δ pol32Δ	chr12	481958	488094	1.35e-13	deletion	6137	focal
225_EXO1POL32_27	exo1Δ pol32Δ	chr12	1058902	1064542	6.42e-06	deletion	5641	focal
225_EXO1POL32_27	exo1Δ pol32Δ	chr13	918085	923101	0	deletion	5017	focal
225_EXO1POL32_27	exo1Δ pol32Δ	chr8	212276	215459	5.62e-243	deletion	3184	focal
225_EXO1POL32_2	exo1Δ pol32Δ	chr12	451928	468309	1.96e-110	amplification	16382	focal
225_EXO1POL32_4	exo1Δ pol32Δ	chr12	451796	468929	3.28e-163	amplification	17134	focal
225_EXO1POL32_5	exo1Δ pol32Δ	chr12	451811	468384	1.26e-225	amplification	16574	focal
225_EXO1POL32_5	exo1Δ pol32Δ	chr13	918085	923101	0	deletion	5017	focal
225_EXO1POL32_6	exo1Δ pol32Δ	chr12	451782	468309	2.29e-08	amplification	16528	focal
225_EXO1POL32_9	exo1Δ pol32Δ	chr10	197301	199251	0.00502428	deletion	1951	focal
225_EXO1POL32_9	exo1Δ pol32Δ	chr12	451796	467728	5.06e-64	amplification	15933	focal
225_EXO1POL32_9	exo1Δ pol32Δ	chr13	918085	923101	0	deletion	5017	focal
228_EXO1POL32_13	exo1Δ pol32Δ	chr12	451916	468079	1.12e-253	amplification	16164	focal
228_EXO1POL32_14	exo1Δ pol32Δ	chr12	451796	467844	5.21e-52	amplification	16049	focal
228_EXO1POL32_18	exo1Δ pol32Δ	chr12	451010	468382	3.45e-132	amplification	17373	focal
228_EXO1POL32_19	exo1Δ pol32Δ	chr12	451835	468313	8.21e-05	amplification	16479	focal
228_EXO1POL32_5	exo1Δ pol32Δ	chr12	459364	460712	9.84e-12	amplification	1349	focal
228_EXO1POL32_6	exo1Δ pol32Δ	chr10	472976	477620	1.15e-28	deletion	4645	focal
228_EXO1POL32_6	exo1Δ pol32Δ	chr12	451800	467665	4.84e-28	amplification	15866	focal
228_EXO1POL32_7	exo1Δ pol32Δ	chr12	451777	468395	5.96e-183	amplification	16619	focal
173_POL32_10	pol32Δ	chr12	469137	474365	2.36e-84	deletion	5229	focal
173_POL32_10	pol32Δ	chr12	482844	488237	6.32e-47	deletion	5394	focal
173_POL32_12	pol32Δ	chr12	450719	468590	1.17e-135	amplification	17872	focal
173_POL32_13	pol32Δ	chr12	450613	469271	8.21e-44	amplification	18659	focal
173_POL32_1	pol32Δ	chr12	469323	474011	2.63e-09	amplification	4689	focal
173_POL32_1	pol32Δ	chr12	482844	487736	5.58e-28	amplification	4893	focal
173_POL32_2	pol32Δ	chr10	473765	474767	4.14e-06	amplification	1003	focal
173_POL32_2	pol32Δ	chr3	2	313268	0.00408448	amplification	313267	large-scale
173_POL32_9	pol32Δ	chr12	451075	468648	5.22e-71	amplification	17574	focal
174_POL32_13	pol32Δ	chr12	459417	460670	6.85e-11	amplification	1254	focal
174_POL32_1	pol32Δ	chr11	346450	348585	5.31e-08	amplification	2136	focal
174_POL32_1	pol32Δ	chr8	212273	215914	1.16e-29	deletion	3642	focal
174_POL32_2	pol32Δ	chr8	212273	215876	3.1e-83	deletion	3604	focal
174_POL32_4	pol32Δ	chr12	451234	467964	9.3e-15	amplification	16731	focal
174_POL32_4	pol32Δ	chr8	212273	215795	1.65e-54	deletion	3523	focal
174_POL32_6	pol32Δ	chr8	212273	215989	1.68e-242	deletion	3717	focal
174_POL32_7	pol32Δ	chr12	12692	14341	3.31e-08	amplification	1650	focal
174_POL32_8	pol32Δ	chr7	70330	71445	1.71e-05	amplification	1116	focal
175_POL32_12	pol32Δ	chr8	212352	216095	1.22e-94	deletion	3744	focal
175_POL32_13	pol32Δ	chr8	212273	215273	4.6e-28	deletion	3001	focal
175_POL32_1	pol32Δ	chr8	212186	215493	2.14e-31	deletion	3308	focal
175_POL32_3	pol32Δ	chr12	451337	468641	1.19e-23	amplification	17305	focal
175_POL32_3	pol32Δ	chr8	212328	215725	1.25e-71	deletion	3398	focal
175_POL32_4	pol32Δ	chr8	212359	215359	7.71e-26	deletion	3001	focal
175_POL32_5	pol32Δ	chr8	212288	216149	4.7e-75	deletion	3862	focal
176_POL32_10	pol32Δ	chr10	198209	201020	3.09e-13	amplification	2812	focal
176_POL32_10	pol32Δ	chr12	488015	490015	1.31e-07	amplification	2001	focal
176_POL32_11	pol32Δ	chr10	197070	201459	4.3e-17	amplification	4390	focal
176_POL32_11	pol32Δ	chr12	481898	488849	3.29e-15	deletion	6952	focal
176_POL32_11	pol32Δ	chr7	701705	706591	9.25e-10	amplification	4887	focal
176_POL32_12	pol32Δ	chr10	197070	199259	2.6e-13	amplification	2190	focal
176_POL32_12	pol32Δ	chr12	485041	490202	8.63e-12	amplification	5162	focal
176_POL32_12	pol32Δ	chr16	850340	851450	1.22e-13	amplification	1111	focal
176_POL32_12	pol32Δ	chr7	701700	706591	4.57e-09	amplification	4892	focal
176_POL32_13	pol32Δ	chr10	198209	199259	7.23e-13	amplification	1051	focal
176_POL32_13	pol32Δ	chr16	850340	852612	3.74e-11	amplification	2273	focal
176_POL32_13	pol32Δ	chr8	212275	215855	6.9561490857629e-314	deletion	3581	focal
176_POL32_3	pol32Δ	chr10	201020	202164	5.02e-06	amplification	1145	focal
176_POL32_3	pol32Δ	chr12	486156	488802	3.03e-07	amplification	2647	focal
176_POL32_4	pol32Δ	chr10	199259	201020	1.74e-11	amplification	1762	focal
176_POL32_4	pol32Δ	chr16	850340	852586	2.75e-16	amplification	2247	focal
176_POL32_4	pol32Δ	chr7	701875	706591	5.56e-14	amplification	4717	focal
176_POL32_5	pol32Δ	chr10	198209	201020	1.71e-25	amplification	2812	focal
176_POL32_6	pol32Δ	chr10	198209	199259	2.55e-14	amplification	1051	focal
176_POL32_7	pol32Δ	chr10	198209	199259	3.52e-12	amplification	1051	focal
176_POL32_7	pol32Δ	chr3	304670	312814	0	amplification	8145	focal
176_POL32_8	pol32Δ	chr12	481884	488884	3.73e-71	deletion	7001	focal
176_POL32_9	pol32Δ	chr10	198209	201020	9.7e-17	amplification	2812	focal
176_POL32_9	pol32Δ	chr12	474366	475545	2.18e-14	amplification	1180	focal
176_POL32_9	pol32Δ	chr16	850077	852592	2.21e-09	amplification	2516	focal
102_1	sae2Δ	chr12	448927	475359	6.32e-25	amplification	26433	focal
102_2	sae2Δ	chr12	441113	469818	2.13e-30	amplification	28706	focal
102_2	sae2Δ	chr12	481953	495700	0.000332786	amplification	13748	focal
102_3	sae2Δ	chr12	481953	491481	1e-07	amplification	9529	focal
102_5	sae2Δ	chr12	416182	468548	3.08e-75	amplification	52367	focal
102_5	sae2Δ	chr12	482953	520480	1.56e-13	amplification	37528	focal
102_6	sae2Δ	chr12	436121	510621	1.46e-10	amplification	74501	focal
102_7	sae2Δ	chr12	481953	515565	4.21e-16	amplification	33613	focal
102_7	sae2Δ	chr16	852438	854258	3.85e-15	amplification	1821	focal
102_7	sae2Δ	chr3	142515	147985	7.24e-90	amplification	5471	focal
102_8	sae2Δ	chr12	449516	468019	2.78e-10	amplification	18504	focal
102_8	sae2Δ	chr12	481953	494953	3.85e-10	amplification	13001	focal
102_9	sae2Δ	chr12	432294	473017	0.00038026	amplification	40724	focal
102_9	sae2Δ	chr12	481953	486776	5.86e-06	amplification	4824	focal
121_SAE_10	sae2Δ	chr12	451627	468648	2.01e-22	amplification	17022	focal
121_SAE_11	sae2Δ	chr12	451275	467885	1.88e-21	amplification	16611	focal
121_SAE_1	sae2Δ	chr12	451570	467749	1.98e-106	amplification	16180	focal
121_SAE_1	sae2Δ	chr12	595047	597074	6.06e-16	amplification	2028	focal
121_SAE_2	sae2Δ	chr12	451627	468648	0	amplification	17022	focal
121_SAE_3	sae2Δ	chr12	451653	468657	3.01e-120	amplification	17005	focal
121_SAE_4	sae2Δ	chr12	451714	468459	1.22e-96	amplification	16746	focal
121_SAE_4	sae2Δ	chr9	433384	434604	0	deletion	1221	focal
121_SAE_5	sae2Δ	chr12	451627	468646	1.48713759398215e-321	amplification	17020	focal
121_SAE_6	sae2Δ	chr12	451503	468641	1.14e-150	amplification	17139	focal
121_SAE_6	sae2Δ	chr12	484803	490251	4.9e-08	amplification	5449	focal
121_SAE_7	sae2Δ	chr12	451559	468686	1.56e-206	amplification	17128	focal
121_SAE_8	sae2Δ	chr12	451622	467986	1.25e-261	amplification	16365	focal
121_SAE_8	sae2Δ	chr8	85616	91602	6.16e-10	amplification	5987	focal
121_SAE_9	sae2Δ	chr12	451296	468641	4.67e-195	amplification	17346	focal
69_11	sae2Δ	chr12	471998	473998	6.02e-07	amplification	2001	focal
69_11	sae2Δ	chr3	148755	166075	4.32e-179	amplification	17321	focal
69_2	sae2Δ	chr12	451320	473998	5.57e-78	amplification	22679	focal
69_3	sae2Δ	chr1	207638	211939	2.93e-15	amplification	4302	focal
69_3	sae2Δ	chr12	451362	469549	4.78e-14	amplification	18188	focal
69_5	sae2Δ	chr12	1049439	1075845	0	deletion	26407	focal
69_6	sae2Δ	chr12	450073	467685	4.58e-105	amplification	17613	focal
69_8	sae2Δ	chr12	451286	468384	5.8e-132	amplification	17099	focal
69_9	sae2Δ	chr12	451336	468646	6.49e-46	amplification	17311	focal
99_11	sae2Δ	chr12	468838	475366	6.25e-131	amplification	6529	focal
99_1	sae2Δ	chr12	409714	470997	2.18e-25	amplification	61284	focal
99_1	sae2Δ	chr15	389385	390561	8.25e-05	amplification	1177	focal
99_2	sae2Δ	chr3	280755	312871	0	amplification	32117	focal
99_2	sae2Δ	chr6	10237	29367	1.11e-05	amplification	19131	focal
99_2	sae2Δ	chr6	233264	269950	0	amplification	36687	large-scale
99_3	sae2Δ	chr12	415945	468307	0.00944269	amplification	52363	focal
99_3	sae2Δ	chr12	482885	512007	1.87e-09	amplification	29123	focal
99_3	sae2Δ	chr4	307990	309613	0.00012128	amplification	1624	focal
99_4	sae2Δ	chr12	451567	470629	1.77e-22	amplification	19063	focal
99_5	sae2Δ	chr12	433779	471139	2.87e-19	amplification	37361	focal
99_5	sae2Δ	chr12	484384	517580	0.000153678	amplification	33197	focal
100_13	sgs1Δ	chr1	218324	224495	0	deletion	6172	focal
100_13	sgs1Δ	chr6	9	4151	2.84e-29	deletion	4143	focal
100_15	sgs1Δ	chr12	450889	467685	2.8e-13	amplification	16797	focal
100_15	sgs1Δ	chr5	432472	439606	6e-71	amplification	7135	focal
100_15	sgs1Δ	chr6	9	3659	3.26e-31	deletion	3651	focal
100_1	sgs1Δ	chr11	660887	666268	0	deletion	5382	focal
100_1	sgs1Δ	chr12	482090	485887	8.26e-08	amplification	3798	focal
100_1	sgs1Δ	chr3	2	7271	3.95e-17	amplification	7270	focal
100_1	sgs1Δ	chr3	29088	30662	1.05e-06	amplification	1575	focal
100_2	sgs1Δ	chr12	656464	730728	0	amplification	74265	focal
100_4	sgs1Δ	chr5	3254	21149	2.82e-134	amplification	17896	focal
100_5	sgs1Δ	chr2	6104	258770	1.63e-07	amplification	252667	large-scale
100_5	sgs1Δ	chr2	266193	815568	4.82e-17	amplification	549376	large-scale
103_3	sgs1Δ	chr12	451110	467679	1.14e-84	amplification	16570	focal
103_3	sgs1Δ	chr2	612	2616	3.84e-61	deletion	2005	focal
103_4	sgs1Δ	chr12	451804	467879	1.53e-89	amplification	16076	focal
103_5	sgs1Δ	chr12	451781	467892	1.11e-11	amplification	16112	focal
103_6	sgs1Δ	chr12	459348	460437	1.45e-09	amplification	1090	focal
103_6	sgs1Δ	chr2	12	2095	1.5e-22	amplification	2084	focal
103_6	sgs1Δ	chr5	11	4207	1.37e-40	deletion	4197	focal
103_7	sgs1Δ	chr12	451863	468002	1.43e-57	amplification	16140	focal
103_7	sgs1Δ	chr8	299576	301216	2e-06	amplification	1641	focal
103_8	sgs1Δ	chr12	451765	467532	8.82e-27	amplification	15768	focal
103_8	sgs1Δ	chr4	527883	536555	5.56e-21	amplification	8673	focal
122_SGS_11	sgs1Δ	chr10	5	6861	1.22e-13	deletion	6857	focal
122_SGS_11	sgs1Δ	chr2	149666	639011	4.61e-06	amplification	489346	large-scale
122_SGS_12	sgs1Δ	chr3	3	82836	1.1e-09	amplification	82834	large-scale
122_SGS_12	sgs1Δ	chr3	92614	300935	1.31e-08	amplification	208322	large-scale
122_SGS_13	sgs1Δ	chr14	13	15149	1.97e-19	deletion	15137	focal
122_SGS_13	sgs1Δ	chr15	5	8005	3.24e-09	deletion	8001	focal
122_SGS_13	sgs1Δ	chr3	3	10268	4.25e-15	deletion	10266	focal
122_SGS_13	sgs1Δ	chr3	299654	312835	0	deletion	13182	focal
122_SGS_13	sgs1Δ	chr6	22	14176	1.33e-17	deletion	14155	focal
122_SGS_13	sgs1Δ	chr8	188637	194216	0.000506855	amplification	5580	focal
122_SGS_13	sgs1Δ	chr8	212278	215278	1.75e-24	deletion	3001	focal
122_SGS_14	sgs1Δ	chr10	475701	477804	8.16e-07	amplification	2104	focal
122_SGS_2	sgs1Δ	chr11	662064	666106	0	deletion	4043	focal
122_SGS_2	sgs1Δ	chr13	24	8065	6.11e-07	deletion	8042	focal
122_SGS_2	sgs1Δ	chr14	13	6418	1.26e-05	deletion	6406	focal
122_SGS_2	sgs1Δ	chr15	5	7359	4.69e-06	deletion	7355	focal
122_SGS_2	sgs1Δ	chr2	804093	818384	0	deletion	14292	focal
122_SGS_2	sgs1Δ	chr3	293799	313342	0	deletion	19544	focal
122_SGS_2	sgs1Δ	chr5	14	10896	3.01e-09	deletion	10883	focal
122_SGS_2	sgs1Δ	chr6	45	12156	1.1e-10	deletion	12112	focal
122_SGS_2	sgs1Δ	chr7	260	13529	1.93e-09	deletion	13270	focal
122_SGS_4	sgs1Δ	chr3	148676	165890	9.71e-156	amplification	17215	focal
122_SGS_5	sgs1Δ	chr12	1061566	1076280	0	deletion	14715	focal
122_SGS_6	sgs1Δ	chr16	940796	947657	0	deletion	6862	focal
122_SGS_6	sgs1Δ	chr3	3	9811	5.02e-12	deletion	9809	focal
122_SGS_7	sgs1Δ	chr2	45	4577	9.2e-06	deletion	4533	focal
122_SGS_7	sgs1Δ	chr6	22	15412	1.56e-08	deletion	15391	focal
122_SGS_9	sgs1Δ	chr10	733499	744339	0	deletion	10841	focal
122_SGS_9	sgs1Δ	chr11	13	11055	4.96e-16	deletion	11043	focal
122_SGS_9	sgs1Δ	chr13	24	15274	2.48e-10	deletion	15251	focal
122_SGS_9	sgs1Δ	chr14	776143	783306	0	deletion	7164	focal
122_SGS_9	sgs1Δ	chr2	812429	818495	0	deletion	6067	focal
122_SGS_9	sgs1Δ	chr3	29	10268	2.15e-07	deletion	10240	focal
122_SGS_9	sgs1Δ	chr3	298156	312873	0	deletion	14718	focal
122_SGS_9	sgs1Δ	chr6	22	18805	6.16e-16	deletion	18784	focal
70_1	sgs1Δ	chr5	537411	540885	3.68e-05	amplification	3475	focal
70_1	sgs1Δ	chr9	432168	434606	0	amplification	2439	focal
70_5	sgs1Δ	chr12	451153	468743	8.29e-08	amplification	17591	focal
70_7	sgs1Δ	chr12	451116	468648	3.46e-09	amplification	17533	focal
70_8	sgs1Δ	chr12	469139	474357	2.47e-14	deletion	5219	focal
70_8	sgs1Δ	chr12	483886	488635	6.43e-51	deletion	4750	focal
70_9	sgs1Δ	chr4	877471	880113	3e-14	amplification	2643	focal
221_TRIPLE_1	sgs1Δ exo1Δ pol32Δ	chr12	468954	475715	5.9e-54	amplification	6762	focal
221_TRIPLE_1	sgs1Δ exo1Δ pol32Δ	chr12	481870	488830	3.19e-52	amplification	6961	focal
221_TRIPLE_1	sgs1Δ exo1Δ pol32Δ	chr16	13005	55522	1.09e-24	deletion	42518	focal
221_TRIPLE_1	sgs1Δ exo1Δ pol32Δ	chr16	61927	102675	2.33e-21	deletion	40749	focal
221_TRIPLE_1	sgs1Δ exo1Δ pol32Δ	chr16	810180	844118	3.29e-73	deletion	33939	focal
221_TRIPLE_2	sgs1Δ exo1Δ pol32Δ	chr12	459337	460358	1.06e-13	amplification	1022	focal
221_TRIPLE_2	sgs1Δ exo1Δ pol32Δ	chr16	11677	56168	2.63e-47	deletion	44492	focal
221_TRIPLE_2	sgs1Δ exo1Δ pol32Δ	chr16	61980	436274	7.73e-13	deletion	374295	large-scale
221_TRIPLE_2	sgs1Δ exo1Δ pol32Δ	chr16	442579	804306	4.82e-64	deletion	361728	large-scale
221_TRIPLE_2	sgs1Δ exo1Δ pol32Δ	chr16	809974	843930	1.56e-65	deletion	33957	focal
221_TRIPLE_2	sgs1Δ exo1Δ pol32Δ	chr16	856555	942461	2.23e-24	deletion	85907	focal
221_TRIPLE_2	sgs1Δ exo1Δ pol32Δ	chr8	212129	216014	2.21e-49	amplification	3886	focal
221_TRIPLE_3	sgs1Δ exo1Δ pol32Δ	chr10	6824	197066	3.12e-07	amplification	190243	large-scale
221_TRIPLE_3	sgs1Δ exo1Δ pol32Δ	chr10	203839	586246	1.35e-69	amplification	382408	large-scale
221_TRIPLE_3	sgs1Δ exo1Δ pol32Δ	chr14	570143	571336	4.16e-60	deletion	1194	focal
221_TRIPLE_3	sgs1Δ exo1Δ pol32Δ	chr14	599758	601998	7.74e-55	amplification	2241	focal
221_TRIPLE_3	sgs1Δ exo1Δ pol32Δ	chr16	12155	56548	0.00370695	deletion	44394	focal
221_TRIPLE_3	sgs1Δ exo1Δ pol32Δ	chr16	62348	435893	1.27e-09	deletion	373546	large-scale
221_TRIPLE_3	sgs1Δ exo1Δ pol32Δ	chr16	442579	803842	0.00681726	deletion	361264	large-scale
221_TRIPLE_3	sgs1Δ exo1Δ pol32Δ	chr16	810136	844208	1.47e-35	deletion	34073	focal
221_TRIPLE_3	sgs1Δ exo1Δ pol32Δ	chr16	856247	943206	0.000305271	deletion	86960	focal
221_TRIPLE_3	sgs1Δ exo1Δ pol32Δ	chr4	528226	538376	1.17e-26	amplification	10151	focal
221_TRIPLE_3	sgs1Δ exo1Δ pol32Δ	chr5	374321	439724	2.92e-31	amplification	65404	focal
221_TRIPLE_3	sgs1Δ exo1Δ pol32Δ	chr8	212354	216098	1.16e-37	amplification	3745	focal
221_TRIPLE_5	sgs1Δ exo1Δ pol32Δ	chr1	200689	224137	0	deletion	23449	focal
221_TRIPLE_5	sgs1Δ exo1Δ pol32Δ	chr10	203839	471014	6.41e-16	amplification	267176	large-scale
221_TRIPLE_5	sgs1Δ exo1Δ pol32Δ	chr10	483249	730228	6.77e-09	amplification	246980	large-scale
221_TRIPLE_5	sgs1Δ exo1Δ pol32Δ	chr14	569955	571760	6.89e-73	deletion	1806	focal
221_TRIPLE_5	sgs1Δ exo1Δ pol32Δ	chr14	599752	601592	2.1e-40	amplification	1841	focal
221_TRIPLE_5	sgs1Δ exo1Δ pol32Δ	chr16	11440	55939	2.92e-82	deletion	44500	focal
221_TRIPLE_5	sgs1Δ exo1Δ pol32Δ	chr16	62350	804327	8.58e-15	deletion	741978	large-scale
221_TRIPLE_5	sgs1Δ exo1Δ pol32Δ	chr16	810565	844051	1.8e-131	deletion	33487	focal
221_TRIPLE_5	sgs1Δ exo1Δ pol32Δ	chr16	856555	947499	1.62e-21	deletion	90945	focal
221_TRIPLE_5	sgs1Δ exo1Δ pol32Δ	chr2	5	4335	6.05e-34	amplification	4331	focal
221_TRIPLE_5	sgs1Δ exo1Δ pol32Δ	chr5	374252	439675	8.37e-23	amplification	65424	focal
221_TRIPLE_5	sgs1Δ exo1Δ pol32Δ	chr6	8	4349	1.73e-56	deletion	4342	focal
221_TRIPLE_5	sgs1Δ exo1Δ pol32Δ	chr7	262	1932	6.24e-21	deletion	1671	focal
221_TRIPLE_5	sgs1Δ exo1Δ pol32Δ	chr9	4	2997	0.00148269	deletion	2994	focal
221_TRIPLE_6	sgs1Δ exo1Δ pol32Δ	chr1	13153	22420	1.16e-25	deletion	9268	focal
221_TRIPLE_6	sgs1Δ exo1Δ pol32Δ	chr1	213713	223145	0	deletion	9433	focal
221_TRIPLE_6	sgs1Δ exo1Δ pol32Δ	chr12	459320	460347	6.98e-15	amplification	1028	focal
221_TRIPLE_6	sgs1Δ exo1Δ pol32Δ	chr14	571215	572464	2.41e-09	deletion	1250	focal
221_TRIPLE_6	sgs1Δ exo1Δ pol32Δ	chr14	599814	601814	2.01e-15	amplification	2001	focal
221_TRIPLE_6	sgs1Δ exo1Δ pol32Δ	chr16	7132	55856	2.73e-55	deletion	48725	focal
221_TRIPLE_6	sgs1Δ exo1Δ pol32Δ	chr16	62303	436531	2.56e-07	deletion	374229	large-scale
221_TRIPLE_6	sgs1Δ exo1Δ pol32Δ	chr16	442579	804891	3.17e-28	deletion	362313	large-scale
221_TRIPLE_6	sgs1Δ exo1Δ pol32Δ	chr16	810149	843739	3.16e-54	deletion	33591	focal
221_TRIPLE_6	sgs1Δ exo1Δ pol32Δ	chr16	856555	943164	0.000845019	deletion	86610	focal
221_TRIPLE_6	sgs1Δ exo1Δ pol32Δ	chr2	5	2228	6.99e-10	amplification	2224	focal
221_TRIPLE_6	sgs1Δ exo1Δ pol32Δ	chr5	69	5482	5.52e-53	deletion	5414	focal
221_TRIPLE_6	sgs1Δ exo1Δ pol32Δ	chr5	373558	441016	1.73e-08	amplification	67459	focal
221_TRIPLE_6	sgs1Δ exo1Δ pol32Δ	chr6	9	4079	1.11e-19	deletion	4071	focal
221_TRIPLE_6	sgs1Δ exo1Δ pol32Δ	chr8	211945	215945	3.57e-10	amplification	4001	focal
222_TRIPLE_1	sgs1Δ exo1Δ pol32Δ	chr10	19153	75903	1.13e-08	deletion	56751	focal
222_TRIPLE_1	sgs1Δ exo1Δ pol32Δ	chr12	451804	468266	4.01e-18	amplification	16463	focal
222_TRIPLE_1	sgs1Δ exo1Δ pol32Δ	chr5	376419	382210	3.85e-05	amplification	5792	focal
222_TRIPLE_3	sgs1Δ exo1Δ pol32Δ	chr12	459345	460709	2.65e-08	amplification	1365	focal
222_TRIPLE_3	sgs1Δ exo1Δ pol32Δ	chr5	374915	383915	2.24e-111	deletion	9001	focal
229_TRIPLE_2	sgs1Δ exo1Δ pol32Δ	chr9	4	2004	9.36e-06	deletion	2001	focal
229_TRIPLE_3	sgs1Δ exo1Δ pol32Δ	chr2	469104	476720	1.57e-20	deletion	7617	focal
229_TRIPLE_3	sgs1Δ exo1Δ pol32Δ	chr5	35	5485	6.31e-44	deletion	5451	focal
219_SGS1POL32_10	sgs1Δ pol32Δ	chr1	160778	163534	5.33e-08	deletion	2757	focal
219_SGS1POL32_10	sgs1Δ pol32Δ	chr4	884575	980625	1.44e-08	deletion	96051	focal
219_SGS1POL32_10	sgs1Δ pol32Δ	chr5	5878	438925	2.7e-05	amplification	433048	large-scale
219_SGS1POL32_10	sgs1Δ pol32Δ	chr5	493771	567144	5.53e-67	amplification	73374	large-scale
219_SGS1POL32_11	sgs1Δ pol32Δ	chr8	212863	215396	1.42e-75	deletion	2534	focal
219_SGS1POL32_13	sgs1Δ pol32Δ	chr12	451830	468266	1.76e-195	amplification	16437	focal
219_SGS1POL32_13	sgs1Δ pol32Δ	chr5	445679	488681	7.08e-28	amplification	43003	focal
219_SGS1POL32_13	sgs1Δ pol32Δ	chr5	494358	545235	1.42e-11	amplification	50878	focal
219_SGS1POL32_14	sgs1Δ pol32Δ	chr12	451801	468395	6.18e-14	amplification	16595	focal
219_SGS1POL32_15	sgs1Δ pol32Δ	chr12	451811	468410	2e-140	amplification	16600	focal
219_SGS1POL32_15	sgs1Δ pol32Δ	chr14	413176	415094	5.3e-11	amplification	1919	focal
219_SGS1POL32_15	sgs1Δ pol32Δ	chr7	703407	704847	3.14e-11	amplification	1441	focal
219_SGS1POL32_16	sgs1Δ pol32Δ	chr10	19960	197147	9.47e-144	deletion	177188	large-scale
219_SGS1POL32_16	sgs1Δ pol32Δ	chr10	203839	470937	3.66e-77	deletion	267099	large-scale
219_SGS1POL32_16	sgs1Δ pol32Δ	chr10	483370	728008	2.08e-06	deletion	244639	large-scale
219_SGS1POL32_16	sgs1Δ pol32Δ	chr10	739515	744783	0	deletion	5269	focal
219_SGS1POL32_16	sgs1Δ pol32Δ	chr12	451791	468151	6.87e-83	amplification	16361	focal
219_SGS1POL32_16	sgs1Δ pol32Δ	chr5	5873	438242	1.03e-86	amplification	432370	large-scale
219_SGS1POL32_16	sgs1Δ pol32Δ	chr5	445407	488053	5.18e-27	amplification	42647	focal
219_SGS1POL32_16	sgs1Δ pol32Δ	chr5	494772	565887	0.000450329	amplification	71116	focal
219_SGS1POL32_16	sgs1Δ pol32Δ	chr7	703407	704847	4.58e-13	amplification	1441	focal
219_SGS1POL32_17	sgs1Δ pol32Δ	chr12	451799	468407	2e-264	amplification	16609	focal
219_SGS1POL32_1	sgs1Δ pol32Δ	chr12	451110	468384	1.74e-58	amplification	17275	focal
219_SGS1POL32_1	sgs1Δ pol32Δ	chr5	6152	438511	0.000207334	amplification	432360	large-scale
219_SGS1POL32_1	sgs1Δ pol32Δ	chr5	445654	487648	2.67e-10	amplification	41995	focal
219_SGS1POL32_1	sgs1Δ pol32Δ	chr5	493648	564880	1.15e-37	amplification	71233	focal
219_SGS1POL32_1	sgs1Δ pol32Δ	chr8	212376	215304	3.04e-20	deletion	2929	focal
219_SGS1POL32_3	sgs1Δ pol32Δ	chr10	20005	198142	1.4e-07	deletion	178138	large-scale
219_SGS1POL32_3	sgs1Δ pol32Δ	chr10	203839	470959	1.48e-31	deletion	267121	large-scale
219_SGS1POL32_3	sgs1Δ pol32Δ	chr10	483547	728453	7.72e-09	deletion	244907	large-scale
219_SGS1POL32_3	sgs1Δ pol32Δ	chr10	738526	744761	0	deletion	6236	focal
219_SGS1POL32_3	sgs1Δ pol32Δ	chr12	451916	468312	1.82e-94	amplification	16397	focal
219_SGS1POL32_4	sgs1Δ pol32Δ	chr12	451302	468295	0	amplification	16994	focal
219_SGS1POL32_4	sgs1Δ pol32Δ	chr12	1061587	1063097	6.51e-07	deletion	1511	focal
219_SGS1POL32_4	sgs1Δ pol32Δ	chr5	11595	439246	0.00213707	amplification	427652	large-scale
219_SGS1POL32_4	sgs1Δ pol32Δ	chr5	445445	488626	2.14e-24	amplification	43182	focal
219_SGS1POL32_4	sgs1Δ pol32Δ	chr5	494468	565876	4.34e-08	amplification	71409	focal
219_SGS1POL32_6	sgs1Δ pol32Δ	chr14	96670	102028	5.45e-76	deletion	5359	focal
219_SGS1POL32_6	sgs1Δ pol32Δ	chr4	883918	983773	0.000177179	deletion	99856	focal
219_SGS1POL32_7	sgs1Δ pol32Δ	chr2	8	4191	0.000186474	deletion	4184	focal
219_SGS1POL32_7	sgs1Δ pol32Δ	chr7	262	109251	0.000175111	amplification	108990	focal
219_SGS1POL32_7	sgs1Δ pol32Δ	chr8	545085	562075	0	deletion	16991	focal
219_SGS1POL32_9	sgs1Δ pol32Δ	chr10	18220	24949	1.61e-131	deletion	6730	focal
219_SGS1POL32_9	sgs1Δ pol32Δ	chr12	451811	468314	2.95e-54	amplification	16504	focal
223_SGS1POL32_11	sgs1Δ pol32Δ	chr12	451808	468485	3.45e-100	amplification	16678	focal
223_SGS1POL32_12	sgs1Δ pol32Δ	chr1	13153	211715	1.03e-09	amplification	198563	large-scale
223_SGS1POL32_12	sgs1Δ pol32Δ	chr10	739816	745021	0	deletion	5206	focal
223_SGS1POL32_12	sgs1Δ pol32Δ	chr12	451334	468441	4.52e-197	amplification	17108	focal
223_SGS1POL32_12	sgs1Δ pol32Δ	chr16	15224	56078	2.87e-24	amplification	40855	focal
223_SGS1POL32_12	sgs1Δ pol32Δ	chr16	70321	436047	3.57e-13	amplification	365727	large-scale
223_SGS1POL32_12	sgs1Δ pol32Δ	chr16	443580	803856	2.28e-26	amplification	360277	large-scale
223_SGS1POL32_12	sgs1Δ pol32Δ	chr16	810231	843265	3.55e-45	amplification	33035	focal
223_SGS1POL32_12	sgs1Δ pol32Δ	chr16	856245	898196	1.52e-12	amplification	41952	focal
223_SGS1POL32_12	sgs1Δ pol32Δ	chr2	221483	226259	2.85e-29	amplification	4777	focal
223_SGS1POL32_12	sgs1Δ pol32Δ	chr6	14	4509	1.7e-27	amplification	4496	focal
223_SGS1POL32_1	sgs1Δ pol32Δ	chr12	451806	468245	5.53e-153	amplification	16440	focal
223_SGS1POL32_2	sgs1Δ pol32Δ	chr12	451806	468280	1.19e-42	amplification	16475	focal
223_SGS1POL32_2	sgs1Δ pol32Δ	chr4	528126	536982	1.84e-95	deletion	8857	focal
223_SGS1POL32_3	sgs1Δ pol32Δ	chr12	451804	468115	5.4e-07	amplification	16312	focal
223_SGS1POL32_4	sgs1Δ pol32Δ	chr12	451817	467822	2.29e-07	amplification	16006	focal
223_SGS1POL32_5	sgs1Δ pol32Δ	chr8	212295	216027	8.28e-92	deletion	3733	focal
223_SGS1POL32_6	sgs1Δ pol32Δ	chr12	451284	468410	2.03e-85	amplification	17127	focal
223_SGS1POL32_6	sgs1Δ pol32Δ	chr4	528108	537554	5.48e-149	deletion	9447	focal
223_SGS1POL32_6	sgs1Δ pol32Δ	chr8	212331	215331	1.31e-20	amplification	3001	focal
223_SGS1POL32_7	sgs1Δ pol32Δ	chr12	451336	468110	0	amplification	16775	focal
223_SGS1POL32_7	sgs1Δ pol32Δ	chr5	246326	438770	1.93e-73	amplification	192445	large-scale
223_SGS1POL32_8	sgs1Δ pol32Δ	chr10	19217	198131	8.73e-98	deletion	178915	large-scale
223_SGS1POL32_8	sgs1Δ pol32Δ	chr10	648779	727825	0.0011258	deletion	79047	focal
223_SGS1POL32_8	sgs1Δ pol32Δ	chr10	742768	744911	0	deletion	2144	focal
226_SGS1POL32_1	sgs1Δ pol32Δ	chr12	451166	468424	9.05e-173	amplification	17259	focal
226_SGS1POL32_1	sgs1Δ pol32Δ	chr4	528016	537065	0	deletion	9050	focal
226_SGS1POL32_1	sgs1Δ pol32Δ	chr5	79283	438874	1.17e-19	amplification	359592	large-scale
226_SGS1POL32_2	sgs1Δ pol32Δ	chr12	451810	468266	3.93e-24	amplification	16457	focal
226_SGS1POL32_2	sgs1Δ pol32Δ	chr3	304841	312660	0	amplification	7820	focal
226_SGS1POL32_4	sgs1Δ pol32Δ	chr12	451792	468384	8.18e-132	amplification	16593	focal
226_SGS1POL32_4	sgs1Δ pol32Δ	chr5	445493	487458	4.46e-38	amplification	41966	focal
226_SGS1POL32_4	sgs1Δ pol32Δ	chr5	493831	567189	0.000388275	amplification	73359	large-scale
226_SGS1POL32_5	sgs1Δ pol32Δ	chr12	451786	468410	2.34e-61	amplification	16625	focal
226_SGS1POL32_6	sgs1Δ pol32Δ	chr12	451814	468313	3.61e-151	amplification	16500	focal
226_SGS1POL32_6	sgs1Δ pol32Δ	chr8	212338	215923	1.42e-225	deletion	3586	focal
226_SGS1POL32_7	sgs1Δ pol32Δ	chr1	1143	159571	1.07e-31	amplification	158429	large-scale
226_SGS1POL32_7	sgs1Δ pol32Δ	chr1	165811	224137	0	amplification	58327	large-scale
226_SGS1POL32_7	sgs1Δ pol32Δ	chr10	39356	100523	9.25e-10	deletion	61168	focal
226_SGS1POL32_7	sgs1Δ pol32Δ	chr10	637526	709079	1.31e-07	deletion	71554	focal
226_SGS1POL32_7	sgs1Δ pol32Δ	chr12	458529	460846	0.000734081	amplification	2318	focal
226_SGS1POL32_7	sgs1Δ pol32Δ	chr6	8	4382	1.69e-30	amplification	4375	focal
227_SGS1POL32_10	sgs1Δ pol32Δ	chr12	459345	460358	4.33e-15	amplification	1014	focal
227_SGS1POL32_10	sgs1Δ pol32Δ	chr8	212399	215987	1.35e-113	deletion	3589	focal
227_SGS1POL32_13	sgs1Δ pol32Δ	chr1	198194	201676	3.08e-07	amplification	3483	focal
227_SGS1POL32_13	sgs1Δ pol32Δ	chr4	528884	537843	3.93e-132	deletion	8960	focal
227_SGS1POL32_15	sgs1Δ pol32Δ	chr12	458974	460705	8.26e-10	amplification	1732	focal
227_SGS1POL32_15	sgs1Δ pol32Δ	chr12	469182	475347	2.68e-19	deletion	6166	focal
227_SGS1POL32_15	sgs1Δ pol32Δ	chr12	481693	488892	8.39e-116	deletion	7200	focal
227_SGS1POL32_15	sgs1Δ pol32Δ	chr14	518646	524502	1.77e-47	amplification	5857	focal
227_SGS1POL32_15	sgs1Δ pol32Δ	chr16	850655	855746	2.15e-20	amplification	5092	focal
227_SGS1POL32_15	sgs1Δ pol32Δ	chr3	11731	13055	2.31e-13	amplification	1325	focal
227_SGS1POL32_15	sgs1Δ pol32Δ	chr3	148752	312898	2.37e-12	amplification	164147	large-scale
227_SGS1POL32_16	sgs1Δ pol32Δ	chr7	932915	989249	3.6e-10	amplification	56335	focal
227_SGS1POL32_1	sgs1Δ pol32Δ	chr12	451348	468685	6.65e-12	amplification	17338	focal
227_SGS1POL32_1	sgs1Δ pol32Δ	chr5	21	136542	2.23e-09	amplification	136522	large-scale
227_SGS1POL32_2	sgs1Δ pol32Δ	chr12	458971	460442	0.00199688	amplification	1472	focal
227_SGS1POL32_2	sgs1Δ pol32Δ	chr15	705607	706607	6.66e-10	deletion	1001	focal
227_SGS1POL32_2	sgs1Δ pol32Δ	chr2	29549	35120	1.75e-27	deletion	5572	focal
227_SGS1POL32_3	sgs1Δ pol32Δ	chr12	451249	468656	6.8e-85	amplification	17408	focal
227_SGS1POL32_3	sgs1Δ pol32Δ	chr4	1522381	1524000	2.93e-07	amplification	1620	focal
227_SGS1POL32_3	sgs1Δ pol32Δ	chr9	7115	434606	7.08e-11	amplification	427492	large-scale
227_SGS1POL32_8	sgs1Δ pol32Δ	chr12	451181	468683	7.12e-59	amplification	17503	focal
227_SGS1POL32_8	sgs1Δ pol32Δ	chr12	732225	734225	4.15e-19	deletion	2001	focal
227_SGS1POL32_8	sgs1Δ pol32Δ	chr5	6208	136761	4.99e-06	amplification	130554	large-scale	chr5	35773	48877	13105	2
227_SGS1POL32_9	sgs1Δ pol32Δ	chr12	459350	460439	5.45e-12	amplification	1090	focal
227_SGS1POL32_9	sgs1Δ pol32Δ	chr12	469197	475347	1.03e-29	deletion	6151	focal
227_SGS1POL32_9	sgs1Δ pol32Δ	chr12	482085	487919	5.22e-117	deletion	5835	focal
101_1	WT haploid	chr12	423043	475355	0.00010031	amplification	52313	focal
101_1	WT haploid	chr12	481859	513513	5.53e-13	amplification	31655	focal
101_2	WT haploid	chr1	203919	206512	4.82e-13	amplification	2594	focal
101_2	WT haploid	chr12	428944	469635	3.69e-09	amplification	40692	focal
101_2	WT haploid	chr4	528193	537101	1.36e-265	deletion	8909	focal
101_4	WT haploid	chr12	443498	475355	8.02e-11	amplification	31858	focal
101_5	WT haploid	chr1	203919	206678	5.73e-07	amplification	2760	focal
101_5	WT haploid	chr12	432834	471789	0.173494	amplification	38956	focal
101_6	WT haploid	chr12	416561	475355	1.51e-18	amplification	58795	focal
101_7	WT haploid	chr12	449264	468447	6.43e-20	amplification	19184	focal
101_7	WT haploid	chr12	481859	513837	1.48e-13	amplification	31979	focal
101_7	WT haploid	chr4	528156	537168	8.98e-300	deletion	9013	focal
101_8	WT haploid	chr12	409058	475355	0.00404381	amplification	66298	focal
101_8	WT haploid	chr12	482859	520484	3.16e-18	amplification	37626	focal
123_WT_10	WT haploid	chr10	197543	203633	9.49e-26	amplification	6091	focal
123_WT_10	WT haploid	chr13	916527	923125	0	amplification	6599	focal
123_WT_10	WT haploid	chr7	701093	706572	1.08e-08	amplification	5480	focal
123_WT_1	WT haploid	chr9	433385	434605	0	amplification	1221	focal
123_WT_2	WT haploid	chr12	1062256	1067149	0.00307281	amplification	4894	focal
123_WT_2	WT haploid	chr7	701635	706572	8.24e-10	amplification	4938	focal
123_WT_2	WT haploid	chr8	212276	215367	0	deletion	3092	focal
123_WT_3	WT haploid	chr2	647262	648283	3.84e-10	amplification	1022	focal
123_WT_3	WT haploid	chr9	432010	434605	0	amplification	2596	focal
123_WT_5	WT haploid	chr9	389996	391240	1.56e-47	deletion	1245	focal
123_WT_9	WT haploid	chr9	432144	434605	0	amplification	2462	focal
71_3	WT haploid	chr12	445179	469504	1.45e-20	amplification	24326	focal
71_3	WT haploid	chr7	566111	567855	3.66e-37	deletion	1745	focal
71_4	WT haploid	chr12	450644	467712	8.48e-17	amplification	17069	focal
71_5	WT haploid	chr12	414011	468453	1.71e-06	amplification	54443	focal
71_8	WT haploid	chr11	3	4003	0.00209961	deletion	4001	focal
71_8	WT haploid	chr11	655047	666249	0	deletion	11203	focal
71_8	WT haploid	chr12	1055228	1075970	0	deletion	20743	focal
71_8	WT haploid	chr13	45	7472	0.000586197	deletion	7428	focal
71_8	WT haploid	chr15	3	10003	5.23e-09	deletion	10001	focal
71_8	WT haploid	chr15	1078451	1088936	0	deletion	10486	focal
71_8	WT haploid	chr16	942407	947758	0	deletion	5352	focal
71_8	WT haploid	chr5	565511	572511	0	deletion	7001	focal
71_8	WT haploid	chr6	11	11079	3.05e-25	deletion	11069	focal
98_10	WT haploid	chr12	440617	523326	2.61e-07	amplification	82710	focal
98_11	WT haploid	chr12	482068	504025	0.000642451	amplification	21958	focal
98_11	WT haploid	chr5	19125	33333	0.000720724	amplification	14209	focal
98_11	WT haploid	chr6	15395	45564	5.89e-07	amplification	30170	focal
98_4	WT haploid	chr12	450440	471994	8.96e-40	amplification	21555	focal
98_4	WT haploid	chr12	481915	495915	5.86e-06	amplification	14001	focal
98_4	WT haploid	chr14	31336	32556	7.9e-08	amplification	1221	focal
98_4	WT haploid	chr6	18874	40791	0.000833053	amplification	21918	focal
98_4	WT haploid	chr6	217767	269065	0	amplification	51299	large-scale
98_5	WT haploid	chr12	450564	515839	4.33e-15	amplification	65276	focal
98_6	WT haploid	chr12	428700	475371	1.87e-13	amplification	46672	focal
98_6	WT haploid	chr12	486664	491729	1.95e-07	amplification	5066	focal
98_6	WT haploid	chr6	18024	39055	0.000615811	amplification	21032	focal
98_8	WT haploid	chr12	446815	468617	0.000164987	amplification	21803	focal
98_9	WT haploid	chr12	451329	468915	5.53e-45	amplification	17587	focal
115_SAE_10	sae2Δ	chr12	451327	468497	1.02e-40	amplification	17171	focal
115_SAE_10	sae2Δ	chr12	485613	489835	6.4e-12	amplification	4223	focal
115_SAE_10	sae2Δ	chr14	523135	601566	3.27e-05	amplification	78432	focal
115_SAE_11	sae2Δ	chr10	197313	202174	3.6e-10	amplification	4862	focal
115_SAE_11	sae2Δ	chr12	451226	468537	1.46e-50	amplification	17312	focal
115_SAE_12	sae2Δ	chr12	451573	467742	2.07e-47	amplification	16170	focal
115_SAE_12	sae2Δ	chrM	13857	19657	4.68e-23	amplification	5801	focal
115_SAE_13	sae2Δ	chr12	451328	468625	1.06e-15	amplification	17298	focal
115_SAE_14	sae2Δ	chr12	11359	214861	8.94e-26	amplification	203503	large-scale
115_SAE_14	sae2Δ	chr12	220637	449476	3.33e-05	amplification	228840	large-scale
115_SAE_14	sae2Δ	chr12	468850	475381	2.1e-56	amplification	6532	focal
115_SAE_14	sae2Δ	chr12	481883	592201	1.13e-12	amplification	110319	focal
115_SAE_14	sae2Δ	chr12	598842	650274	3.78e-24	amplification	51433	focal
115_SAE_14	sae2Δ	chr12	656572	941361	0.000720335	amplification	284790	large-scale
115_SAE_14	sae2Δ	chr12	945694	975016	1.29e-05	amplification	29323	focal
115_SAE_14	sae2Δ	chr12	980560	1058407	7.13e-122	amplification	77848	focal
115_SAE_3	sae2Δ	chr13	918104	923125	0	deletion	5022	focal
115_SAE_3	sae2Δ	chr7	259	1704	1.93e-07	deletion	1446	focal
115_SAE_6	sae2Δ	chr12	451327	468514	3.96e-12	amplification	17188	focal
115_SAE_8	sae2Δ	chr10	199279	203651	1.04e-07	amplification	4373	focal
115_SAE_9	sae2Δ	chr11	1	666244	3.45e-08	amplification	666244	large-scale
116_SGS_10	sgs1Δ	chr9	19912	431010	4.83e-18	amplification	411099	large-scale
116_SGS_11	sgs1Δ	chr4	1154346	1160703	4.29e-38	deletion	6358	focal
116_SGS_16	sgs1Δ	chr11	13	12599	2.01e-31	deletion	12587	focal
116_SGS_16	sgs1Δ	chr11	660677	665857	0	deletion	5181	focal
116_SGS_16	sgs1Δ	chr15	5	3902	1.15e-08	deletion	3898	focal
116_SGS_16	sgs1Δ	chr2	730	4111	3.21e-10	deletion	3382	focal
116_SGS_16	sgs1Δ	chr2	802191	818938	0	deletion	16748	focal
116_SGS_16	sgs1Δ	chr3	2	10268	8.32e-08	deletion	10267	focal
116_SGS_16	sgs1Δ	chr3	294504	313540	0	deletion	19037	focal
116_SGS_16	sgs1Δ	chr5	457707	459143	7.24e-10	amplification	1437	focal
116_SGS_16	sgs1Δ	chr8	550808	561619	0	deletion	10812	focal
116_SGS_18	sgs1Δ	chr10	360886	366344	3.2e-08	amplification	5459	focal
116_SGS_19	sgs1Δ	chr4	414937	416263	8.56e-05	amplification	1327	focal
116_SGS_4	sgs1Δ	chr6	24	4479	1.41e-06	deletion	4456	focal
116_SGS_7	sgs1Δ	chr1	220066	224137	0	deletion	4072	focal
116_SGS_7	sgs1Δ	chr14	16	15441	4.74e-43	deletion	15426	focal
116_SGS_7	sgs1Δ	chr16	28	5824	4.07e-20	deletion	5797	focal
116_SGS_7	sgs1Δ	chr5	566908	572803	0	deletion	5896	focal
116_SGS_8	sgs1Δ	chr10	736832	744635	0	deletion	7804	focal
116_SGS_8	sgs1Δ	chr15	5	14264	2.66e-25	deletion	14260	focal
116_SGS_8	sgs1Δ	chr3	2	10268	5.55e-17	deletion	10267	focal
116_SGS_8	sgs1Δ	chr3	308961	313131	0	deletion	4171	focal
116_SGS_8	sgs1Δ	chr4	3	9459	3.09e-15	deletion	9457	focal
116_SGS_8	sgs1Δ	chr6	24	18590	3.95e-25	deletion	18567	focal
116_SGS_8	sgs1Δ	chr7	259	13058	5.55e-19	deletion	12800	focal
116_SGS_9	sgs1Δ	chr2	197369	222248	2.54e-179	amplification	24880	focal
117_WT_13	WT haploid	chr12	468884	474409	8.24e-18	deletion	5526	focal
117_WT_13	WT haploid	chr12	481884	487744	3.89e-53	deletion	5861	focal
117_WT_15	WT haploid	chr12	10909	214425	3.68e-17	amplification	203517	large-scale
117_WT_15	WT haploid	chr12	220647	475409	6.17e-52	amplification	254763	large-scale
117_WT_15	WT haploid	chr12	481884	592769	3.74e-29	amplification	110886	focal
117_WT_15	WT haploid	chr12	598805	649951	6.73e-27	amplification	51147	focal
117_WT_15	WT haploid	chr12	657170	940517	0.00114616	amplification	283348	large-scale
117_WT_15	WT haploid	chr12	981179	1058752	1.37e-113	amplification	77574	focal
117_WT_16	WT haploid	chr12	11378	214243	4.75e-05	amplification	202866	large-scale
117_WT_16	WT haploid	chr12	220647	450465	0	amplification	229819	large-scale
117_WT_16	WT haploid	chr12	468844	475409	4.74e-111	amplification	6566	focal
117_WT_16	WT haploid	chr12	481884	592095	2.2e-33	amplification	110212	focal
117_WT_16	WT haploid	chr12	598836	650207	4.7e-71	amplification	51372	focal
117_WT_16	WT haploid	chr12	656656	1058728	0.00566475	amplification	402073	large-scale

## Sheet: Table_S4F_SourceData_FigS6
Table S4F: Distribution of non-selected clusters across chromosomes in WT diploid. Source data for Figure S6
	Chr size (bp)	Number of clusters
Chr1	224586	22
Chr2	819335	116
Chr3	313678	28
Chr4	1531511	132
Chr5	573087	42
Chr6	270130	27
Chr7	1085420	70
Chr8	562622	40
Chr9	435020	29
Chr10	745208	55
Chr11	666434	63
Chr12	1076768	76
Chr13	923238	87
Chr14	784244	85
Chr15	1089048	70
Chr16	948047	86

## Sheet: Table_S4G
Table S4G: Ratios of track lengths between the left-side and right-side of single-switch clusters in haploid yeast
Sample_Barcode	Strain	Ploidy	Gamma exposure (krad)	Isolate type	Cluster_Length	Cluster_Size_Complexes	Cluster_start	Cluster_end	switch ratio		F-Test for variances
101_2_CA	WT haploid	Haploid	40	Can1-Red	18305	12	471611	489915	2.891		Strain	Vs	Strain	P value from F-test for variance	Significant?
101_3_CA	WT haploid	Haploid	40	Can1-Red	10829	6	469387	480215	0.698		WT(40 krad)	vs	sae2Δ(40 krad)	5.05846e-10	yes
101_8_CA	WT haploid	Haploid	40	Can1-Red	12898	15	496213	509110	0.699		WT(40 krad)	vs	sgs1Δ(40 krad)	4.44089e-16	yes
71_1_CA	WT haploid	Haploid	40	Can1-Red	25671	20	469360	495030	1.831		WT(40 krad)	vs	exo1Δ(40 krad)	0.0240286	yes
71_1_CA	WT haploid	Haploid	40	Can1-Red	14632	7	268843	283474	0.64		WT(40 krad)	vs	pol32Δ(40 krad)	0.0780907	no
71_1_CA	WT haploid	Haploid	40	Can1-Red	14296	6	32835	47130	1.26
71_3_CA	WT haploid	Haploid	40	Can1-Red	15723	10	187988	203710	0.936
71_5_CA	WT haploid	Haploid	40	Can1-Red	8929	21	468978	477906	1.959
71_6_CA	WT haploid	Haploid	40	Can1-Red	34270	24	449247	483516	0.323
71_6_CA	WT haploid	Haploid	40	Can1-Red	16556	5	372328	388883	2.764
71_8_CA	WT haploid	Haploid	40	Can1-Red	7731	4	280879	288609	0.814
71_9_CA	WT haploid	Haploid	40	Can1-Red	23642	8	464166	487807	0.833
98_10_CA	WT haploid	Haploid	40	Can1-Red	7111	7	134754	141864	0.32
98_10_CA	WT haploid	Haploid	40	Can1-Red	10606	12	676228	686833	0.937
98_11_CA	WT haploid	Haploid	40	Can1-Red	7706	9	53748	61453	1.148
98_4_CA	WT haploid	Haploid	40	Can1-Red	9681	12	466176	475856	4.689
98_4_CA	WT haploid	Haploid	40	Can1-Red	12083	14	201228	213310	1.542
98_4_CA	WT haploid	Haploid	40	Can1-Red	27433	37	580156	607588	3.493
98_4_CA	WT haploid	Haploid	40	Can1-Red	25376	15	184375	209750	0.621
98_4_CA	WT haploid	Haploid	40	Can1-Red	11138	10	201082	212219	1.044
98_5_CA	WT haploid	Haploid	40	Can1-Red	10563	6	1420787	1431349	0.438
98_5_CA	WT haploid	Haploid	40	Can1-Red	11528	4	882334	893861	1.025
98_6_CA	WT haploid	Haploid	40	Can1-Red	11818	8	744507	756324	1.206
98_6_CA	WT haploid	Haploid	40	Can1-Red	21501	17	363344	384844	1.695
98_6_CA	WT haploid	Haploid	40	Can1-Red	27531	30	511239	538769	3.83
98_8_CA	WT haploid	Haploid	40	Can1-Red	11552	15	621647	633198	1.036
98_9_CA	WT haploid	Haploid	40	Can1-Red	29222	67	453997	483218	1.439
117_WT_1	WT haploid	Haploid	40	Can1-Red	11015	6	464675	475689	0.93
117_WT_12	WT haploid	Haploid	40	Can1-Red	17006	51	468891	485896	0.853
117_WT_13	WT haploid	Haploid	40	Can1-Red	12950	27	466816	479765	1.281
117_WT_16	WT haploid	Haploid	40	Can1-Red	24441	9	633581	658021	0.41
117_WT_16	WT haploid	Haploid	40	Can1-Red	10348	5	323488	333835	1.263
117_WT_2	WT haploid	Haploid	40	Can1-Red	29018	36	463987	493004	1.86
117_WT_3	WT haploid	Haploid	40	Can1-Red	8032	6	471847	479878	1.172
123_WT_1	WT haploid	Haploid	40	Can1-Red	6347	6	836806	843152	0.423
123_WT_2	WT haploid	Haploid	40	Can1-Red	9550	11	471183	480732	0.49
123_WT_3	WT haploid	Haploid	40	Can1-Red	7562	6	1049224	1056785	0.575
123_WT_5	WT haploid	Haploid	40	Can1-Red	19003	8	535499	554501	5.796
123_WT_6	WT haploid	Haploid	40	Can1-Red	8576	10	469943	478518	0.674
102_2_CA	sae2Δ	Haploid	40	Can1-Red	11612	30	469251	480862	11.607
102_6_CA	sae2Δ	Haploid	40	Can1-Red	8025	7	478773	486797	0.611
69_11_CA	sae2Δ	Haploid	40	Can1-Red	7927	6	193192	201118	1.175
69_2_CA	sae2Δ	Haploid	40	Can1-Red	11377	12	184023	195399	13.968
69_4_CA	sae2Δ	Haploid	40	Can1-Red	24204	14	468688	492891	0.174
69_9_CA	sae2Δ	Haploid	40	Can1-Red	7568	20	817605	825172	0.252
69_9_CA	sae2Δ	Haploid	40	Can1-Red	10292	18	756137	766428	0.878
99_10_CA	sae2Δ	Haploid	40	Can1-Red	10939	11	605976	616914	0.709
99_2_CA	sae2Δ	Haploid	40	Can1-Red	5622	6	114619	120240	0.993
99_5_CA	sae2Δ	Haploid	40	Can1-Red	6922	25	260778	267699	0.391
115_SAE_10	sae2Δ	Haploid	40	Can1-Red	11301	30	1033338	1044638	0.662
115_SAE_8	sae2Δ	Haploid	40	Can1-Red	10857	24	470006	480862	0.593
121_SAE_6	sae2Δ	Haploid	40	Can1-Red	7728	6	210599	218326	1.446
121_SAE_7	sae2Δ	Haploid	40	Can1-Red	16425	13	362050	378474	0.025
100_1_CA	sgs1Δ	Haploid	40	Can1-Red	9300	26	466523	475822	4.869
100_13_CA	sgs1Δ	Haploid	40	Can1-Red	18307	15	460917	479223	34.136
100_2_CA	sgs1Δ	Haploid	40	Can1-Red	27109	25	459965	487073	0.764
100_3_CA	sgs1Δ	Haploid	40	Can1-Red	7038	15	469608	476645	0.317
100_4_CA	sgs1Δ	Haploid	40	Can1-Red	15431	15	460259	475689	3.677
100_7_CA	sgs1Δ	Haploid	40	Can1-Red	14453	19	466757	481209	1.58
100_9_CA	sgs1Δ	Haploid	40	Can1-Red	11240	17	472231	483470	1.081
103_8_CA	sgs1Δ	Haploid	40	Can1-Red	6600	16	480556	487155	1.6
70_2_CA	sgs1Δ	Haploid	40	Can1-Red	38529	76	455808	494336	3.002
70_2_CA	sgs1Δ	Haploid	40	Can1-Red	7893	5	339868	347760	1.456
116_SGS_10	sgs1Δ	Haploid	40	Can1-Red	24453	26	465099	489551	0.621
116_SGS_11	sgs1Δ	Haploid	40	Can1-Red	8995	5	60849	69843	10.117
116_SGS_7	sgs1Δ	Haploid	40	Can1-Red	15821	11	468637	484457	0.956
116_SGS_8	sgs1Δ	Haploid	40	Can1-Red	15242	22	471952	487193	3.814
122_SGS_14	sgs1Δ	Haploid	40	Can1-Red	12089	8	471611	483699	0.377
122_SGS_4	sgs1Δ	Haploid	40	Can1-Red	27057	12	470059	497115	2.028
122_SGS_7	sgs1Δ	Haploid	40	Can1-Red	14597	24	469261	483857	1.528
149_EXO_11	exo1Δ	Haploid	40	Can1-Red	10385	14	465836	476220	1.377
149_EXO_14	exo1Δ	Haploid	40	Can1-Red	13244	5	579110	592353	1.093
149_EXO_20	exo1Δ	Haploid	40	Can1-Red	12739	8	673699	686437	1.59
149_EXO_28	exo1Δ	Haploid	40	Can1-Red	15588	63	464291	479878	0.57
149_EXO_3	exo1Δ	Haploid	40	Can1-Red	8535	8	470045	478579	4.093
149_EXO_32	exo1Δ	Haploid	40	Can1-Red	13452	12	463110	476561	1.169
149_EXO_4	exo1Δ	Haploid	40	Can1-Red	20628	26	462189	482816	1.959
149_EXO_7	exo1Δ	Haploid	40	Can1-Red	14121	24	460646	474766	0.758
149_EXO_7	exo1Δ	Haploid	40	Can1-Red	9632	7	555096	564727	2.17
157_EXO_1	exo1Δ	Haploid	40	Can1-Red	11165	6	868782	879946	8.261
157_EXO_14	exo1Δ	Haploid	40	Can1-Red	2722	4	133698	136419	0.83
157_EXO_16	exo1Δ	Haploid	40	Can1-Red	20452	71	464556	485007	1.167
157_EXO_3	exo1Δ	Haploid	40	Can1-Red	18247	45	468893	487139	1.154
157_EXO_7	exo1Δ	Haploid	40	Can1-Red	23457	32	465099	488555	0.353
158_EXO_13	exo1Δ	Haploid	40	Can1-Red	26722	17	462970	489691	0.927
158_EXO_3	exo1Δ	Haploid	40	Can1-Red	11385	5	556299	567683	1.367
173_POL32_5	pol32Δ	Haploid	40	Can1-Red	46053	25	494468	540520	1.342
173_POL32_8	pol32Δ	Haploid	40	Can1-Red	20290	30	1481756	1502045	0.932
173_POL32_9	pol32Δ	Haploid	40	Can1-Red	24063	13	464493	488555	1.725
174_POL32_11	pol32Δ	Haploid	40	Can1-Red	37255	58	461208	498462	0.862
174_POL32_7	pol32Δ	Haploid	40	Can1-Red	15941	8	232009	247949	0.87
174_POL32_7	pol32Δ	Haploid	40	Can1-Red	13306	10	257483	270788	2.047
175_POL32_1	pol32Δ	Haploid	40	Can1-Red	20085	15	455346	475430	2.786
175_POL32_11	pol32Δ	Haploid	40	Can1-Red	29911	11	463044	492954	0.538
175_POL32_13	pol32Δ	Haploid	40	Can1-Red	13613	7	585085	598697	0.832
175_POL32_9	pol32Δ	Haploid	40	Can1-Red	38417	25	458048	496464	1.702
176_POL32_12	pol32Δ	Haploid	40	Can1-Red	21827	6	460544	482370	1.919
176_POL32_12	pol32Δ	Haploid	40	Can1-Red	13493	5	141836	155328	0.328
176_POL32_7	pol32Δ	Haploid	40	Can1-Red	20498	8	645844	666341	2.449
