# Supplementary material for: Repair of multiple simultaneous double-strand breaks causes bursts of genome-wide clustered hypermutation
Source: PLoS Biol. 2019 Sep 30;17(9):e3000464. doi: 10.1371/journal.pbio.3000464 (PMC6786661; doi:10.1371/journal.pbio.3000464)
Supplement: S6 Table — Datasheets in S6 Table: S6A Table, APOBEC enrichment values for "sum_cluster" = APOBEC enrichment values in clustered mutations only; "sum_scattered" = APOBEC enrichment values in scattered mutations only; "sum_all" = APOBEC enrichment values in all genome-wide mutations (scattered and clustered combined). S6B Table, the number of CG clusters with >3 mutations in a cluster per tumor sample. Note column entitled "number_CandOrG_containing_Clusters_gr3MutClus" refers to the number of CG clusters with >3 mutations. Source data for Fig 6A. Values for each cancer type on the scatterplot can be obtained by filtering applied to “Cancer_type” column. S6C Table, the distribution of the different types of CG clusters in highly APOBEC-enriched cancer types. Source data for Fig 6B, 6C and 6D. Fractions (percent) shown in Fig 6B were calculated taking the value in “Sum clusters” column as 100%. Fractions (percent) shown in Fig 6C were calculated taking the total value of “5′ C Single-switch clusters” and “5′ G Single-switch clusters” columns as 100%. Fractions (percent) shown in Fig 6D were calculated taking the total value of “C-coordinated adjacent to a single G” and “G-coordinated adjacent to a single C” columns as 100%. All values taken as 100% also shown on top of corresponding bars in Fig 6. APOBEC, apolipoprotein B mRNA editing enzyme, catalytic polypeptide-like; CG, C- and/or G-containing. (XLSX) [file pbio.3000464.s012.xlsx]

## Sheet: Legend_S6
Table S6: Mutagenesis in high APOBEC-enriched cancers
Table S6A: APOBEC-enrichment values for the following: "sum_cluster" = APOBEC-enrichment values in clustered mutations only "sum_scattered" = APOBEC-enrichment values in scattered mutations only "sum_all"= APOBEC-enrichment values in all genome-wide mutations (scattered and clustered combined) Table S6B: The number of CG clusters with >3 mutations in a cluster per tumor sample Note column entitle…

## Sheet: Table_S6A
Table S6A: APOBEC-enrichment value
cancer_type	sum_cluster_APOBEC_enrich	sum_scattered_APOBEC_enrich	sum_all_APOBEC_enrich
Bladder-TCC	3.58542	2.84036	2.88352
Breast-AdenoCA	3.31965	2.37198	2.41241
Cervix-SCC	3.47777	2.67751	2.7182
Head-SCC	3.04836	2.47263	2.49758
Lung-AdenoCA	1.94728	1.89795	1.90038
Lung-SCC	2.29402	1.86848	1.88878

## Sheet: Table_S6B_SourceDataFigure6A
Table S6B: The number of CG clusters with >3 mutations in a cluster per tumor sample. Source data for Figure 6A.
Cancer_type	Tumor_Sample_Barcode	number_CandOrG_containing_Clusters_gr3MutClus
Bladder-TCC	0c7aca3f-e006-4de3-afc2-20b4f727d4fd	59
Bladder-TCC	2b142863-b963-4cc9-8f8f-c72503c93390	145
Bladder-TCC	301d6ce3-4099-4c1d-8e50-c04b7ce91450	187
Bladder-TCC	418a3dec-96ff-4719-becb-e1a8260cce2f	12
Bladder-TCC	448fe471-3f4e-4dc8-a4e0-6f147dc93abe	325
Bladder-TCC	45a7949d-e63f-4956-866c-df51257032de	98
Bladder-TCC	4838b5a9-968c-4178-bffb-3fafe1f6dc09	11
Bladder-TCC	7d2a22eb-7344-4cba-ad7d-94c3f9ef3d7c	42
Bladder-TCC	804ffa2e-158b-447d-945c-707684134c87	19
Bladder-TCC	8c619cbc-9e91-4716-9711-5236e55d8f46	58
Bladder-TCC	91f458e6-64b7-454d-a542-b0aa23638fd8	22
Bladder-TCC	94108975-b7a0-40ba-ad39-e44cc62e8cc0	114
Bladder-TCC	973d0577-8ca4-44a1-817f-1d3c1bada151	13
Bladder-TCC	abd2d959-d5ed-4eb3-9759-67eb1aa23325	66
Bladder-TCC	acc629cb-ad03-4cec-9b21-922e4932ef3e	93
Bladder-TCC	b73523d7-f5a5-4140-8537-4df4d1ecf465	255
Bladder-TCC	c66c92d5-df65-46e6-861d-d8a98808e6a3	1
Bladder-TCC	cda1a403-16b6-487c-a82a-c377d1d0f89d	256
Bladder-TCC	d4615ca0-b5c7-4a5c-8593-bd50034a78ae	8
Bladder-TCC	df8a913c-5160-4fc5-950d-7c890e24e820	211
Bladder-TCC	e6c78a98-f45b-482b-a551-4f11b8c1ff8b	77
Bladder-TCC	f389176f-d8f3-45c2-aae4-7378a3d6fc7f	24
Bladder-TCC	ffdd4feb-aca3-4104-b1e8-954d705a6450	22
Breast-AdenoCA	01658141-8398-4585-9f0f-8355dd9b0604	87
Breast-AdenoCA	0448206f-3ade-4087-b1a9-4fb2d14e1367	16
Breast-AdenoCA	097a7d36-905b-72be-e050-11ac0d482c9a	494
Breast-AdenoCA	110b5f05-ded7-45ec-b0f6-a941c92d77dd	13
Breast-AdenoCA	13d05f7a-e16a-40ef-9a15-21257da2cf89	2
Breast-AdenoCA	15f90ef0-831b-40a3-98bd-ec226a9e8b26	2
Breast-AdenoCA	1bb3a1c7-4d7b-4fb6-b54d-e94cbd0e32aa	3
Breast-AdenoCA	1c0e384f-7254-4afe-93c0-b3fc6c6a7894	9
Breast-AdenoCA	1eb62abc-7928-405b-84cc-f091ca5347b2	5
Breast-AdenoCA	207f8a42-5b05-4876-b0ae-ebfaeea27844	1
Breast-AdenoCA	2290b078-6a5b-4c83-9dfb-b525bbf14e4e	15
Breast-AdenoCA	25c76a8f-77c0-4650-bddf-45ed0c10a2e6	3
Breast-AdenoCA	25e4cad7-2403-4992-9cbc-433574673549	5
Breast-AdenoCA	27f87d1e-2c32-4beb-9677-62f7a286673d	29
Breast-AdenoCA	2b000af3-2c9d-4eaa-af3f-8101b7425c37	7
Breast-AdenoCA	2c6f1862-bb82-4e7e-9cb3-338bdf022ff4	3
Breast-AdenoCA	3585e133-b3c1-4d90-b5f2-2b867e0ae0ec	19
Breast-AdenoCA	36d1a85e-a09b-4537-86e0-eaf1eb03aed8	4
Breast-AdenoCA	418e916b-7a4e-4fab-8616-15dcec4d79f8	1
Breast-AdenoCA	41f140b8-72b9-4ae3-8b25-6144d9f94d0f	10
Breast-AdenoCA	43f7a2e0-fec9-4e43-872d-18c6c946fa17	2
Breast-AdenoCA	47312f61-5ef4-4f25-9320-8fbb4758790e	36
Breast-AdenoCA	4d409156-3a36-4c63-9ad6-b6af34f27b06	13
Breast-AdenoCA	4e84eed6-82a8-4e91-b0fd-61ec6ef69ce9	14
Breast-AdenoCA	546b982f-60d9-43df-9761-09369afbee2d	10
Breast-AdenoCA	5b7d5767-2037-4175-aec9-886776343181	31
Breast-AdenoCA	5dbf3203-ce73-41e4-bf9a-32fc856f73f5	4
Breast-AdenoCA	6764e0a2-7a78-45c1-9189-6001c6518ce4	19
Breast-AdenoCA	6c65cb6d-8c50-4c7c-bc84-eeebe09fbe01	8
Breast-AdenoCA	6c8e9197-fd16-4fed-bfda-e349cab26314	22
Breast-AdenoCA	6d7f44df-e9f0-4542-a6d8-d14ee7804002	1
Breast-AdenoCA	6e839eaf-1dbb-43f5-8846-c980e05540c7	18
Breast-AdenoCA	71fda5a9-7049-406f-9348-2c24f7ddf5f4	3
Breast-AdenoCA	73936e8b-c893-4afd-bd1f-be90c06a4869	4
Breast-AdenoCA	74039acd-5aca-4c65-818c-3b577d295be0	18
Breast-AdenoCA	7456abd5-303e-4e6f-bf4e-47efefc7310f	11
Breast-AdenoCA	74b57d2c-a83f-4798-b86b-a533975e4cc0	28
Breast-AdenoCA	7b08e810-f3c9-4155-ac11-f45a3a4f8b41	6
Breast-AdenoCA	84c77098-03d0-4b22-afb1-797703e85c6c	23
Breast-AdenoCA	8691c87f-2468-44bb-a670-3dccd6da33c6	35
Breast-AdenoCA	8e03e773-5557-4e78-889b-4710c515378f	6
Breast-AdenoCA	8f558713-f32b-403b-aedf-c79efeb41c67	19
Breast-AdenoCA	9032b7fe-e38a-4641-a45e-67041668adc4	3
Breast-AdenoCA	97064332-1d4f-4571-93ff-354ffe6d7df9	4
Breast-AdenoCA	987528ac-437a-4eb8-a335-4f2076d5c006	8
Breast-AdenoCA	987d41ee-6bab-490c-b0f2-bf28c0089de9	22
Breast-AdenoCA	9c70688d-6e43-4520-9262-eaae4e4d597d	7
Breast-AdenoCA	9ddf2119-a222-4fa5-a9f3-0bec7eeea36b	10
Breast-AdenoCA	a6c14ebc-81a2-44f7-af87-2b7ec85e5696	19
Breast-AdenoCA	a85cf239-ff51-46e7-9b88-4c2cb49c66b9	2
Breast-AdenoCA	a876398c-5b1d-444f-a360-5fe2db697480	1
Breast-AdenoCA	aa58c09a-7799-4675-8310-d270224b163e	1
Breast-AdenoCA	aacaba97-ecde-440b-aae0-0e9c608c4b24	8
Breast-AdenoCA	b27d75ba-5989-4200-bfe9-f1b7d7cf8008	1
Breast-AdenoCA	b752b444-f033-4be4-9d24-e5e80b4181af	2
Breast-AdenoCA	c67409b2-ac25-42a0-8543-4636ef132fe4	3
Breast-AdenoCA	cc4f9175-a8c8-424a-99d7-8bd11cae0e52	47
Breast-AdenoCA	d5372745-95cf-4572-a6e7-e7f5b796911a	13
Breast-AdenoCA	d8c6d4b8-f279-4edc-aaa3-a1cc266aec4d	37
Breast-AdenoCA	d8fbb398-d1da-4444-984a-22c8523625da	3
Breast-AdenoCA	dabb5a94-9706-4429-8db0-c328e2004340	2
Breast-AdenoCA	db45d81f-695c-4f99-beea-6dbec1ff47fc	55
Breast-AdenoCA	ddc7377d-82c3-480a-be3c-3d1da52c77d4	148
Breast-AdenoCA	df291849-4c35-44e1-b013-8f6b7ee36113	25
Breast-AdenoCA	e5593865-5f8e-4a4c-b36f-73fbe64d66da	20
Breast-AdenoCA	e55f338f-97e2-4394-ae23-c92606069485	3
Breast-AdenoCA	e7dc7492-3a84-49c7-8dea-8f508b53dc40	2
Breast-AdenoCA	e8392f20-c9e3-4649-b64f-5b266c393a76	2
Breast-AdenoCA	ea43434b-197e-48ac-ae2e-46bc7f3776de	7
Breast-AdenoCA	ec4d4cbc-d5d1-418d-a292-cad9576624fd	30
Breast-AdenoCA	eddfbfb9-3ae8-449b-b870-46062a2571c1	4
Breast-AdenoCA	f221cbb5-eefa-187f-e040-11ac0c481708	24
Breast-AdenoCA	f393bafd-1baa-e5f4-e040-11ac0d48450b	10
Breast-AdenoCA	f393bafe-7503-5c45-e040-11ac0d484511	4
Breast-AdenoCA	f393bafe-c99f-3725-e040-11ac0d484514	5
Breast-AdenoCA	f393bb01-6ed7-9533-e040-11ac0d484521	10
Breast-AdenoCA	f393bb05-c737-4cc3-e040-11ac0d48452a	11
Breast-AdenoCA	f393bb05-ec1c-17be-e040-11ac0d48452f	77
Breast-AdenoCA	f393bb07-270c-2c93-e040-11ac0d484533	10
Breast-AdenoCA	f393bb08-5b50-e009-e040-11ac0d484537	18
Breast-AdenoCA	f393bb0a-9b20-a0e5-e040-11ac0d48454e	11
Breast-AdenoCA	f393bb0a-df7d-645c-e040-11ac0d484550	69
Breast-AdenoCA	f393bb0b-08ed-3335-e040-11ac0d484554	14
Breast-AdenoCA	f393bb0c-3ffa-cb72-e040-11ac0d48455c	3
Breast-AdenoCA	f393bb0c-4178-ca4a-e040-11ac0d48455f	2
Breast-AdenoCA	f6114c69-71a1-47d5-9b28-b0227b1872f7	30
Breast-AdenoCA	f69e5057-eda6-4391-ba9a-aedbf6b572da	6
Breast-AdenoCA	f7b84b5d-8f28-e6b7-e040-11ac0c484704	1
Breast-AdenoCA	f7b84bac-f161-9eee-e040-11ac0c4847ed	5
Breast-AdenoCA	f7c6a336-3126-7580-e040-11ac0c485971	3
Breast-AdenoCA	f7c7373c-1972-4968-e040-11ac0d486e80	149
Breast-AdenoCA	f7d128d2-3964-e3bc-e040-11ac0d481667	3
Breast-AdenoCA	f7d70fac-c76f-399e-e040-11ac0c482f9c	7
Breast-AdenoCA	f7d7b3db-02af-61cb-e040-11ac0c480c03	2
Breast-AdenoCA	f7e4a2a8-093d-9e36-e040-11ac0d480c7d	2
Breast-AdenoCA	f7e7b258-b4b2-e6c5-e040-11ac0d486773	11
Breast-AdenoCA	f7e7d61f-e2dc-b523-e040-11ac0c482000	1
Breast-AdenoCA	f7ed28a6-8f5f-e87b-e040-11ac0c48120e	5
Breast-AdenoCA	f7f3e156-0dde-72b9-e040-11ac0d48542c	15
Breast-AdenoCA	f7f66114-e321-1d4c-e040-11ac0d48541a	2
Breast-AdenoCA	f7fdda4f-7bf7-ede7-e040-11ac0c486e57	1
Breast-AdenoCA	f8f749b7-547d-49fa-9da2-44eed962b6fd	39
Breast-AdenoCA	fb9135d9-2acf-41dd-8552-359e6b8c9470	35
Breast-AdenoCA	fc447d4f-2532-c8ea-e040-11ac0c48469f	4
Breast-AdenoCA	fc447d51-cdc2-a180-e040-11ac0c4846a4	6
Breast-AdenoCA	fc447d53-24d1-c83d-e040-11ac0c4846a6	4
Breast-AdenoCA	fc447d55-95d8-0b34-e040-11ac0d483afa	2
Breast-AdenoCA	fc447d56-0d53-e0c3-e040-11ac0c4846a8	7
Breast-AdenoCA	fc5dc6d8-62d2-76d8-e040-11ac0d4863c3	11
Breast-AdenoCA	fc639186-8302-798e-e040-11ac0c484cec	4
Breast-AdenoCA	fc63cbab-d27a-5ebb-e040-11ac0c48724f	1
Breast-AdenoCA	fc68c24d-47ad-7961-e040-11ac0c48595c	1
Breast-AdenoCA	fc68e599-6a40-61dc-e040-11ac0d48700d	12
Breast-AdenoCA	fc6d77a9-121b-48ab-a899-713c3d1319a2	1
Breast-AdenoCA	fc7eb420-5c13-20bd-e040-11ac0d484574	1
Breast-AdenoCA	fc7f8eeb-9c40-123e-e040-11ac0c484061	9
Breast-AdenoCA	fc806c50-2f6e-418d-e040-11ac0d485f01	2
Breast-AdenoCA	fc8130df-1bc2-c537-e040-11ac0d485de6	7
Breast-AdenoCA	fc8130df-1cdd-cade-e040-11ac0d485dec	1
Breast-AdenoCA	fc8130df-1f21-c8f9-e040-11ac0d485dfc	2
Breast-AdenoCA	fc8130df-24d9-32f1-e040-11ac0d485df0	1
Breast-AdenoCA	fc8130df-2628-304a-e040-11ac0d485dfa	5
Breast-AdenoCA	fc8130df-297f-34a3-e040-11ac0d485e02	1
Breast-AdenoCA	fc8130df-2d5f-3b53-e040-11ac0d485dee	5
Breast-AdenoCA	fc8130df-2e39-3814-e040-11ac0d485de0	5
Breast-AdenoCA	fc8130df-30a5-3e6a-e040-11ac0d485de2	1
Breast-AdenoCA	fc8130df-3225-3f96-e040-11ac0d485dfe	70
Breast-AdenoCA	fc8130df-3361-3c8a-e040-11ac0d485dea	8
Breast-AdenoCA	fc8130df-34f8-22c6-e040-11ac0d485de8	1
Breast-AdenoCA	fc8130df-35ac-2304-e040-11ac0d485dda	8
Breast-AdenoCA	fc8130df-6977-7704-e040-11ac0d485de4	1
Breast-AdenoCA	fc8130df-6bec-7627-e040-11ac0d485e04	4
Breast-AdenoCA	fc8130df-897d-5404-e040-11ac0d485e0a	4
Breast-AdenoCA	fc8130df-8ec8-5b1e-e040-11ac0d485e06	42
Breast-AdenoCA	fc8130df-90ba-5d94-e040-11ac0d485e0c	5
Breast-AdenoCA	fc8130df-e399-e34d-e040-11ac0c483279	39
Breast-AdenoCA	fc8130e0-08dd-b996-e040-11ac0c48327b	12
Breast-AdenoCA	fc8130e0-096a-b991-e040-11ac0c48327d	178
Breast-AdenoCA	fc8130e0-09f1-b964-e040-11ac0c48326e	7
Breast-AdenoCA	fc8130e0-0b9c-bbc9-e040-11ac0c483266	1
Breast-AdenoCA	fc8130e0-0bc1-bba7-e040-11ac0c483289	1
Breast-AdenoCA	fc8130e0-0d25-b475-e040-11ac0c483277	1
Breast-AdenoCA	fc8130e0-0db6-b568-e040-11ac0c483281	4
Breast-AdenoCA	fc8130e0-0e1f-b54d-e040-11ac0c48326c	32
Breast-AdenoCA	fc8130e0-0f1a-b6eb-e040-11ac0c48328f	17
Breast-AdenoCA	fc8130e0-a538-dda3-e040-11ac0c483264	23
Breast-AdenoCA	fc8130e0-a539-dda8-e040-11ac0c48326a	16
Breast-AdenoCA	fc8130e0-a774-d834-e040-11ac0c483268	33
Breast-AdenoCA	fc8130e0-a8b4-d80d-e040-11ac0c483272	4
Breast-AdenoCA	fc8130e0-a94d-d9d0-e040-11ac0c483262	17
Breast-AdenoCA	fc8130e0-ad8a-b832-e040-11ac0d485e14	1
Breast-AdenoCA	fc8130e0-aed2-bb2f-e040-11ac0d485e12	3
Breast-AdenoCA	fc8130e2-f2ef-d096-e040-11ac0c483293	2
Breast-AdenoCA	fc8130e3-01ba-c740-e040-11ac0c483291	2
Breast-AdenoCA	fc8130e3-023d-c7d4-e040-11ac0c483295	11
Breast-AdenoCA	fc8130e5-18b8-ef38-e040-11ac0c483297	5
Breast-AdenoCA	fc81312a-99ae-7672-e040-11ac0c4832a2	5
Breast-AdenoCA	fc81312a-d451-38fb-e040-11ac0c4832a4	5
Breast-AdenoCA	fc813235-5ed8-7695-e040-11ac0d485e3e	2
Breast-AdenoCA	fc8edf46-2005-1af4-e040-11ac0d481414	1
Breast-AdenoCA	fc93b9ab-760a-5223-e040-11ac0c482177	8
Breast-AdenoCA	fc9dbf68-4599-3c64-e040-11ac0d481623	1
Breast-AdenoCA	fc9ef456-75a2-5967-e040-11ac0c484477	1
Breast-AdenoCA	fc9f6916-da31-ab17-e040-11ac0c4808f3	1
Breast-AdenoCA	fc9f6cb0-ceb9-790d-e040-11ac0c480ad1	8
Breast-AdenoCA	fca07e09-1fd2-9ef5-e040-11ac0d485bbd	1
Breast-AdenoCA	fca3f7d0-2231-661c-e040-11ac0c4832fd	11
Breast-AdenoCA	fe04d042-a4cc-4a14-8197-415ea40951aa	30
Cervix-SCC	047f9e4d-86b5-4943-aef5-68199bf29e8c	46
Cervix-SCC	06dad93a-4b67-49b3-8fa5-f2546e22bae7	22
Cervix-SCC	07d20658-3db4-47e7-877b-66536266edfc	9
Cervix-SCC	0f6b355e-3898-4be6-be97-da0c3840a4ed	3
Cervix-SCC	14b8bbf2-310b-459b-b52d-a7ef510ce1cf	12
Cervix-SCC	3269608c-5dd7-452a-976a-31ac971aac2f	11
Cervix-SCC	43be43cb-a367-4a74-94e4-973acafcf576	75
Cervix-SCC	7bc3209f-b349-49bf-9b3d-44ef870b586f	3
Cervix-SCC	7dc3e035-c7ae-4164-a62b-9c2460812b05	7
Cervix-SCC	801e67c8-c506-410a-bdf0-856a66e974f4	37
Cervix-SCC	8be2b0f5-7bad-4720-b13c-e95b32bdb933	46
Cervix-SCC	9ff21093-58d7-4b69-aade-c242a383ea56	6
Cervix-SCC	a67f4531-99ef-43df-82f5-f6abc4b11826	7
Cervix-SCC	b3b3a27c-ee9a-42af-a6d1-9af5970a98b9	1
Cervix-SCC	e07991a4-0901-4ed1-8704-aa376565d862	26
Cervix-SCC	f658c350-fb89-4268-8a59-a07e365f4221	41
Head-SCC	02c6a893-49c5-49d1-8eb1-195021e70d52	1
Head-SCC	08227616-02a5-46e8-9db1-f2d1d691ab23	11
Head-SCC	0f9e70b3-24cf-4d76-af7b-84ace66ec5a7	5
Head-SCC	1727e88b-df0a-4af2-9191-8c6061d98ad0	1
Head-SCC	190eb791-383d-4e27-870d-e470630843e7	16
Head-SCC	1aff91a6-1b0f-4575-8f4b-4e064a50b886	5
Head-SCC	1db83e80-bdf7-4d8d-8008-bd8406d641fc	25
Head-SCC	1fdab6a6-7346-4229-aa8d-5dbd258f0c60	10
Head-SCC	1ff155dd-deb4-44e0-b3a2-e4875b618435	30
Head-SCC	1fff8b62-534b-4d71-a65f-e5f93b8b50ed	4
Head-SCC	21205681-a0c7-48d0-81d4-0b7ef31158cf	122
Head-SCC	29fc38aa-f367-46a3-a14d-a5f657ad0caa	2
Head-SCC	34d7b6cc-cfcf-4178-b075-f4d129ab18f7	6
Head-SCC	3e604a1c-b95f-44ff-9723-e2fac845da3b	51
Head-SCC	46d35b82-e1b7-4d35-be5e-3a70fd47e421	67
Head-SCC	5046f1b4-9d95-4841-ba30-691fa44719a2	21
Head-SCC	5193a482-6ed9-4504-bd7c-c8b9e4103577	322
Head-SCC	6bbd66dd-efee-4d6e-b02f-f88e98526b82	3
Head-SCC	7158c9fd-a633-4fef-aa23-bd285f2a87a8	8
Head-SCC	7625877a-7a2b-466f-944b-9e56689ad47b	2
Head-SCC	7e584ff6-0b81-4f85-81da-b8117afee326	5
Head-SCC	81598359-24d5-4a8b-a6e6-7a6f94289119	4
Head-SCC	8294a969-59a1-4d3b-895b-f07e96bf9f7a	4
Head-SCC	83eca7b5-45bb-44c0-8afe-36f8988d0078	50
Head-SCC	878a7fe7-20ff-4651-9587-b4d6fd42e929	3
Head-SCC	9988eb07-01f6-4f83-8699-bb63e0525f08	54
Head-SCC	9fb6b7be-0084-48f7-a256-6d170e72e97f	1
Head-SCC	a0fe80e0-e3ac-485b-8a1a-4c80c101b874	7
Head-SCC	a315b798-f037-48d5-91ed-e733e3bbd6ee	7
Head-SCC	a8041e86-071e-46cd-8fb5-7ecdc1ab0553	12
Head-SCC	ab923db7-54e8-4a50-b7fd-c2b4b300041e	30
Head-SCC	b537bc07-9998-49f4-bbbe-5b617152bfd9	1
Head-SCC	b86e88e7-0d5f-4b32-a35f-dc97251ab990	15
Head-SCC	bcc819eb-f4d8-4ddc-9fdc-a6307fb6741b	2
Head-SCC	c0812962-a345-48b7-aec0-01336c2d1eed	3
Head-SCC	c2124bb2-30e1-4093-9a8a-3a188a6dc0a9	9
Head-SCC	c76f7fcc-2748-4b6d-805e-d21652dd5e3a	18
Head-SCC	d3709eea-ca2a-49ac-b79c-871a5473d450	57
Head-SCC	d4b80307-abbd-48bb-b52c-6dcd409699a2	3
Head-SCC	dd67dec6-35dd-4efe-b913-ed4884855365	4
Head-SCC	de8ef60b-4dbe-4aa8-adef-6f58cdfada29	6
Head-SCC	dfa20d2d-1ba3-476a-b4b9-21d21470bee2	592
Head-SCC	e2b5c926-491d-430d-8d9c-5c73d7752d1b	70
Head-SCC	e2e6a409-b64d-463c-ac3b-e7987a3124f0	14
Head-SCC	e52ffa79-557a-4024-81f3-f3826c227ec5	46
Head-SCC	ee963667-56b1-49bd-8896-e07b536d3014	1
Head-SCC	ef673d3d-2031-4036-ba25-4bc7ef04075b	116
Head-SCC	f35f7712-d5c6-47f6-98ed-704edbbc1e19	45
Head-SCC	fb8b5ff5-4164-4276-b75b-b0ee6bda7329	33
Head-SCC	feccc27e-5c2e-4339-8746-0945fee93c1e	3
Lung-AdenoCA	0176cf1d-0760-4769-a493-277f4bb7585e	50
Lung-AdenoCA	020fab36-c7de-4933-b2bf-dc7b019a1326	17
Lung-AdenoCA	09bc8542-4ea1-4599-91b3-d606425b37e2	26
Lung-AdenoCA	0b19bee7-5281-4915-9d98-c20eb3e84ecf	65
Lung-AdenoCA	0ce6f3ed-bdbc-4b70-9db4-2e48f4bf644d	1
Lung-AdenoCA	14bf9bfb-14d6-4cac-a556-828f680e8a15	27
Lung-AdenoCA	15e097e3-e468-466c-8e57-b59fba90bbf2	5
Lung-AdenoCA	199bbb0f-996c-40c1-b06d-2066f04be778	31
Lung-AdenoCA	23d77176-dfed-4bee-ac96-9934377d8d81	74
Lung-AdenoCA	23d86395-9e20-4cf9-bf7e-f76544a1f772	22
Lung-AdenoCA	2bde43e2-fd4e-413e-adc7-c50bca75d358	75
Lung-AdenoCA	3b20d548-2a7d-4031-85a1-425ca7201d7a	76
Lung-AdenoCA	46693a2b-5105-4770-a9e1-031dfedeb694	35
Lung-AdenoCA	49dec0c2-8e75-4f44-a253-82b2ea605890	27
Lung-AdenoCA	52910a60-bb15-4ba5-9d09-50d8ee6a445b	4
Lung-AdenoCA	53bb7112-3e38-45fe-a9c4-1b0871babf4a	61
Lung-AdenoCA	53d32d8b-5649-42b0-8c52-2c39af2a961b	14
Lung-AdenoCA	6726c157-f688-491d-8b56-35628645df89	7
Lung-AdenoCA	68c2a355-862c-4657-b296-5776ed8447b0	2
Lung-AdenoCA	9ffcb7fa-424c-4f93-87a7-ce5e9053c613	51
Lung-AdenoCA	b7f11036-7ac4-41bc-a9a4-64162725fdfc	70
Lung-AdenoCA	bce88385-4a1b-4a8c-920c-060f6a2675d4	56
Lung-AdenoCA	bd3e88b3-b37c-4641-85fa-d8125ba324ca	42
Lung-AdenoCA	bf7462a2-394f-4838-bcb6-4d0126fa48b1	8
Lung-AdenoCA	c437535b-2acc-4236-beae-94e2c1336830	19
Lung-AdenoCA	cd0aeed5-93a1-4287-8a88-fe6b7b5e3983	40
Lung-AdenoCA	d5443922-fea5-4ff0-bd6e-8ce04e1951d8	62
Lung-AdenoCA	d9cd7f95-07d3-4b87-be83-87340b08d249	2
Lung-AdenoCA	de614a3e-1c0d-49c7-a2f1-28bc58e6e5c7	22
Lung-AdenoCA	fa2c3620-7e82-4b12-b135-87986f0f2890	19
Lung-AdenoCA	fa6a60f5-8949-4e01-9435-d3117601627f	5
Lung-AdenoCA	fa8844f8-c4b6-487a-8187-e30c12a7a453	7
Lung-SCC	0bbc7ede-5022-4084-925c-d65baaf7abc2	39
Lung-SCC	0e6654c9-cd5e-4f94-a6d4-54f2bb16de1f	12
Lung-SCC	1c3df485-8e75-4378-87f6-c6463a520624	45
Lung-SCC	2045c788-9ea8-4ea5-a5e3-65fc16a62adb	327
Lung-SCC	24badf07-8615-48a3-8d6e-45c3d783f18d	7
Lung-SCC	25224aa0-cfdd-48ec-92e5-8f3992a3e574	83
Lung-SCC	2fe2433b-9a55-431f-a869-2b5a63e8e8fc	55
Lung-SCC	34881c6b-f59f-42c0-9f29-9c5c47262ae6	34
Lung-SCC	369c06f2-8904-49cb-99d1-dd297ed0cd0c	27
Lung-SCC	387c6519-6529-4074-a5ab-00f8052a5732	20
Lung-SCC	43aa4123-0fe2-4071-8a81-cbdd0410b917	19
Lung-SCC	448af8b4-e071-48b0-a65b-b4ad17afdc0c	7
Lung-SCC	45e16b70-c3ec-493e-86d1-505ffdf5056c	59
Lung-SCC	48f68f73-3ac0-44ac-ba12-b8889fcb7f38	16
Lung-SCC	4c2ad4a0-5d57-4e27-9f35-058b2f205f50	33
Lung-SCC	4c3840df-9824-40db-879e-6d24adc8c155	39
Lung-SCC	504d4cb0-d2dd-420d-82e6-9ec14434a0fc	62
Lung-SCC	649f2c20-5b50-40a8-a6fd-9a51f3d5b9df	40
Lung-SCC	6962bc97-fbb8-4220-a600-e3c251e245cb	29
Lung-SCC	706868b5-4920-433a-bea3-92e9bf83059b	50
Lung-SCC	71a2b4a2-88dd-4911-a67e-70b3309c4a12	24
Lung-SCC	7731ef7f-25bd-42f5-9a20-be249306a711	87
Lung-SCC	79eb7bba-f0d8-462c-add7-20a2fb7843e1	41
Lung-SCC	7ac0b303-d685-4fa5-bfec-34d2ba1dbc8e	59
Lung-SCC	7dc5f8ba-0080-43d3-8426-bd527a970761	21
Lung-SCC	84e601b7-dfa5-4cd5-9fef-07f03967a0d4	52
Lung-SCC	89c48e53-c8a9-4518-b3b8-509cdcaff52b	21
Lung-SCC	8cf9b32d-3d6f-4898-8c7a-89511b754021	33
Lung-SCC	935b113e-f5ed-4a07-8e1d-1603daba7f40	42
Lung-SCC	9623d295-c23d-4f2f-827c-69f767a26f1f	40
Lung-SCC	96dc785c-8417-4813-8d15-c32b22d78b74	53
Lung-SCC	a762dd44-a8ac-4269-8163-bbf6d0f8d4b3	125
Lung-SCC	a96eddfc-3afb-4bf8-a440-c91778113fbd	36
Lung-SCC	abc94013-71f5-4ac6-88a4-01b4ef9f9d2f	16
Lung-SCC	ad41f1f3-e38e-4418-9c16-52bca5719f39	18
Lung-SCC	b7a7d93b-38a7-4fc3-a433-3bb0a8cb7c42	20
Lung-SCC	b88f014e-bc0f-4775-8228-39e0b471c3b0	74
Lung-SCC	c48d7f4a-e98a-4077-a749-eb9f56f05b84	36
Lung-SCC	d18c6e64-9598-488a-8ab3-3652072f9277	43
Lung-SCC	d2ab2555-7288-47a4-a80c-bf62d65b67b8	11
Lung-SCC	d54ca81c-1bcc-41ea-b17a-9f7249ebe9c1	14
Lung-SCC	e7ebc6fb-0926-4c8a-a67b-0c6b9c1ffaba	55
Lung-SCC	e9cb8877-8e83-46c0-93f0-ea20530c9400	121
Lung-SCC	ee6cc68e-8d2a-41ee-82c6-0fecdf7e6259	10
Lung-SCC	efe4d5dd-fffb-41df-ab86-be06cc16646f	26
Lung-SCC	fab3d6f4-de1c-4d6c-bdea-ac39a7884657	5
Lung-SCC	fb0c6353-a90c-45e2-9355-7cd16cf756ff	115

## Sheet: Table_S6C_SourceDataFigure6BCD
Table S6C: The distribution of the different types of C and/ or G containing clusters in high APOBEC-enriched cancer types. Source Data for Figures 6B, 6C, 6D
Cancer Type	CG Multiple-Switch	5' C Single-switch clusters	5' G Single-switch clusters	C-coordinated adjacent to a single G	G-coordinated adjacent to a single C	C- or G- coordinated	Sum clusters
Bladder-TCC	148	60	35	136	100	1639	2118
Breast-AdenoCA	257	111	62	173	141	2108	2852
Cervix-SCC	19	7	1	24	8	293	352
Head-SCC	305	85	34	129	95	1279	1927
Lung-AdenoCA	495	44	30	42	67	344	1022
Lung-SCC	786	92	65	151	115	992	2201
combined all cancers	2010	399	227	655	526	6655	10472
