# Supplementary material for: Repair of multiple simultaneous double-strand breaks causes bursts of genome-wide clustered hypermutation
Source: PLoS Biol. 2019 Sep 30;17(9):e3000464. doi: 10.1371/journal.pbio.3000464 (PMC6786661; doi:10.1371/journal.pbio.3000464)
Supplement: S7 Table — (XLSX) [file pbio.3000464.s013.xlsx]

## Sheet: Table_S7
Table S7: Primers for strain construction and to check strains. (Related to Method Details)
PCR primers to construct strains
Name	Sequence	Use
pol32 5_fl	CGTATGAGTTAAACACGCGAAA	forward primer to amplify pol32::KanMX and pol32::NatMX
pol32 3_fl	GTAGCATGGCAACACTTTTGA	reverse primer to amplify pol32::KanMX and pol32::NatMX
oCS_10	CAACGAGGAAAAAAGCCCTTTCAACCATACCAAAAAAAATGTATTTGAAGTAATGAATAAAGAATGATGATCGCTGGCGT CGTACGCTGCAGGTCGAC	forward primer to amplify NatMX with SAE2 tails
oCS_11	TTTACGTTTGCAAACATTGTTATCGTTCACATACCTGCATTTCCATCCATGCTGTAAGCCATTAGGTGTTTGTATGTGAG ATCGATGAATTCGAGCTCG	reverse primer to amplify NatMX with SAE2 tails
oCS_22	AGAAGCTAAAAAAGTGCCCAAAAAGAATGCTTGGCGAATGGTGTCGTAGTTATAAGTAACACTATTTATTTTTCTACTCTCGTACGCTGCAGGTCGAC	forward primer to amplify NatMX with SGS1 tails
oCS_23	TCATTGGCTAGAGGAAAGGAAAAAATACAGATTATTGTTGTATATATTTAAAAAATCATACACGTACACACAAGGCGGTAATCGATGAATTCGAGCTCG	reverse primer to amplify NatMX with SGS1 tails
oCS_70	AATTCTTGTCTTGAGGCATTTCGACGAGATTTTCATTTGAAAAATATACCTCCGATATGAAACGTGCAGTACTTAACTTCCGCGATATCGCTAGCTCGAG	forward primer to amplify BSD with EXO1 tails
oCS_71	ATAGAATTATATTTGATATTGCTTTTTGGACCACATTAAAATAAAAGGAGCTCGAAAAAACTGAAAGGCGTAGAAAGGAGCAGGTCGACTCTAGAGGATC	reverse primer to amplify BSD with EXO1 tails
PCR primers to check strains
Name	Sequence	Use
oCS16	CATAATAAAACCCTGGTAAGTTAGG	check sae2::NatMX PCR product amplified with oCS_10 and oCS_11
oCS17	CATTCGAGTCTTGAGAACAACTTTC	check sae2::NatMX PCR product amplified with oCS_10 and oCS_11
oCS26	GTGCACACCACAATATGTCGTG	check sgs1::NatMX PCR product amplified with oCS_22 and oCS_23
oCS28	GCGAACGAAACTGAATGAGTAC	check sgs1::NatMX PCR product amplified with oCS_22 and oCS_23
oCS_74	CCCAAAGTAGAAGGCTTCTTACTC	check 5' junction of exo1::BSD PCR product amplified with oCS_70 and oCS_71
oCS_75	GATACAAGTCAGGTTGCCAGCTG	check 5' junction of exo1::BSD PCR product amplified with oCS_70 and oCS_71
oCS_77	GCGTGATTGATAGAAGGCAAAAGG	check 3' junction of exo1::BSD PCR product amplified with oCS_70 and oCS_71
oCS_78	CAGCTGGCAACCTGACTTGTATC	check 3' junction of exo1::BSD PCR product amplified with oCS_70 and oCS_71
oCS157	GAAAATTCTCGATCAGTATGCCTC	check pol32::KanMX or pol32::NatMX PCR product amplified with pol32 5_fl and pol32 3_fl
oCS159	GCGTCAAACTTTAGCGCCATATGC	check pol32::KanMX or pol32::NatMX PCR product amplified with pol32 5_fl and pol32 3_fl
oCS15	GAGTACGAGATGACCACGAAG	check 5' junction of pol32::NatMX PCR product amplified with pol32 5_fl and pol32 3_fl
oCS18	CTTCGTGGTCATCTCGTACTC	check 3' junction of pol32::NatMX PCR product amplified with pol32 5_fl and pol32 3_fl
