# Supplementary material for: Repair of multiple simultaneous double-strand breaks causes bursts of genome-wide clustered hypermutation
Source: PLoS Biol. 2019 Sep 30;17(9):e3000464. doi: 10.1371/journal.pbio.3000464 (PMC6786661; doi:10.1371/journal.pbio.3000464)
Supplement: S8 Table — (XLSX) [file pbio.3000464.s014.xlsx]

## Sheet: Legend_S8
Table S8: Yeast Strains (Related to Method Details)
1. Each strain is an independent clonal isolate. 2. Alleles in diploid strains are homozygous unless specified by a backslash ("/"), indicating heterozygosity. 3. "NA" = not applicable

## Sheet: yeast_strians
Strain	Genotype	Ploidy	Vector Status	Name in study
yKC437	MATa/alpha; ura3Δ; can1Δ; ade2Δ; leu2-3,112; his7-2; trp1-289; lys2::ADE2-URA3-CAN1; ung1::KANMX	2n	Empty (pySR419)	WT Diploid Empty
yKC449	MATa/alpha; ura3Δ; can1Δ; ade2Δ; leu2-3,112; his7-2; trp1-289; lys2::ADE2-URA3-CAN1; ung1::KANMX	2n	A3A (pySR435)	WT Diploid
yCS14	MATa/alpha; ura3Δ; can1Δ; ade2Δ; leu2-3,112; his7-2; trp1-289; lys2::ADE2-URA3-CAN1; ung1::KANMX	2n	Empty (pySR419)	WT Diploid Empty
yCS15	MATa/alpha; ura3Δ; can1Δ; ade2Δ; leu2-3,112; his7-2; trp1-289; lys2::ADE2-URA3-CAN1; ung1::KANMX	2n	A3A (pySR435)	WT Diploid
yCS16	MATa/alpha; ura3Δ; can1Δ; ade2Δ; leu2-3,112; his7-2; trp1-289; lys2::ADE2-URA3-CAN1; ung1::KANMX	2n	Empty (pySR419)	WT Diploid Empty
yCS17	MATa/alpha; ura3Δ; can1Δ; ade2Δ; leu2-3,112; his7-2; trp1-289; lys2::ADE2-URA3-CAN1; ung1::KANMX	2n	A3A (pySR435)	WT Diploid
yCS36	MATalpha; ura3Δ; can1Δ; ade2Δ; leu2-3,112; his7-2; trp1-289; lys2::ADE2-URA3-CAN1; ung1::KANMX; sae2::NATMX	1n	A3A (pySR435)	sae2Δ
yCS44	MATalpha; ura3Δ; can1Δ; ade2Δ; leu2-3,112; his7-2; trp1-289; lys2::ADE2-URA3-CAN1; ung1::KANMX; sgs1::NATMX	1n	A3A (pySR435)	sgs1Δ
yCS48	MATalpha; ura3Δ; can1Δ; ade2Δ; leu2-3,112; his7-2; trp1-289; lys2::ADE2-URA3-CAN1; ung1::KANMX	1n	Empty (pySR419)	WT Haploid Empty
yCS52	MATalpha; ura3Δ; can1Δ; ade2Δ; leu2-3,112; his7-2; trp1-289; lys2::ADE2-URA3-CAN1; ung1::KANMX	1n	A3A (pySR435)	WT Haploid
yCS53	MATalpha; ura3Δ; can1Δ; ade2Δ; leu2-3,112; his7-2; trp1-289; lys2::ADE2-URA3-CAN1; ung1::KANMX	1n	A3A (pySR435)	WT Haploid
yCS132	MATalpha; ura3Δ; can1Δ; ade2Δ; leu2-3,112; his7-2; trp1-289; lys2::ADE2-URA3-CAN1; ung1::KANMX; sgs1::NATMX; exo1::BSD	1n	A3A (pySR435)	sgs1Δ exo1Δ
yCS133	MATalpha; ura3Δ; can1Δ; ade2Δ; leu2-3,112; his7-2; trp1-289; lys2::ADE2-URA3-CAN1; ung1::KANMX; sgs1::NATMX; exo1::BSD	1n	A3A (pySR435)	sgs1Δ exo1Δ
yCS134	MATalpha; ura3Δ; can1Δ; ade2Δ; leu2-3,112; his7-2; trp1-289; lys2::ADE2-URA3-CAN1; ung1::KANMX; exo1::BSD	1n	A3A (pySR435)	exo1Δ
yCS135	MATalpha; ura3Δ; can1Δ; ade2Δ; leu2-3,112; his7-2; trp1-289; lys2::ADE2-URA3-CAN1; ung1::KANMX; exo1::BSD	1n	A3A (pySR435)	exo1Δ
yCS166	MATalpha; ura3Δ; can1Δ; ade2Δ; leu2-3,112; his7-2; trp1-289; lys2::ADE2-URA3-CAN1; ung1::KANMX; pol32::NATMX	1n	A3A (pySR435)	pol32Δ
yCS167	MATalpha; ura3Δ; can1Δ; ade2Δ; leu2-3,112; his7-2; trp1-289; lys2::ADE2-URA3-CAN1; ung1::KANMX; pol32::NATMX	1n	A3A (pySR435)	pol32Δ
yCS168	MATalpha; ura3Δ; can1Δ; ade2Δ; leu2-3,112; his7-2; trp1-289; lys2::ADE2-URA3-CAN1; ung1::KANMX; pol32::NATMX	1n	A3A (pySR435)	pol32Δ
yCS169	MATalpha; ura3Δ; can1Δ; ade2Δ; leu2-3,112; his7-2; trp1-289; lys2::ADE2-URA3-CAN1; ung1::KANMX; pol32::NATMX	1n	A3A (pySR435)	pol32Δ
yCS195	MATalpha; ura3Δ; can1Δ; ade2Δ; leu2-3,112; his7-2; trp1-289; lys2::ADE2-URA3-CAN1; ung1::KANMX; sgs1::NATMX; exo1::BSD; pol32::KANMX	1n	A3A (pySR435)	sgs1Δ exo1Δ pol32Δ
yCS198	MATalpha; ura3Δ; can1Δ; ade2Δ; leu2-3,112; his7-2; trp1-289; lys2::ADE2-URA3-CAN1; ung1::KANMX; sgs1::NATMX; exo1::BSD; pol32::KANMX	1n	A3A (pySR435)	sgs1Δ exo1Δ pol32Δ
yCS202	MATalpha; ura3Δ; can1Δ; ade2Δ; leu2-3,112; his7-2; trp1-289; lys2::ADE2-URA3-CAN1; ung1::KANMX; sgs1::NATMX; pol32::KANMX	1n	A3A (pySR435)	sgs1Δ pol32Δ
yCS206	MATalpha; ura3Δ; can1Δ; ade2Δ; leu2-3,112; his7-2; trp1-289; lys2::ADE2-URA3-CAN1; ung1::KANMX; sgs1::NATMX; pol32::KANMX	1n	A3A (pySR435)	sgs1Δ pol32Δ
yCS210	MATalpha; ura3Δ; can1Δ; ade2Δ; leu2-3,112; his7-2; trp1-289; lys2::ADE2-URA3-CAN1; ung1::KANMX; exo1::BSD; pol32::KANMX	1n	A3A (pySR435)	exo1Δ pol32Δ
yCS214	MATalpha; ura3Δ; can1Δ; ade2Δ; leu2-3,112; his7-2; trp1-289; lys2::ADE2-URA3-CAN1; ung1::KANMX; exo1::BSD; pol32::KANMX	1n	A3A (pySR435)	exo1Δ pol32Δ
yCS177	MATa; ura3Δ; can1Δ; ade2Δ; leu2-3,112; his7-2; trp1-289; lys2::ADE2-URA3-CAN1; pol32::KANMX	1n	NA	NA
yCS178	MATa; ura3Δ; can1Δ; ade2Δ; leu2-3,112; his7-2; trp1-289; lys2::ADE2-URA3-CAN1; pol32::KANMX	1n	NA	NA
yCS124	MATalpha; ura3Δ; can1Δ; ade2Δ; leu2-3,112; his7-2; trp1-289; lys2::ADE2-URA3-CAN1; ung1::KANMX; sgs1::NATMX; exo1::BSD	1n	NA	NA
yCS125	MATalpha; ura3Δ; can1Δ; ade2Δ; leu2-3,112; his7-2; trp1-289; lys2::ADE2-URA3-CAN1; ung1::KANMX; sgs1::NATMX; exo1::BSD	1n	NA	NA
