# Supplementary material for: Repair of multiple simultaneous double-strand breaks causes bursts of genome-wide clustered hypermutation
Source: PLoS Biol. 2019 Sep 30;17(9):e3000464. doi: 10.1371/journal.pbio.3000464 (PMC6786661; doi:10.1371/journal.pbio.3000464)
Supplement: S1 Data — APOBEC, apolipoprotein B mRNA editing enzyme, catalytic polypeptide-like. (ZIP) [file pbio.3000464.s015.zip]

Archive with 4 entries (4 files):
- cancer_sumClusScattAll.xlsx
- Readme_columns_in_anz_MAF_files.xlsx
- Readme_columns_in_sum_files_v2.xlsx
- yeast_anz5_v1.xlsb
