# Supplementary material for: Repair of multiple simultaneous double-strand breaks causes bursts of genome-wide clustered hypermutation
Source: PLoS Biol. 2019 Sep 30;17(9):e3000464. doi: 10.1371/journal.pbio.3000464 (PMC6786661; doi:10.1371/journal.pbio.3000464)
Supplement: S1 Data — APOBEC, apolipoprotein B mRNA editing enzyme, catalytic polypeptide-like. (ZIP) [file pbio.3000464.s015.zip › cancer_sumClusScattAll.xlsx]

## Sheet: Legend
Data here includes 3 different file types for each high APOBEC-enriched cancer including, Bladder-TCC, Breast-AdenoCA, Cervix-SCC, Head-SCC, Lung-AdenoCA, Lung-SCC.
1	"*_sum_cluster" = analysis of mutagenesis in clustered mutations only.
2	"_sum_scattered" = analysis of mutagenesis in scattered mutations only.
3	"_sum_all"=analysis of mutagensis in all genome-wide mutations (scattered and clustered combined).
Each row in these files contains information about genome-wide and(or) clustered mutagenensis for one tumor sample (sample ID is shown in first column).
APOBEC-enrichment is shown in colum "BL" with the column name "APOBEC_enrich".
Other columns contain values from the analysis output and are not directly utilized in this paper, however they may be useful for addressing other questions about the same dataset.
All column names are explained in the attached "Readme_columns_in_sum_files_v2.xlsx" file

## Sheet: Bladder-TCC_sum_cluster
Sample	A_T_coord_clusters	G_C_coord_clusters	Non_coord_clusters	clusters	mutations	complex	insertions	deletions	indels	substitutions	bases	A_to_T	A_to_G	A_to_C	A	a	T_to_A	T_to_C	T_to_G	T	t	G_to_C	G_to_T	G_to_A	G	g	C_to_G	C_to_A	C_to_T	C	c	tCw_to_G	tCw_to_A	tCw_to_T	tCw	tcw	tCw_per_mut	tCw_per_C	tcw_per_c	enrich_tCw	freq_tCw	wGa_to_C	wGa_to_T	wGa_to_A	wGa	wga	wGa_per_mut	wGa_per_G	wga_per_g
0c7aca3f-e006-4de3-afc2-20b4f727d4fd	2	86	64	152	645	15	1	9	10	615	25215	8	13	5	26	7177	10	19	3	32	7274	113	44	106	263	5363	143	44	107	294	5401	106	26	65	197	1167	0.305426	0.670068	0.216071	3.10115	0.168809	93	24	79	196	1130	0.303876	0.745247	0.210703
2b142863-b963-4cc9-8f8f-c72503c93390	2	188	103	293	1409	61	2	5	7	1335	54735	3	7	1	11	15429	6	5	4	15	15404	273	65	291	629	11885	305	73	302	680	12017	250	49	227	526	2522	0.373314	0.773529	0.209869	3.68577	0.208565	222	39	223	484	2499	0.343506	0.769475	0.210265
301d6ce3-4099-4c1d-8e50-c04b7ce91450	0	212	141	353	1811	67	2	10	12	1720	70520	2	14	2	18	20326	5	14	2	21	19907	352	79	428	859	15297	333	81	408	822	14990	277	53	292	622	3291	0.343457	0.756691	0.219546	3.44661	0.189	288	54	320	662	3358	0.365544	0.770664	0.21952
418a3dec-96ff-4719-becb-e1a8260cce2f	1	9	34	44	228	6	3	10	13	209	8569	7	10	2	19	2407	5	21	6	32	2703	18	12	28	58	1676	37	23	40	100	1783	31	12	23	66	401	0.289474	0.66	0.224902	2.93461	0.164589	16	4	17	37	354	0.162281	0.637931	0.211217
448fe471-3f4e-4dc8-a4e0-6f147dc93abe	0	364	222	586	2822	104	0	22	22	2687	110167	5	7	4	16	30697	9	13	3	25	30756	588	98	579	1265	24186	656	119	606	1381	24528	543	85	436	1064	5178	0.377038	0.770456	0.211106	3.64962	0.205485	502	65	425	992	5123	0.351524	0.78419	0.211817
45a7949d-e63f-4956-866c-df51257032de	0	153	74	227	909	22	2	8	10	874	35834	3	3	1	7	10357	3	13	2	18	9975	158	32	205	395	7723	202	46	206	454	7779	167	33	147	347	1720	0.381738	0.764317	0.221108	3.45676	0.201744	133	20	143	296	1672	0.325633	0.749367	0.216496
4838b5a9-968c-4178-bffb-3fafe1f6dc09	1	10	35	46	195	4	1	4	5	186	7626	3	13	6	22	2269	5	8	3	16	2206	27	22	32	81	1594	27	13	27	67	1557	19	4	12	35	293	0.179487	0.522388	0.188182	2.77597	0.119454	18	6	19	43	311	0.220513	0.530864	0.195107
7d2a22eb-7344-4cba-ad7d-94c3f9ef3d7c	0	106	31	137	548	18	2	2	4	523	21443	1	1	1	3	5943	0	2	1	3	6304	92	16	108	216	4500	151	15	135	301	4696	130	11	107	248	1082	0.452555	0.82392	0.230409	3.57591	0.229205	73	13	78	164	952	0.29927	0.759259	0.211556
804ffa2e-158b-447d-945c-707684134c87	1	35	36	72	266	5	0	8	8	253	10373	10	11	2	23	3040	3	9	4	16	2998	46	14	40	100	2098	32	15	67	114	2237	23	6	45	74	474	0.278195	0.649123	0.211891	3.06348	0.156118	38	5	25	68	452	0.255639	0.68	0.215443
8c619cbc-9e91-4716-9711-5236e55d8f46	1	103	37	141	601	19	1	3	4	575	23575	2	5	3	10	6693	1	1	2	4	6695	121	21	109	251	5163	136	32	142	310	5024	109	20	104	233	1065	0.387687	0.751613	0.211982	3.54564	0.218779	103	9	77	189	1090	0.314476	0.752988	0.211118
91f458e6-64b7-454d-a542-b0aa23638fd8	5	22	39	66	308	13	1	3	4	287	11767	2	11	6	19	3420	3	16	11	30	3581	40	15	40	95	2380	73	18	52	143	2386	54	8	33	95	497	0.308442	0.664336	0.208298	3.18935	0.191147	26	7	29	62	516	0.201299	0.652632	0.216807
94108975-b7a0-40ba-ad39-e44cc62e8cc0	1	94	248	343	1993	42	4	25	29	1909	78269	65	75	28	168	22766	92	85	26	203	22649	267	162	339	768	16598	286	157	327	770	16256	220	55	219	494	3428	0.247868	0.641558	0.210876	3.04235	0.144107	214	50	215	479	3570	0.240341	0.623698	0.215086
973d0577-8ca4-44a1-817f-1d3c1bada151	1	22	46	69	243	4	1	5	6	233	9553	9	10	1	20	2831	7	15	7	29	2916	36	15	33	84	1807	37	16	47	100	1999	28	6	23	57	485	0.234568	0.57	0.242621	2.34934	0.117526	27	2	20	49	371	0.201646	0.583333	0.205313
abd2d959-d5ed-4eb3-9759-67eb1aa23325	1	114	40	155	713	22	1	4	5	682	27962	4	4	1	9	7665	3	6	5	14	8202	139	25	143	307	6106	172	30	150	352	5989	132	11	98	241	1240	0.338008	0.684659	0.207046	3.30679	0.194355	111	9	104	224	1277	0.314165	0.729642	0.209139
acc629cb-ad03-4cec-9b21-922e4932ef3e	0	168	53	221	940	29	2	3	5	903	37023	2	3	0	5	10316	0	9	2	11	10610	207	41	161	409	8085	211	41	226	478	8012	184	25	173	382	1823	0.406383	0.799163	0.227534	3.51228	0.209545	180	25	119	324	1693	0.344681	0.792176	0.2094
b73523d7-f5a5-4140-8537-4df4d1ecf465	0	232	195	427	2422	68	5	23	28	2318	95038	11	22	7	40	27255	9	26	13	48	26952	475	114	502	1091	20192	485	107	547	1139	20639	400	65	386	851	4376	0.351363	0.747147	0.212026	3.52385	0.19447	398	69	365	832	4380	0.343518	0.762603	0.216918
c66c92d5-df65-46e6-861d-d8a98808e6a3	1	0	9	10	25	1	0	0	0	24	984	2	3	1	6	363	5	2	0	7	310	0	1	2	3	136	2	1	5	8	175	1	1	3	5	31	0.2	0.625	0.177143	3.52823	0.16129	0	0	0	0	36	0	0	0.264706
cda1a403-16b6-487c-a82a-c377d1d0f89d	0	288	157	445	2052	55	2	7	9	1985	81385	9	10	4	23	22835	1	8	4	13	22899	450	86	441	977	17675	465	78	429	972	17976	391	49	311	751	3877	0.365984	0.772634	0.215676	3.58237	0.193706	383	55	324	762	3734	0.371345	0.779939	0.211259
d4615ca0-b5c7-4a5c-8593-bd50034a78ae	0	20	24	44	141	2	1	4	5	132	5412	3	3	4	10	1553	2	4	1	7	1520	19	11	18	48	1155	28	16	23	67	1184	22	7	13	42	269	0.297872	0.626866	0.227196	2.75914	0.156134	13	0	10	23	235	0.163121	0.479167	0.203463
df8a913c-5160-4fc5-950d-7c890e24e820	0	250	188	438	2292	82	4	19	23	2175	89175	12	30	2	44	24946	16	31	6	53	25525	460	93	423	976	18949	507	99	496	1102	19755	409	48	355	812	4190	0.354276	0.736842	0.212098	3.47406	0.193795	381	50	300	731	3943	0.318935	0.748975	0.208085
e6c78a98-f45b-482b-a551-4f11b8c1ff8b	0	124	45	169	722	18	1	6	7	693	28413	1	5	2	8	7963	1	2	1	4	8010	169	33	93	295	6155	227	31	128	386	6285	196	14	90	300	1398	0.415512	0.777202	0.222434	3.49407	0.214592	145	24	65	234	1337	0.3241	0.79322	0.217222
f389176f-d8f3-45c2-aae4-7378a3d6fc7f	1	30	35	66	333	17	3	7	10	302	12382	5	4	7	16	3725	2	4	5	11	3556	48	31	34	113	2582	82	26	54	162	2519	61	15	30	106	538	0.318318	0.654321	0.213577	3.06363	0.197026	34	22	18	74	551	0.222222	0.654867	0.2134
ffdd4feb-aca3-4104-b1e8-954d705a6450	2	39	28	69	267	13	0	2	2	252	10332	1	2	5	8	3128	4	6	3	13	2899	63	13	55	131	2280	45	7	48	100	2025	42	5	33	80	432	0.299625	0.8	0.213333	3.75	0.185185	50	7	42	99	517	0.370787	0.755725	0.226754
Totals	20	2669	1884	4573	21885	687	39	189	228	20872	855752	170	266	95	531	243104	192	319	114	625	243851	4161	1043	4210	9414	183585	4642	1088	4572	10302	185212	3795	608	3225	7628	39777	0.348549	0.740439	0.214765	3.44767	0.191769	3448	559	3017	7024	39101	0.32095	0.746123	0.212986
[truncated: 41 more columns]

## Sheet: Breast-AdenoCA_sum_cluster
Sample	A_T_coord_clusters	G_C_coord_clusters	Non_coord_clusters	clusters	mutations	complex	insertions	deletions	indels	substitutions	bases	A_to_T	A_to_G	A_to_C	A	a	T_to_A	T_to_C	T_to_G	T	t	G_to_C	G_to_T	G_to_A	G	g	C_to_G	C_to_A	C_to_T	C	c	tCw_to_G	tCw_to_A	tCw_to_T	tCw	tcw	tCw_per_mut	tCw_per_C	tcw_per_c	enrich_tCw	freq_tCw	wGa_to_C	wGa_to_T	wGa_to_A	wGa	wga	wGa_per_mut	wGa_per_G	wga_per_g
01658141-8398-4585-9f0f-8355dd9b0604	0	109	86	195	1080	34	5	14	19	1021	41861	4	10	5	19	11578	4	3	2	9	12120	182	52	214	448	8921	203	58	284	545	9242	171	41	219	431	2090	0.399074	0.790826	0.226142	3.49704	0.20622	143	33	162	338	1844	0.312963	0.754464	0.206703
0448206f-3ade-4087-b1a9-4fb2d14e1367	2	18	43	63	302	5	1	20	21	274	11234	13	6	5	24	3628	12	3	4	19	3439	51	40	17	108	2096	57	38	28	123	2071	45	20	19	84	525	0.278146	0.682927	0.253501	2.69398	0.16	38	20	8	66	477	0.218543	0.611111	0.227576
07b5141f-ac79-439b-883b-b0183bbe7ff5	3	6	54	63	155	7	2	21	23	123	5043	12	11	8	31	1563	14	7	3	24	1588	3	16	14	33	939	10	10	15	35	953	6	4	6	16	212	0.103226	0.457143	0.222455	2.05499	0.0754717	2	6	6	14	204	0.0903226	0.424242	0.217252
097a7d36-905b-72be-e050-11ac0d482c9a	0	397	289	686	4087	108	5	17	22	3944	161704	6	8	3	17	44968	7	7	6	20	46293	732	178	910	1820	34833	841	169	1077	2087	35610	734	119	819	1672	7755	0.409102	0.80115	0.217776	3.67878	0.215603	615	120	694	1429	7379	0.349645	0.785165	0.211839
110b5f05-ded7-45ec-b0f6-a941c92d77dd	2	12	35	49	195	12	2	7	9	173	7093	2	10	1	13	2219	5	4	2	11	2149	31	18	29	78	1389	34	18	19	71	1336	28	11	11	50	335	0.25641	0.704225	0.250749	2.80849	0.149254	22	10	14	46	297	0.235897	0.589744	0.213823
13c312ec-0add-4758-ab8d-c193e2e08c6d	2	0	3	5	13	0	0	1	1	12	492	1	1	0	2	145	3	2	2	7	152	0	0	1	1	107	0	1	1	2	88	0	0	0	0	20	0	0	0.227273	0	0	0	0	0	0	23	0	0	0.214953
13d05f7a-e16a-40ef-9a15-21257da2cf89	1	4	5	10	37	1	2	0	2	34	1394	0	2	0	2	333	1	0	1	2	481	5	3	2	10	293	10	1	9	20	287	5	0	3	8	54	0.216216	0.4	0.188153	2.12593	0.148148	4	0	1	5	64	0.135135	0.5	0.21843
15f90ef0-831b-40a3-98bd-ec226a9e8b26	1	3	9	13	45	0	0	1	1	43	1763	1	2	1	4	524	3	2	0	5	618	2	5	3	10	279	6	7	11	24	342	6	1	9	16	98	0.355556	0.666667	0.28655	2.32653	0.163265	2	2	2	6	63	0.133333	0.6	0.225806
1bb3a1c7-4d7b-4fb6-b54d-e94cbd0e32aa	2	5	23	30	77	7	0	0	0	69	2829	1	8	1	10	816	7	6	1	14	798	7	4	6	17	575	10	10	8	28	640	9	3	1	13	116	0.168831	0.464286	0.18125	2.56158	0.112069	3	3	2	8	119	0.103896	0.470588	0.206957
1c0e384f-7254-4afe-93c0-b3fc6c6a7894	13	8	190	211	1081	12	4	8	12	1053	43173	52	109	197	358	13644	55	112	202	369	13425	61	51	75	187	8019	39	39	61	139	8085	29	16	37	82	1895	0.0758557	0.589928	0.234385	2.51692	0.0432718	43	21	40	104	1877	0.0962072	0.55615	0.234069
1eb62abc-7928-405b-84cc-f091ca5347b2	1	9	13	23	88	5	0	1	1	82	3362	0	3	3	6	959	3	1	1	5	1065	14	5	5	24	690	23	8	16	47	648	16	6	8	30	166	0.340909	0.638298	0.256173	2.49167	0.180723	8	3	5	16	147	0.181818	0.666667	0.213043
207f8a42-5b05-4876-b0ae-ebfaeea27844	2	2	21	25	67	2	2	15	17	47	1927	5	3	1	9	565	4	1	5	10	633	6	12	4	22	367	0	3	3	6	362	0	1	0	1	74	0.0149254	0.166667	0.20442	0.815315	0.0135135	3	4	0	7	70	0.104478	0.318182	0.190736
2290b078-6a5b-4c83-9dfb-b525bbf14e4e	0	25	24	49	218	8	2	10	12	196	8036	2	5	1	8	2410	3	4	2	9	2430	64	25	22	111	1635	41	18	9	68	1561	35	7	5	47	351	0.215596	0.691176	0.224856	3.07386	0.133903	48	15	14	77	368	0.353211	0.693694	0.225076
25c76a8f-77c0-4650-bddf-45ed0c10a2e6	6	5	95	106	321	4	41	111	152	161	6601	11	20	3	34	2012	13	17	6	36	2156	17	13	18	48	1267	13	14	16	43	1166	9	2	7	18	255	0.0560748	0.418605	0.218696	1.91409	0.0705882	9	4	4	17	267	0.0529595	0.354167	0.210734
25e4cad7-2403-4992-9cbc-433574673549	1	8	4	13	63	3	0	2	2	58	2378	0	0	0	0	609	2	0	1	3	738	9	2	2	13	490	12	9	21	42	541	9	5	15	29	123	0.460317	0.690476	0.227357	3.03697	0.235772	9	1	0	10	93	0.15873	0.769231	0.189796
27f87d1e-2c32-4beb-9677-62f7a286673d	2	37	27	66	341	10	1	5	6	323	13243	4	3	3	10	3987	4	1	1	6	4065	94	16	49	159	2628	79	25	44	148	2563	58	21	31	110	590	0.322581	0.743243	0.230199	3.2287	0.186441	70	11	30	111	590	0.325513	0.698113	0.224505
2b000af3-2c9d-4eaa-af3f-8101b7425c37	4	8	26	38	141	3	2	0	2	134	5494	5	6	2	13	1761	4	7	6	17	1687	26	8	17	51	1034	21	9	23	53	1012	16	5	13	34	262	0.241135	0.641509	0.258893	2.47789	0.129771	15	4	8	27	239	0.191489	0.529412	0.231141
2c6f1862-bb82-4e7e-9cb3-338bdf022ff4	6	6	21	33	101	3	0	2	2	96	3936	6	7	5	18	1241	2	11	11	24	1155	8	6	14	28	787	13	5	8	26	753	12	3	6	21	149	0.207921	0.807692	0.197875	4.08183	0.14094	5	4	9	18	191	0.178218	0.642857	0.242694
2da2b745-068d-408c-9163-3b3a78d4aaed	1	1	4	6	14	0	0	1	1	13	533	0	5	0	5	170	1	1	1	3	133	1	0	0	1	94	0	0	4	4	136	0	0	2	2	25	0.142857	0.5	0.183824	2.72	0.08	1	0	0	1	30	0.0714286	1	0.319149
30dbe353-86d5-40ed-84c2-dbddf7beb17b	0	0	2	2	4	0	0	0	0	4	164	0	0	1	1	69	1	1	0	2	52	1	0	0	1	19	0	0	0	0	24	0	0	0	0	6	0	NA	0.25	NA	0	1	0	0	1	10	0.25	1	0.526316
3585e133-b3c1-4d90-b5f2-2b867e0ae0ec	5	24	70	99	401	13	1	14	15	373	15293	18	18	9	45	4784	31	10	9	50	4688	61	31	58	150	2976	59	30	39	128	2845	33	10	22	65	620	0.162095	0.507812	0.217926	2.3302	0.104839	43	13	38	94	700	0.234414	0.626667	0.235215
36d1a85e-a09b-4537-86e0-eaf1eb03aed8	0	5	14	19	77	0	1	0	1	76	3116	1	6	2	9	988	3	3	0	6	1097	3	6	12	21	509	9	11	20	40	522	6	8	14	28	150	0.363636	0.7	0.287356	2.436	0.186667	3	3	5	11	130	0.142857	0.52381	0.255403
418e916b-7a4e-4fab-8616-15dcec4d79f8	3	1	15	19	50	0	0	0	0	50	2050	4	4	6	14	633	6	1	4	11	648	5	1	3	9	376	5	6	5	16	393	1	0	1	2	91	0.04	0.125	0.231552	0.539835	0.021978	3	0	1	4	82	0.08	0.444444	0.218085
41f140b8-72b9-4ae3-8b25-6144d9f94d0f	2	32	21	55	169	4	1	4	5	160	6560	4	3	2	9	1959	2	4	3	9	1944	28	5	32	65	1272	38	11	28	77	1385	34	5	24	63	299	0.372781	0.818182	0.215884	3.78991	0.210702	25	3	22	50	304	0.295858	0.769231	0.238994
43f7a2e0-fec9-4e43-872d-18c6c946fa17	3	8	8	19	62	1	0	0	0	60	2460	3	4	3	10	717	0	2	1	3	733	7	8	9	24	501	10	2	11	23	509	6	1	4	11	123	0.177419	0.478261	0.24165	1.97914	0.0894309	7	5	7	19	107	0.306452	0.791667	0.213573
467ef778-f481-44f3-9768-b9900252d2ba	0	3	28	31	72	2	0	5	5	64	2624	6	5	6	17	852	1	7	4	12	745	8	4	10	22	533	1	6	6	13	494	1	1	1	3	82	0.0416667	0.230769	0.165992	1.39024	0.0365854	5	1	1	7	111	0.0972222	0.318182	0.208255
47312f61-5ef4-4f25-9320-8fbb4758790e	3	21	44	68	388	14	0	11	11	363	14883	5	4	7	16	4462	5	4	6	15	4647	55	17	69	141	2878	74	30	87	191	2896	58	22	52	132	674	0.340206	0.691099	0.232735	2.96947	0.195846	40	5	55	100	648	0.257732	0.70922	0.225156
4d409156-3a36-4c63-9ad6-b6af34f27b06	1	23	29	53	205	12	0	3	3	190	7790	6	1	1	8	2351	4	3	5	12	2314	25	6	34	65	1547	41	14	50	105	1578	25	5	30	60	349	0.292683	0.571429	0.221166	2.58371	0.17192	19	0	18	37	334	0.180488	0.569231	0.215902
4e84eed6-82a8-4e91-b0fd-61ec6ef69ce9	3	19	17	39	148	5	0	1	1	142	5822	0	0	4	4	1756	2	9	0	11	1695	23	10	27	60	1144	29	12	26	67	1227	25	4	15	44	263	0.297297	0.656716	0.214344	3.06384	0.1673	16	3	19	38	270	0.256757	0.633333	0.236014
546b982f-60d9-43df-9761-09369afbee2d	2	8	8	18	87	3	1	1	2	82	3362	1	2	0	3	918	1	1	3	5	945	25	4	25	54	753	9	2	9	20	746	4	2	0	6	127	0.0689655	0.3	0.170241	1.7622	0.0472441	20	2	14	36	156	0.413793	0.666667	0.207171
5a535c49-d42e-43c6-9d32-dc76f28d4f0f	0	1	3	4	9	1	0	1	1	7	287	1	2	0	3	62	0	1	0	1	88	2	1	0	3	81	0	0	0	0	56	0	0	0	0	7	0	NA	0.125	NA	0	2	1	0	3	12	0.333333	1	0.148148
5b7d5767-2037-4175-aec9-886776343181	3	48	48	99	472	49	1	6	7	412	16892	4	7	2	13	5060	5	9	5	19	4842	72	18	104	194	3521	74	17	95	186	3469	55	7	62	124	695	0.262712	0.666667	0.200346	3.32758	0.178417	57	10	70	137	753	0.290254	0.706186	0.21386
5dbf3203-ce73-41e4-bf9a-32fc856f73f5	1	5	21	27	96	1	2	7	9	85	3485	6	8	2	16	1081	5	2	4	11	1005	20	6	10	36	693	8	4	10	22	706	4	0	4	8	125	0.0833333	0.363636	0.177054	2.05382	0.064	17	0	3	20	150	0.208333	0.555556	0.21645
6764e0a2-7a78-45c1-9189-6001c6518ce4	3	16	62	81	394	11	10	38	48	334	13694	13	7	12	32	4075	4	5	10	19	4176	51	24	55	130	2670	73	23	57	153	2773	50	8	35	93	601	0.236041	0.607843	0.216733	2.80457	0.154742	37	11	36	84	604	0.213198	0.646154	0.226217
6c65cb6d-8c50-4c7c-bc84-eeebe09fbe01	1	15	17	33	175	19	0	3	3	150	6150	2	6	6	14	1778	0	4	1	5	1851	6	5	54	65	1275	15	3	48	66	1246	10	3	36	49	294	0.28	0.742424	0.235955	3.14646	0.166667	3	1	35	39	248	0.222857	0.6	0.19451
6c8e9197-fd16-4fed-bfda-e349cab26314	0	20	67	87	555	12	11	34	45	492	20172	5	7	3	15	6191	9	4	4	17	6130	43	20	189	252	3951	31	18	159	208	3900	25	12	126	163	973	0.293694	0.783654	0.249487	3.14106	0.167523	37	8	144	189	987	0.340541	0.75	0.24981
6d7f44df-e9f0-4542-a6d8-d14ee7804002	0	3	5	8	21	0	0	0	0	21	861	1	0	2	3	236	2	0	0	2	290	3	1	2	6	139	3	2	5	10	196	1	2	2	5	51	0.238095	0.5	0.260204	1.92157	0.0980392	2	0	0	2	30	0.0952381	0.333333	0.215827
6e839eaf-1dbb-43f5-8846-c980e05540c7	2	18	24	44	216	5	1	7	8	202	8282	3	2	3	8	2398	2	4	2	8	2399	27	12	32	71	1623	53	13	49	115	1862	36	5	26	67	373	0.310185	0.582609	0.200322	2.90836	0.179625	19	4	20	43	363	0.199074	0.605634	0.22366
71fda5a9-7049-406f-9348-2c24f7ddf5f4	3	3	20	26	74	3	1	11	12	59	2419	5	3	1	9	692	7	6	1	14	718	7	4	8	19	510	2	8	7	17	499	1	2	3	6	84	0.0810811	0.352941	0.168337	2.09664	0.0714286	5	1	2	8	105	0.108108	0.421053	0.205882
73936e8b-c893-4afd-bd1f-be90c06a4869	1	6	7	14	51	3	1	1	2	46	1886	1	2	1	4	535	1	1	1	3	602	10	7	5	22	374	6	5	6	17	375	4	2	3	9	79	0.176471	0.529412	0.210667	2.51303	0.113924	8	3	3	14	73	0.27451	0.636364	0.195187
74039acd-5aca-4c65-818c-3b577d295be0	3	26	21	50	228	5	0	4	4	219	8979	6	0	2	8	2823	3	4	7	14	3056	30	20	46	96	1545	40	23	38	101	1555	36	14	23	73	407	0.320175	0.722772	0.261736	2.76145	0.179361	23	12	30	65	386	0.285088	0.677083	0.249838
7456abd5-303e-4e6f-bf4e-47efefc7310f	3	21	14	38	136	5	1	0	1	129	5289	2	5	3	10	1565	3	1	2	6	1713	26	5	8	39	920	56	9	9	74	1091	41	6	5	52	263	0.382353	0.702703	0.241063	2.91501	0.197719	18	1	6	25	185	0.183824	0.641026	0.201087
74b57d2c-a83f-4798-b86b-a533975e4cc0	4	40	45	89	368	11	2	6	8	345	14145	9	4	4	17	4190	9	4	3	16	4253	73	20	52	145	2771	87	23	57	167	2931	73	9	40	122	685	0.331522	0.730539	0.233709	3.12585	0.178102	56	11	34	101	655	0.274457	0.696552	0.236377
7b08e810-f3c9-4155-ac11-f45a3a4f8b41	0	4	30	34	117	4	1	13	14	97	3977	5	2	1	8	1160	3	1	2	6	1159	10	9	19	38	809	17	10	18	45	849	14	3	13	30	172	0.25641	0.666667	0.202591	3.2907	0.174419	4	5	11	20	146	0.17094	0.526316	0.18047
84c77098-03d0-4b22-afb1-797703e85c6c	0	36	30	66	312	22	0	2	2	288	11808	1	4	3	8	3429	1	2	2	5	3370	78	22	72	172	2555	59	11	33	103	2454	47	10	29	86	558	0.275641	0.834951	0.227384	3.67199	0.154122	63	11	47	121	513	0.387821	0.703488	0.200783
8691c87f-2468-44bb-a670-3dccd6da33c6	1	60	35	96	425	11	2	3	5	409	16769	2	1	1	4	4793	2	4	2	8	5041	85	16	90	191	3520	103	17	86	206	3415	82	10	62	154	820	0.362353	0.747573	0.240117	3.11337	0.187805	67	8	66	141	731	0.331765	0.73822	0.20767
8e03e773-5557-4e78-889b-4710c515378f	1	9	25	35	141	3	0	7	7	131	5371	4	4	0	8	1584	3	4	2	9	1653	29	19	10	58	1023	30	14	12	56	1111	19	3	7	29	237	0.205674	0.517857	0.213321	2.42759	0.122363	23	13	5	41	239	0.29078	0.706897	0.233627
8f558713-f32b-403b-aedf-c79efeb41c67	7	24	30	61	279	14	2	5	7	254	10414	3	9	15	27	3050	4	4	10	18	3133	47	10	48	105	2072	47	8	49	104	2159	29	5	22	56	454	0.200717	0.538462	0.210283	2.56066	0.123348	25	3	13	41	407	0.146953	0.390476	0.196429
9032b7fe-e38a-4641-a45e-67041668adc4	0	5	13	18	57	1	1	2	3	51	2091	4	5	1	10	621	1	0	0	1	603	6	4	3	13	395	14	3	10	27	472	7	2	5	14	99	0.245614	0.518519	0.209746	2.47213	0.141414	4	3	0	7	68	0.122807	0.538462	0.172152
97064332-1d4f-4571-93ff-354ffe6d7df9	0	4	12	16	60	1	1	0	1	58	2378	0	1	2	3	773	1	3	1	5	626	12	6	5	23	531	8	10	9	27	448	6	5	7	18	107	0.3	0.666667	0.238839	2.79128	0.168224	7	3	3	13	125	0.216667	0.565217	0.235405
987528ac-437a-4eb8-a335-4f2076d5c006	1	7	37	45	220	16	4	12	16	185	7585	3	3	5	11	2189	8	4	2	14	2439	17	21	15	53	1435	43	35	29	107	1522	32	16	16	64	357	0.290909	0.598131	0.23456	2.55001	0.179272	10	9	6	25	293	0.113636	0.471698	0.204181
987d41ee-6bab-490c-b0f2-bf28c0089de9	3	46	66	115	454	17	4	6	10	422	17302	17	9	6	32	4954	11	19	8	38	5246	62	18	86	166	3516	78	20	88	186	3586	59	7	60	126	793	0.277533	0.677419	0.221138	3.06334	0.15889	45	9	65	119	734	0.262115	0.716867	0.20876
9c70688d-6e43-4520-9262-eaae4e4d597d	0	16	18	34	115	7	1	6	7	100	4100	2	3	4	9	1122	1	1	2	4	1243	19	5	10	34	875	24	11	18	53	860	10	7	10	27	171	0.234783	0.509434	0.198837	2.56207	0.157895	11	3	7	21	173	0.182609	0.617647	0.197714
9ddf2119-a222-4fa5-a9f3-0bec7eeea36b	0	16	22	38	267	8	1	8	9	248	10168	3	1	1	5	2823	2	1	2	5	2811	39	20	51	110	2280	36	21	71	128	2254	27	19	52	98	471	0.367041	0.765625	0.208962	3.66395	0.208068	29	11	37	77	516	0.28839	0.7	0.226316
a6c14ebc-81a2-44f7-af87-2b7ec85e5696	2	25	15	42	196	10	1	0	1	183	7503	2	2	1	5	2311	0	2	5	7	2213	38	6	43	87	1539	24	6	54	84	1440	20	1	32	53	305	0.270408	0.630952	0.211806	2.97892	0.17377	29	2	31	62	357	0.316327	0.712644	0.231969
a85cf239-ff51-46e7-9b88-4c2cb49c66b9	1	3	17	21	70	1	4	17	21	48	1968	4	2	3	9	607	6	2	0	8	607	3	3	4	10	336	8	6	7	21	418	5	3	4	12	91	0.171429	0.571429	0.217703	2.6248	0.131868	2	2	3	7	68	0.1	0.7	0.202381
a876398c-5b1d-444f-a360-5fe2db697480	7	8	54	69	168	4	1	3	4	157	6437	10	22	10	42	1864	9	17	7	33	1874	7	12	24	43	1308	9	6	24	39	1391	3	1	2	6	228	0.0357143	0.153846	0.163911	0.938596	0.0263158	2	5	2	9	213	0.0535714	0.209302	0.162844
aa58c09a-7799-4675-8310-d270224b163e	1	2	3	6	15	0	0	1	1	13	533	1	1	1	3	190	0	1	0	1	176	4	0	3	7	86	0	1	1	2	81	0	0	0	0	18	0	0	0.222222	0	0	2	0	3	5	23	0.333333	0.714286	0.267442
aacaba97-ecde-440b-aae0-0e9c608c4b24	4	13	20	37	121	3	0	0	0	118	4838	9	10	6	25	1439	0	1	6	7	1356	10	10	15	35	1031	19	5	27	51	1012	7	1	8	16	196	0.132231	0.313725	0.193676	1.61985	0.0816327	8	6	10	24	218	0.198347	0.685714	0.211445
b27d75ba-5989-4200-bfe9-f1b7d7cf8008	0	4	21	25	78	3	4	6	10	64	2624	3	1	3	7	824	2	6	0	8	802	12	6	9	27	525	4	5	13	22	473	1	1	10	12	97	0.153846	0.545455	0.205074	2.65979	0.123711	6	4	5	15	140	0.192308	0.555556	0.266667
b752b444-f033-4be4-9d24-e5e80b4181af	0	3	17	20	69	3	1	4	5	59	2419	0	2	0	2	664	2	3	2	7	678	9	4	3	16	499	13	12	9	34	578	8	6	4	18	112	0.26087	0.529412	0.193772	2.73214	0.160714	6	1	0	7	79	0.101449	0.4375	0.158317
c61ded54-f80e-4da8-b1d8-e22551c96118	2	2	13	17	37	1	0	1	1	34	1394	2	4	0	6	401	2	2	2	6	408	1	4	4	9	298	4	5	4	13	287	4	1	1	6	61	0.162162	0.461538	0.212544	2.1715	0.0983607	1	1	1	3	54	0.0810811	0.333333	0.181208
c67409b2-ac25-42a0-8543-4636ef132fe4	2	4	12	18	60	2	0	2	2	56	2296	1	5	0	6	760	5	3	1	9	696	17	4	7	28	409	4	3	6	13	431	1	1	5	7	81	0.116667	0.538462	0.187935	2.86515	0.0864198	14	0	3	17	114	0.283333	0.607143	0.278729
cc4f9175-a8c8-424a-99d7-8bd11cae0e52	1	80	46	127	489	6	1	6	7	475	19475	6	9	7	22	5669	6	6	5	17	5667	100	23	87	210	3953	107	32	87	226	4186	87	22	62	171	938	0.349693	0.756637	0.22408	3.37663	0.182303	88	12	65	165	889	0.337423	0.785714	0.224892
d5372745-95cf-4572-a6e7-e7f5b796911a	1	12	41	54	256	16	2	17	19	217	8897	3	3	5	11	2457	4	5	2	11	2771	42	19	19	80	1784	64	18	33	115	1885	49	6	20	75	422	0.292969	0.652174	0.223873	2.91315	0.177725	31	12	8	51	345	0.199219	0.6375	0.193386
d8c6d4b8-f279-4edc-aaa3-a1cc266aec4d	0	47	52	99	556	33	1	11	12	504	20664	4	2	3	9	6463	4	5	5	14	5826	108	17	140	265	4246	78	22	116	216	4129	64	14	80	158	956	0.284173	0.731481	0.231533	3.1593	0.165272	89	12	100	201	1042	0.361511	0.758491	0.245407
d8fbb398-d1da-4444-984a-22c8523625da	2	10	61	73	257	5	21	81	102	149	6109	9	10	4	23	1899	9	10	4	23	1804	15	15	24	54	1250	16	16	17	49	1156	14	7	3	24	249	0.0933852	0.489796	0.215398	2.27391	0.0963855	7	5	11	23	266	0.0894942	0.425926	0.2128
dabb5a94-9706-4429-8db0-c328e2004340	1	3	14	18	72	1	1	5	6	65	2665	1	3	3	7	722	1	3	3	7	833	12	4	8	24	529	7	8	12	27	581	7	4	4	15	144	0.208333	0.555556	0.247849	2.24151	0.104167	8	4	5	17	108	0.236111	0.708333	0.204159
db45d81f-695c-4f99-beea-6dbec1ff47fc	0	73	61	134	631	17	1	8	9	603	24723	8	11	4	23	7599	7	7	2	16	7040	135	32	120	287	5045	116	26	135	277	5039	100	17	101	218	1121	0.345483	0.787004	0.222465	3.53765	0.194469	110	23	87	220	1188	0.348653	0.766551	0.235481
ddc7377d-82c3-480a-be3c-3d1da52c77d4	0	174	135	309	1462	31	1	7	8	1412	57892	6	7	6	19	16489	8	9	11	28	16364	308	52	273	633	12256	351	53	328	732	12783	296	29	248	573	2725	0.391929	0.782787	0.213174	3.67206	0.210275	263	37	210	510	2644	0.348837	0.805687	0.215731
df291849-4c35-44e1-b013-8f6b7ee36113	4	24	35	63	303	18	0	4	4	278	11398	2	4	6	12	3501	1	4	4	9	3404	51	25	25	101	2230	81	44	31	156	2263	67	25	15	107	529	0.353135	0.685897	0.23376	2.93419	0.202268	38	18	18	74	481	0.244224	0.732673	0.215695
e5593865-5f8e-4a4c-b36f-73fbe64d66da	0	16	29	45	349	43	2	2	4	299	12259	3	7	3	13	3414	3	3	1	7	3651	13	7	115	135	2546	18	6	120	144	2648	13	4	87	104	577	0.297994	0.722222	0.2179	3.31446	0.180243	11	1	77	89	468	0.255014	0.659259	0.183818
e55f338f-97e2-4394-ae23-c92606069485	0	6	8	14	58	1	0	2	2	54	2214	1	0	2	3	684	0	0	1	1	614	20	6	7	33	543	8	6	3	17	373	6	4	1	11	74	0.189655	0.647059	0.198391	3.26153	0.148649	14	4	1	19	109	0.327586	0.575758	0.200737
e7dc7492-3a84-49c7-8dea-8f508b53dc40	2	3	11	16	49	2	1	4	5	42	1722	2	2	2	6	464	4	2	3	9	504	10	1	1	12	410	5	2	8	15	343	1	0	2	3	67	0.0612245	0.2	0.195335	1.02388	0.0447761	7	0	0	7	68	0.142857	0.583333	0.165854
e8392f20-c9e3-4649-b64f-5b266c393a76	1	10	5	16	62	0	0	0	0	62	2542	2	1	0	3	808	2	0	2	4	756	14	2	12	28	464	14	4	9	27	514	10	4	5	19	133	0.306452	0.703704	0.258755	2.71958	0.142857	11	2	8	21	128	0.33871	0.75	0.275862
ea43434b-197e-48ac-ae2e-46bc7f3776de	0	4	58	62	256	4	16	68	84	168	6888	5	8	2	15	1983	6	13	5	24	2031	20	20	25	65	1474	16	15	33	64	1400	12	5	13	30	270	0.117188	0.46875	0.192857	2.43056	0.111111	17	10	14	41	313	0.160156	0.630769	0.212347
ec4d4cbc-d5d1-418d-a292-cad9576624fd	2	33	46	81	448	23	2	2	4	416	17056	3	6	7	16	5021	2	4	5	11	5078	71	9	125	205	3489	58	13	113	184	3468	47	7	80	134	748	0.299107	0.728261	0.215686	3.37648	0.179144	57	4	82	143	767	0.319196	0.697561	0.219834
eddfbfb9-3ae8-449b-b870-46062a2571c1	0	3	19	22	83	2	0	7	7	73	2993	4	2	5	11	890	0	3	0	3	938	18	5	8	31	577	14	6	8	28	588	11	1	4	16	163	0.192771	0.571429	0.277211	2.06135	0.0981595	17	2	2	21	131	0.253012	0.677419	0.227036
f221cbb5-eefa-187f-e040-11ac0c481708	0	12	31	43	718	96	1	7	8	607	24887	2	3	4	9	7128	0	4	1	5	7728	23	9	119	151	4879	25	19	398	442	5152	19	11	312	342	1251	0.476323	0.773756	0.242818	3.18656	0.273381	15	5	86	106	1062	0.147632	0.701987	0.217668
f393baf9-2710-9203-e040-11ac0d484504	1	1	8	10	25	1	0	5	5	19	779	2	1	2	5	238	2	0	2	4	290	0	3	1	4	117	1	1	4	6	134	1	0	0	1	30	0.04	0.166667	0.223881	0.744444	0.0333333	0	0	1	1	23	0.04	0.25	0.196581
f393bafd-1baa-e5f4-e040-11ac0d48450b	2	10	54	66	231	12	4	38	42	174	7134	6	10	1	17	2269	4	7	4	15	2146	26	12	27	65	1428	32	12	33	77	1291	26	3	21	50	302	0.21645	0.649351	0.233927	2.77587	0.165563	17	2	11	30	297	0.12987	0.461538	0.207983
f393bafe-7503-5c45-e040-11ac0d484511	2	6	64	72	228	4	6	40	46	176	7216	11	12	7	30	2084	11	13	4	28	2418	5	15	11	31	1275	39	31	17	87	1439	26	18	4	48	368	0.210526	0.551724	0.255733	2.15742	0.130435	3	6	5	14	258	0.0614035	0.451613	0.202353
f393bafe-c99f-3725-e040-11ac0d484514	0	3	15	18	71	0	2	1	3	67	2747	2	3	3	8	828	6	2	1	9	776	2	7	15	24	549	3	6	17	26	594	0	2	13	15	117	0.211268	0.576923	0.19697	2.92899	0.128205	2	3	10	15	130	0.211268	0.625	0.236794
f393bb01-6ed7-9533-e040-11ac0d484521	0	10	25	35	209	6	1	10	11	190	7790	1	1	2	4	2169	2	0	1	3	2276	44	24	38	106	1703	19	23	35	77	1642	14	15	23	52	336	0.248804	0.675325	0.204629	3.30025	0.154762	36	15	32	83	369	0.397129	0.783019	0.216676
f393bb05-53c2-f80a-e040-11ac0d484528	5	4	7	16	47	3	0	0	0	43	1763	2	4	0	6	574	2	3	2	7	599	9	2	2	13	283	6	7	4	17	307	5	1	2	8	93	0.170213	0.470588	0.302932	1.55345	0.0860215	5	0	1	6	62	0.12766	0.461538	0.219081
f393bb05-c737-4cc3-e040-11ac0d48452a	0	13	14	27	144	5	0	2	2	136	5576	3	3	15	21	1716	0	1	3	4	1596	25	2	16	43	1150	35	6	27	68	1114	26	3	14	43	231	0.298611	0.632353	0.207361	3.04953	0.186147	17	1	10	28	263	0.194444	0.651163	0.228696
f393bb05-ec1c-17be-e040-11ac0d48452f	2	82	67	151	961	43	1	7	8	906	37146	4	1	9	14	11554	2	6	3	11	11457	186	39	206	431	7052	190	42	218	450	7083	149	26	154	329	1733	0.342352	0.731111	0.24467	2.98815	0.189844	149	29	154	332	1681	0.345473	0.770302	0.238372
f393bb07-270c-2c93-e040-11ac0d484533	2	13	79	94	329	1	16	86	102	224	9184	16	9	8	33	2740	15	12	9	36	2731	29	24	28	81	1808	17	21	36	74	1905	9	8	22	39	439	0.118541	0.527027	0.230446	2.28699	0.0888383	20	11	16	47	368	0.142857	0.580247	0.20354
f393bb08-4121-cad8-e040-11ac0d484535	1	4	69	74	202	2	22	55	77	115	4715	6	9	5	20	1456	8	11	3	22	1485	6	15	7	28	901	7	26	12	45	873	5	9	3	17	209	0.0841584	0.377778	0.239404	1.57799	0.0813397	0	3	7	10	201	0.049505	0.357143	0.223085
f393bb08-5b50-e009-e040-11ac0d484537	3	34	42	79	316	11	0	6	6	296	12136	13	11	3	27	3697	8	13	6	27	3707	46	17	48	111	2299	49	19	63	131	2433	43	13	39	95	556	0.300633	0.725191	0.228524	3.17336	0.170863	36	8	33	77	530	0.243671	0.693694	0.230535
f393bb0a-9b20-a0e5-e040-11ac0d48454e	6	17	26	49	164	11	0	1	1	152	6232	1	9	7	17	1844	2	6	9	17	1896	19	6	26	51	1211	36	7	24	67	1281	25	5	14	44	262	0.268293	0.656716	0.204528	3.21089	0.167939	14	2	21	37	275	0.22561	0.72549	0.227085
f393bb0a-df7d-645c-e040-11ac0d484550	0	106	50	156	856	21	0	10	10	816	33456	4	4	2	10	9058	2	6	1	9	9366	149	33	194	376	7282	139	47	235	421	7750	113	26	171	310	1611	0.36215	0.736342	0.207871	3.5423	0.192427	122	24	137	283	1479	0.330607	0.75266	0.203104
f393bb0b-08ed-3335-e040-11ac0d484554	0	17	24	41	196	6	0	2	2	187	7667	1	8	2	11	2188	5	3	3	11	2438	18	12	22	52	1541	44	28	41	113	1500	33	17	28	78	365	0.397959	0.690265	0.243333	2.83671	0.213699	13	7	14	34	320	0.173469	0.653846	0.207657
f393bb0c-3ffa-cb72-e040-11ac0d48455c	0	2	11	13	57	3	0	0	0	53	2173	1	2	1	4	665	0	2	2	4	628	12	0	10	22	451	6	4	13	23	429	0	2	4	6	74	0.105263	0.26087	0.172494	1.51234	0.0810811	9	0	2	11	107	0.192982	0.5	0.237251
f393bb0c-4178-ca4a-e040-11ac0d48455f	0	3	4	7	20	1	0	1	1	18	738	0	1	0	1	192	1	0	0	1	241	6	0	3	9	152	4	0	3	7	153	3	0	1	4	30	0.2	0.571429	0.196078	2.91429	0.133333	4	0	3	7	27	0.35	0.777778	0.177632
f39cc911-36a7-4c06-9e91-4ad86281db3d	4	1	13	18	48	3	0	2	2	43	1763	0	10	1	11	545	2	4	4	10	572	3	3	5	11	324	2	4	5	11	322	2	3	3	8	89	0.166667	0.727273	0.276398	2.63126	0.0898876	2	2	3	7	80	0.145833	0.636364	0.246914
f6114c69-71a1-47d5-9b28-b0227b1872f7	1	37	38	76	541	51	2	2	4	478	19598	4	5	2	11	5864	2	7	4	13	5951	60	12	145	217	3865	69	13	155	237	3918	53	10	110	173	928	0.319778	0.729958	0.236856	3.08187	0.186422	45	6	97	148	839	0.273567	0.682028	0.217076
f69e5057-eda6-4391-ba9a-aedbf6b572da	1	4	43	48	157	2	0	28	28	126	5166	8	10	3	21	1576	1	8	2	11	1475	9	7	26	42	1035	15	17	20	52	1080	7	9	7	23	214	0.146497	0.442308	0.198148	2.23221	0.107477	6	2	11	19	205	0.121019	0.452381	0.198068
f7b847e5-0f5d-69b4-e040-11ac0c4845fe	2	2	3	7	17	0	0	0	0	17	697	3	1	1	5	195	2	0	0	2	249	0	0	1	1	120	4	3	2	9	133	4	2	1	7	33	0.411765	0.777778	0.24812	3.13468	0.212121	0	0	0	0	23	0	0	0.191667
f7b84b5d-8f28-e6b7-e040-11ac0c484704	1	3	4	8	39	0	0	0	0	39	1599	3	7	5	15	531	0	2	0	2	435	12	0	7	19	354	1	0	2	3	279	0	0	0	0	49	0	0	0.175627	0	0	8	0	1	9	86	0.230769	0.473684	0.242938
f7b84bac-f161-9eee-e040-11ac0c4847ed	2	16	12	30	99	2	0	0	0	97	3977	0	7	4	11	1097	0	4	1	5	1185	9	7	20	36	824	19	4	22	45	871	14	2	15	31	177	0.313131	0.688889	0.203215	3.38996	0.175141	9	5	13	27	164	0.272727	0.75	0.199029
f7b84c09-15d4-3046-e040-11ac0c4847ff	1	0	2	3	6	0	0	1	1	5	205	0	0	1	1	62	0	2	0	2	49	0	0	1	1	48	0	1	0	1	46	0	0	0	0	10	0	0	0.217391	0	0	0	0	0	0	12	0	0	0.25
f7c6486a-bb08-f77a-e040-11ac0c482953	1	0	1	2	5	0	0	0	0	5	205	2	1	0	3	60	0	1	0	1	61	0	1	0	1	42	0	0	0	0	42	0	0	0	0	9	0	NA	0.214286	NA	0	0	0	0	0	5	0	0	0.119048
f7c6a336-3126-7580-e040-11ac0c485971	3	4	11	18	87	3	0	1	1	82	3362	3	6	2	11	1082	1	3	1	5	914	25	6	14	45	725	12	2	7	21	641	9	0	3	12	127	0.137931	0.571429	0.198128	2.88414	0.0944882	17	5	6	28	162	0.321839	0.622222	0.223448
f7c7373c-1972-4968-e040-11ac0d486e80	0	147	111	258	1235	18	1	4	5	1207	49487	5	4	6	15	14187	6	10	4	20	14151	276	60	277	613	10611	237	44	278	559	10538	204	27	228	459	2331	0.37166	0.821109	0.221199	3.71208	0.196911	234	38	209	481	2377	0.389474	0.784666	0.224013
f7d128d2-3964-e3bc-e040-11ac0d481667	0	18	4	22	59	1	0	0	0	58	2378	0	0	0	0	708	0	1	2	3	710	11	0	9	20	481	15	2	18	35	479	13	0	16	29	107	0.491525	0.828571	0.223382	3.70921	0.271028	11	0	7	18	90	0.305085	0.9	0.18711
f7d70fac-c76f-399e-e040-11ac0c482f9c	4	9	9	22	96	2	0	1	1	92	3772	3	3	5	11	1130	3	3	6	12	1137	1	4	3	8	701	24	4	33	61	804	20	3	23	46	178	0.479167	0.754098	0.221393	3.40615	0.258427	1	2	0	3	150	0.03125	0.375	0.21398
f7d7b3db-02af-61cb-e040-11ac0c480c03	1	11	6	18	46	1	0	0	0	45	1845	1	0	1	2	621	0	1	3	4	553	11	0	8	19	330	8	2	10	20	341	7	1	8	16	100	0.347826	0.8	0.293255	2.728	0.16	7	0	7	14	97	0.304348	0.736842	0.293939
f7e4a2a8-093d-9e36-e040-11ac0d480c7d	3	4	34	41	119	2	0	20	20	95	3895	9	5	1	15	1200	10	6	1	17	1107	4	6	12	22	726	15	10	16	41	862	11	3	7	21	182	0.176471	0.512195	0.211137	2.42589	0.115385	2	1	4	7	160	0.0588235	0.318182	0.220386
f7e7b258-b4b2-e6c5-e040-11ac0d486773	1	12	37	50	155	1	2	2	4	150	6150	10	14	4	28	1943	8	6	2	16	1979	24	20	18	62	1152	23	7	14	44	1076	19	6	3	28	268	0.180645	0.636364	0.249071	2.55495	0.104478	14	11	7	32	285	0.206452	0.516129	0.247396
f7e7d61f-e2dc-b523-e040-11ac0c482000	0	2	5	7	20	2	0	1	1	16	656	0	0	0	0	232	0	0	0	0	175	2	2	9	13	149	0	1	2	3	100	0	0	0	0	21	0	0	0.21	0	0	2	0	6	8	24	0.4	0.615385	0.161074
f7ed28a6-8f5f-e87b-e040-11ac0c48120e	1	11	6	18	60	1	0	0	0	59	2419	2	1	0	3	747	0	1	1	2	679	15	2	11	28	502	14	2	10	26	491	10	2	8	20	108	0.333333	0.769231	0.219959	3.49715	0.185185	11	2	6	19	115	0.316667	0.678571	0.229084
f7f3e156-0dde-72b9-e040-11ac0d48542c	1	26	32	59	305	7	0	3	3	294	12054	8	8	3	19	3544	8	4	4	16	3587	38	13	88	139	2455	42	17	61	120	2468	31	9	43	83	537	0.272131	0.691667	0.217585	3.17883	0.154562	24	7	62	93	555	0.304918	0.669065	0.226069
f7f66114-e321-1d4c-e040-11ac0d48541a	2	4	15	21	61	16	1	0	1	43	1763	3	5	0	8	447	2	2	1	5	439	9	1	7	17	473	3	2	8	13	404	3	0	3	6	70	0.0983607	0.461538	0.173267	2.66374	0.0857143	6	0	4	10	59	0.163934	0.588235	0.124736
f7f6619b-fae8-3381-e040-11ac0c483f78	0	0	2	2	4	0	0	0	0	4	164	0	0	0	0	27	0	1	0	1	47	0	1	1	2	45	0	0	1	1	45	0	0	0	0	8	0	0	0.177778	0	0	0	0	0	0	6	0	0	0.133333
f7fdda4f-7bf7-ede7-e040-11ac0c486e57	1	0	5	6	29	4	1	1	2	23	943	0	2	2	4	252	0	3	0	3	291	4	0	4	8	191	4	4	0	8	209	3	2	0	5	36	0.172414	0.625	0.172249	3.62847	0.138889	3	0	2	5	38	0.172414	0.625	0.198953
f80293b8-ddb7-f575-e040-11ac0d48309d	0	0	3	3	7	0	0	0	0	6	246	1	0	0	1	69	0	1	1	2	107	0	0	0	0	31	2	0	1	3	39	1	0	1	2	12	0.285714	0.666667	0.307692	2.16667	0.166667	0	0	0	0	12	0	NA	0.387097
f809247c-2bab-ab06-e040-11ac0d482b8a	1	1	1	3	8	0	0	0	0	8	328	0	2	0	2	106	0	0	0	0	89	0	4	0	4	74	0	2	0	2	59	0	0	0	0	10	0	0	0.169492	0	0	0	1	0	1	11	0.125	0.25	0.148649
f848b66f-bd9e-4fba-afd4-eb58848d1ef4	1	2	31	34	84	1	7	14	21	61	2501	5	3	0	8	797	6	9	3	18	782	4	5	7	16	442	5	7	7	19	480	2	2	1	5	97	0.0595238	0.263158	0.202083	1.30222	0.0515464	3	0	3	6	122	0.0714286	0.375	0.276018
f8f749b7-547d-49fa-9da2-44eed962b6fd	1	87	44	132	543	8	2	7	9	522	21402	6	6	3	15	6393	4	8	1	13	6361	121	39	130	290	4437	74	30	100	204	4211	59	21	73	153	1013	0.281768	0.75	0.24056	3.11772	0.151037	105	25	107	237	1037	0.436464	0.817241	0.233716
fb9135d9-2acf-41dd-8552-359e6b8c9470	3	45	44	92	376	10	0	4	4	361	14801	3	7	3	13	4358	3	10	7	20	4568	86	16	60	162	2933	55	28	83	166	2942	44	13	55	112	648	0.297872	0.674699	0.220258	3.06322	0.17284	77	6	34	117	607	0.31117	0.722222	0.206955
fc447d4f-2532-c8ea-e040-11ac0c48469f	0	6	36	42	179	5	8	28	36	136	5576	2	4	5	11	1666	3	9	0	12	1708	24	7	31	62	1141	9	16	26	51	1061	5	7	19	31	238	0.173184	0.607843	0.224317	2.70975	0.130252	15	5	27	47	249	0.26257	0.758065	0.21823
fc447d51-cdc2-a180-e040-11ac0c4846a4	0	6	13	19	86	7	1	0	1	78	3198	1	1	0	2	1024	2	1	1	4	1054	19	5	17	41	599	12	8	11	31	521	11	7	6	24	144	0.27907	0.774194	0.276392	2.80108	0.166667	14	2	10	26	166	0.302326	0.634146	0.277129
fc447d53-24d1-c83d-e040-11ac0c4846a6	2	6	11	19	98	4	0	0	0	92	3772	6	0	3	9	1046	2	2	2	6	1280	2	1	4	7	691	23	10	37	70	755	19	5	28	52	199	0.530612	0.742857	0.263576	2.81838	0.261307	0	0	1	1	125	0.0102041	0.142857	0.180897
fc447d55-95d8-0b34-e040-11ac0d483afa	0	4	15	19	68	2	4	9	13	52	2132	1	1	1	3	639	2	5	1	8	686	7	2	5	14	462	6	6	15	27	345	2	4	12	18	90	0.264706	0.666667	0.26087	2.55556	0.2	4	1	4	9	98	0.132353	0.642857	0.212121
fc447d56-0d53-e0c3-e040-11ac0c4846a8	0	8	21	29	106	2	1	7	8	96	3936	3	0	1	4	1127	0	2	1	3	1123	22	12	18	52	882	15	7	15	37	804	9	2	9	20	164	0.188679	0.540541	0.20398	2.64997	0.121951	16	5	14	35	198	0.330189	0.673077	0.22449
fc5dc6d8-62d2-76d8-e040-11ac0d4863c3	1	16	18	35	146	4	3	1	4	136	5576	2	2	3	7	1647	3	4	4	11	1662	21	15	25	61	1121	22	12	23	57	1146	17	8	13	38	233	0.260274	0.666667	0.203316	3.27897	0.16309	16	9	18	43	242	0.294521	0.704918	0.215879
fc639186-8302-798e-e040-11ac0c484cec	2	12	19	33	93	1	1	6	7	84	3444	5	2	3	10	1044	3	5	3	11	1010	20	13	4	37	671	9	12	5	26	719	6	5	2	13	134	0.139785	0.5	0.18637	2.68284	0.0970149	16	5	1	22	141	0.236559	0.594595	0.210134
fc63cbab-d27a-5ebb-e040-11ac0c48724f	1	1	15	17	51	1	1	10	11	38	1558	3	4	3	10	497	0	2	0	2	446	3	5	5	13	316	5	4	4	13	299	5	1	3	9	61	0.176471	0.692308	0.204013	3.39344	0.147541	3	1	1	5	73	0.0980392	0.384615	0.231013
fc68c24d-47ad-7961-e040-11ac0c48595c	0	0	5	5	13	1	1	2	3	9	369	0	0	2	2	118	1	1	0	2	117	1	0	0	1	65	3	0	1	4	69	3	0	0	3	18	0.230769	0.75	0.26087	2.875	0.166667	0	0	0	0	16	0	0	0.246154
fc68e599-6a40-61dc-e040-11ac0d48700d	0	15	27	42	248	6	2	2	4	236	9676	4	5	0	9	2832	1	7	2	10	3044	30	11	21	62	1835	35	12	108	155	1965	23	3	78	104	462	0.419355	0.670968	0.235115	2.85379	0.225108	24	7	10	41	407	0.165323	0.66129	0.221798
fc6d77a9-121b-48ab-a899-713c3d1319a2	2	3	17	22	55	2	3	11	14	38	1558	3	3	3	9	524	3	1	0	4	464	4	2	2	8	244	8	7	2	17	326	5	2	0	7	62	0.127273	0.411765	0.190184	2.16509	0.112903	1	0	0	1	65	0.0181818	0.125	0.266393
fc78685a-7053-152a-e040-11ac0c480ded	0	3	7	10	33	1	0	0	0	30	1230	3	1	2	6	410	0	1	0	1	374	3	0	0	3	228	9	2	9	20	218	8	1	5	14	52	0.424242	0.7	0.238532	2.93462	0.269231	1	0	0	1	58	0.030303	0.333333	0.254386
fc7eb420-5c13-20bd-e040-11ac0d484574	0	1	9	10	26	3	1	4	5	17	697	1	1	2	4	200	1	2	1	4	226	1	1	0	2	144	3	2	2	7	127	1	1	2	4	22	0.153846	0.571429	0.173228	3.2987	0.181818	0	0	0	0	33	0	0	0.229167
fc7f8eeb-9c40-123e-e040-11ac0c484061	3	7	25	35	115	6	0	3	3	106	4346	5	6	0	11	1345	7	9	2	18	1371	20	10	12	42	809	15	8	12	35	821	14	3	6	23	206	0.2	0.657143	0.250914	2.619	0.11165	14	5	8	27	212	0.234783	0.642857	0.262052
fc806c50-2f6e-418d-e040-11ac0d485f01	0	2	9	11	40	2	0	0	0	38	1558	1	2	4	7	433	1	1	0	2	415	5	1	4	10	329	4	6	9	19	381	1	0	1	2	53	0.05	0.105263	0.139108	0.756703	0.0377358	3	0	0	3	50	0.075	0.3	0.151976
fc8130df-18fe-c74d-e040-11ac0d485df2	1	0	5	6	19	0	0	0	0	17	697	1	5	1	7	223	1	3	1	5	222	0	0	0	0	127	1	1	3	5	125	0	0	1	1	40	0.0526316	0.2	0.32	0.625	0.025	0	0	0	0	36	0	NA	0.283465
fc8130df-1bc2-c537-e040-11ac0d485de6	6	6	35	47	167	4	1	4	5	156	6396	16	11	6	33	1910	6	7	3	16	1838	10	10	22	42	1243	24	14	27	65	1405	16	2	12	30	284	0.179641	0.461538	0.202135	2.28332	0.105634	4	4	5	13	251	0.0778443	0.309524	0.201931
fc8130df-1cdd-cade-e040-11ac0d485dec	0	1	6	7	47	1	0	0	0	46	1886	1	1	1	3	564	1	2	1	4	593	0	0	5	5	313	21	8	5	34	416	16	3	3	22	96	0.468085	0.647059	0.230769	2.80392	0.229167	0	0	1	1	50	0.0212766	0.2	0.159744
fc8130df-1f21-c8f9-e040-11ac0d485dfc	2	2	1	5	17	0	0	0	0	17	697	0	0	0	0	229	1	2	1	4	193	1	0	7	8	142	3	1	1	5	133	2	0	1	3	37	0.176471	0.6	0.278195	2.15676	0.0810811	1	0	6	7	30	0.411765	0.875	0.211268
fc8130df-2211-cfcc-e040-11ac0d485dde	3	1	23	27	76	2	3	17	20	53	2173	5	1	2	8	678	7	4	4	15	709	7	3	5	15	387	5	0	10	15	399	4	0	8	12	107	0.157895	0.8	0.26817	2.98318	0.11215	7	0	4	11	81	0.144737	0.733333	0.209302
fc8130df-24d9-32f1-e040-11ac0d485df0	1	1	5	7	27	1	0	1	1	23	943	0	0	1	1	322	0	2	1	3	271	6	0	9	15	179	2	0	2	4	171	1	0	0	1	24	0.037037	0.25	0.140351	1.78125	0.0416667	3	0	5	8	37	0.296296	0.533333	0.206704
fc8130df-2628-304a-e040-11ac0d485dfa	2	7	6	15	91	2	1	2	3	86	3526	0	4	4	8	1022	1	0	2	3	1143	12	2	21	35	704	14	3	23	40	657	13	2	23	38	179	0.417582	0.95	0.272451	3.48687	0.212291	12	1	12	25	160	0.274725	0.714286	0.227273
fc8130df-297f-34a3-e040-11ac0d485e02	1	3	4	8	19	0	0	0	0	19	779	2	1	0	3	222	0	1	0	1	244	3	0	4	7	133	3	3	2	8	180	3	0	1	4	39	0.210526	0.5	0.216667	2.30769	0.102564	3	0	3	6	29	0.315789	0.857143	0.218045
fc8130df-2ca4-39d2-e040-11ac0d485e00	1	1	3	5	10	0	0	0	0	10	410	0	0	1	1	102	1	2	0	3	126	1	1	1	3	96	0	1	2	3	86	0	1	0	1	17	0.1	0.333333	0.197674	1.68627	0.0588235	0	1	0	1	16	0.1	0.333333	0.166667
fc8130df-2d5f-3b53-e040-11ac0d485dee	1	3	17	21	69	1	0	3	3	63	2583	2	4	6	12	712	4	1	2	7	737	5	3	12	20	604	7	1	16	24	530	4	0	9	13	117	0.188406	0.541667	0.220755	2.4537	0.111111	4	1	7	12	102	0.173913	0.6	0.168874
fc8130df-2e39-3814-e040-11ac0d485de0	3	7	12	22	59	1	0	1	1	53	2173	2	1	3	6	731	5	7	1	13	703	4	1	12	17	369	5	6	6	17	370	5	3	4	12	86	0.20339	0.705882	0.232432	3.03694	0.139535	2	0	7	9	100	0.152542	0.529412	0.271003
fc8130df-30a5-3e6a-e040-11ac0d485de2	3	3	43	49	152	2	4	42	46	101	4141	8	10	3	21	1273	9	5	8	22	1242	4	17	11	32	776	8	6	12	26	850	5	0	8	13	179	0.0855263	0.5	0.210588	2.3743	0.0726257	1	5	4	10	178	0.0657895	0.3125	0.229381
fc8130df-3147-3e94-e040-11ac0d485df8	0	2	1	3	7	0	0	0	0	7	287	0	0	0	0	81	0	0	1	1	87	0	0	0	0	47	2	1	3	6	72	0	1	0	1	13	0.142857	0.166667	0.180556	0.923077	0.0769231	0	0	0	0	9	0	NA	0.191489
fc8130df-3225-3f96-e040-11ac0d485dfe	1	145	60	206	801	13	1	3	4	781	32021	6	7	3	16	9345	8	9	2	19	9101	189	43	173	405	6875	158	42	141	341	6700	138	23	113	274	1503	0.342072	0.803519	0.224328	3.58189	0.182302	160	31	145	336	1565	0.419476	0.82963	0.227636
fc8130df-3361-3c8a-e040-11ac0d485dea	1	4	17	22	108	6	1	0	1	100	4100	2	0	3	5	1269	1	3	3	7	1323	18	3	20	41	763	19	7	21	47	745	15	4	17	36	173	0.333333	0.765957	0.232215	3.29849	0.208092	13	1	13	27	168	0.25	0.658537	0.220183
fc8130df-34f8-22c6-e040-11ac0d485de8	1	3	2	6	15	0	0	0	0	15	615	2	0	0	2	181	1	1	1	3	179	2	1	2	5	140	0	1	4	5	115	0	0	2	2	17	0.133333	0.4	0.147826	2.70588	0.117647	1	1	2	4	35	0.266667	0.8	0.25
fc8130df-35ac-2304-e040-11ac0d485dda	2	12	37	51	157	5	3	4	7	143	5863	5	6	3	14	1742	9	5	1	15	1658	13	21	24	58	1274	15	15	26	56	1189	14	1	15	30	247	0.191083	0.535714	0.207738	2.5788	0.121457	9	6	9	24	269	0.152866	0.413793	0.211146
fc8130df-6860-7677-e040-11ac0d485ddc	6	6	44	56	132	2	2	13	15	112	4592	15	6	3	24	1503	10	10	2	22	1395	5	19	14	38	867	1	12	15	28	827	1	2	7	10	184	0.0757576	0.357143	0.222491	1.6052	0.0543478	3	6	5	14	211	0.106061	0.368421	0.243368
fc8130df-6977-7704-e040-11ac0d485de4	0	1	6	7	23	2	0	1	1	20	820	2	1	1	4	245	0	0	2	2	259	6	3	4	13	174	0	0	1	1	142	0	0	0	0	33	0	0	0.232394	0	0	3	0	2	5	47	0.217391	0.384615	0.270115
fc8130df-6bec-7627-e040-11ac0d485e04	0	10	9	19	60	0	1	3	4	56	2296	2	1	1	4	657	2	1	1	4	669	3	1	10	14	466	15	5	14	34	504	12	5	9	26	114	0.433333	0.764706	0.22619	3.3808	0.22807	2	1	6	9	98	0.15	0.642857	0.2103
fc8130df-897d-5404-e040-11ac0d485e0a	0	4	5	9	43	3	0	1	1	38	1558	0	0	1	1	459	0	4	0	4	422	7	0	12	19	356	8	3	3	14	321	6	0	1	7	58	0.162791	0.5	0.180685	2.76724	0.12069	5	0	9	14	77	0.325581	0.736842	0.216292
fc8130df-8ec8-5b1e-e040-11ac0d485e06	1	30	85	116	889	22	4	40	44	819	33579	6	6	7	19	9703	9	9	7	25	9851	82	59	218	359	6826	120	61	235	416	7199	104	41	189	334	1650	0.375703	0.802885	0.229198	3.50301	0.202424	74	39	175	288	1437	0.32396	0.802228	0.210519
fc8130df-90ba-5d94-e040-11ac0d485e0c	4	5	43	52	143	5	4	29	33	104	4264	7	9	5	21	1347	9	14	4	27	1412	9	6	9	24	745	10	11	11	32	760	5	3	9	17	203	0.118881	0.53125	0.267105	1.98892	0.0837438	5	4	5	14	167	0.0979021	0.583333	0.224161
fc8130df-e399-e34d-e040-11ac0c483279	5	98	28	131	476	8	0	0	0	467	19147	2	3	3	8	5469	2	6	11	19	5481	85	17	91	193	4060	109	26	112	247	4137	90	18	98	206	959	0.432773	0.834008	0.23181	3.5978	0.214807	67	10	74	151	880	0.317227	0.782383	0.216749
fc8130e0-08dd-b996-e040-11ac0c48327b	0	26	17	43	202	8	0	3	3	191	7831	2	2	3	7	2442	3	1	3	7	2408	43	16	34	93	1512	60	4	20	84	1469	41	4	13	58	348	0.287129	0.690476	0.236896	2.91468	0.166667	33	12	21	66	359	0.326733	0.709677	0.237434
fc8130e0-095f-b953-e040-11ac0c483287	0	1	7	8	24	0	0	0	0	24	984	1	7	3	11	300	1	1	2	4	336	3	3	0	6	181	0	1	2	3	167	0	0	0	0	32	0	0	0.191617	0	0	2	0	0	2	31	0.0833333	0.333333	0.171271
fc8130e0-096a-b991-e040-11ac0c48327d	0	200	90	290	1327	21	0	5	5	1298	53218	3	4	1	8	15122	0	6	3	9	15421	233	60	315	608	11315	264	66	343	673	11360	222	44	270	536	2572	0.403919	0.796434	0.226408	3.51769	0.208398	200	48	236	484	2510	0.364732	0.796053	0.221829
fc8130e0-09f1-b964-e040-11ac0c48326e	1	14	16	31	114	8	0	0	0	105	4305	4	2	2	8	1325	0	5	3	8	1270	15	4	14	33	824	19	7	30	56	886	11	2	23	36	178	0.315789	0.642857	0.200903	3.19984	0.202247	13	4	11	28	200	0.245614	0.848485	0.242718
fc8130e0-0b9c-bbc9-e040-11ac0c483266	2	2	4	8	39	1	0	2	2	36	1476	2	2	5	9	472	0	1	2	3	460	6	8	2	16	297	3	1	4	8	247	3	0	2	5	63	0.128205	0.625	0.255061	2.4504	0.0793651	3	4	0	7	67	0.179487	0.4375	0.225589
fc8130e0-0bc1-bba7-e040-11ac0c483289	1	1	6	8	19	0	1	1	2	17	697	0	5	0	5	184	0	1	1	2	199	0	1	3	4	139	4	0	2	6	175	2	0	0	2	20	0.105263	0.333333	0.114286	2.91667	0.1	0	0	1	1	27	0.0526316	0.25	0.194245
fc8130e0-0c53-b432-e040-11ac0c483283	4	0	1	5	10	1	0	0	0	9	369	2	2	0	4	114	1	0	3	4	114	0	1	0	1	69	0	0	0	0	72	0	0	0	0	11	0	NA	0.152778	NA	0	0	0	0	0	18	0	0	0.26087
fc8130e0-0d25-b475-e040-11ac0c483277	2	0	2	4	12	1	0	0	0	10	410	0	2	0	2	164	3	0	0	3	132	2	0	3	5	66	0	0	0	0	48	0	0	0	0	7	0	NA	0.145833	NA	0	2	0	2	4	26	0.333333	0.8	0.393939
fc8130e0-0db6-b568-e040-11ac0c483281	1	4	4	9	43	0	0	1	1	42	1722	0	0	3	3	583	0	1	0	1	399	13	4	14	31	409	2	2	3	7	331	2	0	1	3	49	0.0697674	0.428571	0.148036	2.89504	0.0612245	11	2	10	23	106	0.534884	0.741935	0.259169
fc8130e0-0e1f-b54d-e040-11ac0c48326c	6	41	35	82	399	18	0	3	3	375	15375	5	10	4	19	4657	5	6	3	14	4526	61	16	102	179	3282	65	16	82	163	2910	47	8	55	110	621	0.275689	0.674847	0.213402	3.16232	0.177134	46	6	65	117	739	0.293233	0.653631	0.225168
fc8130e0-0f1a-b6eb-e040-11ac0c48328f	3	15	46	64	271	14	1	11	12	244	10004	6	7	6	19	3116	7	6	4	17	3035	50	23	35	108	1857	39	17	44	100	1996	34	8	35	77	464	0.284133	0.77	0.232465	3.31233	0.165948	38	14	25	77	466	0.284133	0.712963	0.250942
fc8130e0-a538-dda3-e040-11ac0c483264	1	24	27	52	220	5	0	5	5	209	8569	4	4	0	8	2625	2	9	1	12	2426	36	10	57	103	1822	21	8	57	86	1696	17	4	44	65	353	0.295455	0.755814	0.208137	3.63133	0.184136	26	4	40	70	380	0.318182	0.679612	0.208562
fc8130e0-a539-dda8-e040-11ac0c48326a	4	14	30	48	192	14	0	2	2	176	7216	9	6	5	20	2386	5	13	4	22	2083	31	7	36	74	1362	20	10	30	60	1385	16	5	14	35	290	0.182292	0.583333	0.209386	2.78592	0.12069	20	5	22	47	311	0.244792	0.635135	0.228341
fc8130e0-a774-d834-e040-11ac0c483268	3	41	26	70	385	13	1	4	5	366	15006	1	11	8	20	4692	2	5	3	10	4299	87	28	103	218	3140	49	13	56	118	2875	40	9	39	88	671	0.228571	0.745763	0.233391	3.19533	0.131148	70	17	70	157	739	0.407792	0.720183	0.23535
fc8130e0-a8b4-d80d-e040-11ac0c483272	0	12	14	26	87	1	0	0	0	84	3444	7	2	2	11	1084	3	3	1	7	955	6	8	9	23	635	21	10	12	43	770	16	5	7	28	192	0.321839	0.651163	0.249351	2.61143	0.145833	5	6	6	17	147	0.195402	0.73913	0.231496
fc8130e0-a94d-d9d0-e040-11ac0c483262	1	28	24	53	284	13	1	3	4	265	10865	0	1	0	1	3321	5	2	2	9	3129	90	11	72	173	2205	44	6	32	82	2210	33	0	24	57	439	0.200704	0.695122	0.198643	3.49936	0.129841	74	8	52	134	519	0.471831	0.774566	0.235374
fc8130e0-ad8a-b832-e040-11ac0d485e14	2	4	12	18	58	4	0	2	2	50	2050	3	4	0	7	540	2	5	1	8	652	3	3	7	13	398	4	4	14	22	460	3	0	7	10	89	0.172414	0.454545	0.193478	2.34934	0.11236	0	0	2	2	79	0.0344828	0.153846	0.198492
fc8130e0-aed2-bb2f-e040-11ac0d485e12	2	6	14	22	67	1	1	0	1	65	2665	1	4	4	9	754	1	7	2	10	722	12	5	6	23	614	12	1	10	23	575	8	0	0	8	121	0.119403	0.347826	0.210435	1.65289	0.0661157	11	3	1	15	100	0.223881	0.652174	0.162866
fc8130e2-f2ef-d096-e040-11ac0c483293	2	4	3	9	25	0	1	1	2	23	943	0	1	0	1	264	0	3	2	5	305	0	1	9	10	163	5	1	1	7	211	3	1	1	5	45	0.2	0.714286	0.21327	3.34921	0.111111	0	0	4	4	34	0.16	0.4	0.208589
fc8130e3-01ba-c740-e040-11ac0c483291	1	9	93	103	297	8	9	43	52	230	9430	11	15	13	39	2839	14	14	10	38	2873	27	24	27	78	1834	23	28	24	75	1884	15	6	10	31	420	0.104377	0.413333	0.22293	1.8541	0.0738095	17	8	14	39	387	0.131313	0.5	0.211014
fc8130e3-023d-c7d4-e040-11ac0c483295	3	12	44	59	253	8	3	6	9	235	9635	5	9	13	27	2874	13	18	10	41	3056	20	15	35	70	1856	48	8	41	97	1849	38	2	13	53	410	0.209486	0.546392	0.221741	2.46409	0.129268	16	4	17	37	385	0.146245	0.528571	0.207435
fc8130e5-18b8-ef38-e040-11ac0c483297	5	11	21	37	138	1	0	1	1	136	5576	10	6	4	20	1756	2	12	7	21	1697	32	8	23	63	1126	12	8	12	32	997	9	3	4	16	220	0.115942	0.5	0.220662	2.26591	0.0727273	24	2	13	39	260	0.282609	0.619048	0.230906
fc81312a-99ae-7672-e040-11ac0c4832a2	2	6	9	17	98	2	0	0	0	94	3854	0	3	0	3	1322	2	3	1	6	1228	35	2	12	49	602	21	6	9	36	702	16	2	4	22	163	0.22449	0.611111	0.232194	2.6319	0.134969	31	0	9	40	169	0.408163	0.816327	0.280731
fc81312a-d451-38fb-e040-11ac0c4832a4	0	9	8	17	55	2	0	1	1	52	2132	1	0	1	2	589	0	3	1	4	579	10	3	15	28	503	7	1	10	18	461	7	0	7	14	86	0.254545	0.777778	0.186551	4.16925	0.162791	8	2	12	22	104	0.4	0.785714	0.206759
fc813235-5ed8-7695-e040-11ac0d485e3e	0	7	13	20	56	0	0	3	3	52	2132	1	3	2	6	642	3	0	2	5	649	12	5	7	24	406	8	7	2	17	435	6	4	1	11	96	0.196429	0.647059	0.22069	2.93199	0.114583	8	3	2	13	86	0.232143	0.541667	0.211823
fc8edf46-2005-1af4-e040-11ac0d481414	1	1	4	6	15	1	1	1	2	11	451	0	2	0	2	175	1	1	0	2	111	3	1	2	6	98	0	1	0	1	67	0	0	0	0	11	0	0	0.164179	0	0	3	0	1	4	36	0.266667	0.666667	0.367347
fc93b9ab-760a-5223-e040-11ac0c482177	2	12	21	35	110	1	1	2	3	105	4305	4	4	2	10	1302	5	6	3	14	1229	15	11	18	44	924	16	8	13	37	850	10	3	6	19	157	0.172727	0.513514	0.184706	2.78017	0.121019	12	1	8	21	201	0.190909	0.477273	0.217532
fc9dbf68-4599-3c64-e040-11ac0d481623	1	1	18	20	51	0	2	5	7	44	1804	5	4	1	10	515	2	4	1	7	576	1	5	9	15	355	3	1	8	12	358	2	1	1	4	51	0.0784314	0.333333	0.142458	2.33987	0.0784314	0	1	0	1	66	0.0196078	0.0666667	0.185915
fc9ef456-75a2-5967-e040-11ac0c484477	2	3	0	5	16	0	0	0	0	16	656	0	3	0	3	208	1	1	0	2	199	0	0	0	0	100	6	4	1	11	149	3	3	1	7	29	0.4375	0.636364	0.194631	3.26959	0.241379	0	0	0	0	19	0	NA	0.19
fc9f6916-da31-ab17-e040-11ac0c4808f3	0	5	9	14	36	0	0	2	2	34	1394	1	0	3	4	425	4	1	0	5	415	4	4	7	15	269	4	6	0	10	285	3	2	0	5	56	0.138889	0.5	0.196491	2.54464	0.0892857	4	3	5	12	66	0.333333	0.8	0.245353
fc9f6cb0-ceb9-790d-e040-11ac0c480ad1	2	12	28	42	193	3	1	16	17	171	7011	1	2	5	8	2268	3	4	4	11	2119	18	14	41	73	1337	27	17	35	79	1287	23	12	31	66	300	0.341969	0.835443	0.2331	3.58405	0.22	13	7	27	47	341	0.243523	0.643836	0.255049
fca07e09-1fd2-9ef5-e040-11ac0d485bbd	3	4	56	63	195	3	19	54	73	118	4838	8	11	7	26	1515	11	10	7	28	1438	14	9	10	33	890	7	9	15	31	995	2	0	2	4	199	0.0205128	0.129032	0.2	0.645161	0.0201005	7	3	3	13	192	0.0666667	0.393939	0.21573
fca3f7d0-2231-661c-e040-11ac0c4832fd	4	23	34	61	238	3	2	4	6	229	9389	9	7	6	22	2703	7	5	5	17	2816	43	29	28	100	1966	26	30	34	90	1904	19	16	20	55	401	0.231092	0.611111	0.210609	2.90163	0.137157	26	14	20	60	408	0.252101	0.6	0.207528
fca6150f-d555-a29e-e040-11ac0d4873b2	2	3	4	9	20	0	0	0	0	20	820	2	2	0	4	270	3	2	1	6	261	1	2	5	8	142	0	2	0	2	147	0	1	0	1	33	0.05	0.5	0.22449	2.22727	0.030303	1	0	1	2	40	0.1	0.25	0.28169
fe04d042-a4cc-4a14-8197-415ea40951aa	2	15	172	189	1009	26	27	89	116	855	35055	34	29	13	76	10477	30	33	19	82	10129	85	54	182	321	7155	99	69	208	376	7294	72	38	145	255	1507	0.252725	0.678191	0.206608	3.2825	0.16921	61	22	123	206	1559	0.204163	0.641745	0.21789
Totals	322	3616	5455	9393	41978	1405	371	1594	1965	38311	1570751	788	968	767	2523	463667	758	961	730	2449	465686	6360	2244	7468	16072	319069	6594	2411	8262	17267	322328	5201	1259	5740	12200	71630	0.290628	0.70655	0.222227	3.17941	0.17032	4972	1187	5116	11275	70019	0.268593	0.701531	0.219448
[truncated: 41 more columns]

## Sheet: Cervix-SCC_sum_cluster
Sample	A_T_coord_clusters	G_C_coord_clusters	Non_coord_clusters	clusters	mutations	complex	insertions	deletions	indels	substitutions	bases	A_to_T	A_to_G	A_to_C	A	a	T_to_A	T_to_C	T_to_G	T	t	G_to_C	G_to_T	G_to_A	G	g	C_to_G	C_to_A	C_to_T	C	c	tCw_to_G	tCw_to_A	tCw_to_T	tCw	tcw	tCw_per_mut	tCw_per_C	tcw_per_c	enrich_tCw	freq_tCw	wGa_to_C	wGa_to_T	wGa_to_A	wGa	wga	wGa_per_mut	wGa_per_G	wga_per_g
047f9e4d-86b5-4943-aef5-68199bf29e8c	0	98	35	133	475	12	2	1	3	457	18737	2	3	2	7	5204	3	2	1	6	5393	83	16	66	165	3973	120	37	122	279	4167	99	23	93	215	918	0.452632	0.770609	0.220302	3.49796	0.234205	63	9	46	118	823	0.248421	0.715152	0.207148
06dad93a-4b67-49b3-8fa5-f2546e22bae7	1	45	27	73	327	14	1	1	2	310	12710	3	2	0	5	3646	1	3	3	7	3391	81	18	77	176	2911	66	15	41	122	2762	50	6	31	87	521	0.266055	0.713115	0.188631	3.78047	0.166987	64	9	53	126	598	0.385321	0.715909	0.205428
07d20658-3db4-47e7-877b-66536266edfc	0	20	26	46	198	8	0	4	4	185	7585	4	4	1	9	2269	2	5	1	8	2310	36	11	50	97	1451	35	11	25	71	1555	31	5	18	54	348	0.272727	0.760563	0.223794	3.39849	0.155172	27	7	38	72	355	0.363636	0.742268	0.244659
0d31a44f-1fc5-43a2-9633-36c4e650d3d2	3	1	7	11	23	0	0	0	0	22	902	1	2	3	6	295	2	5	1	8	322	0	2	4	6	141	0	0	2	2	144	0	0	1	1	44	0.0434783	0.5	0.305556	1.63636	0.0227273	0	1	2	3	45	0.130435	0.5	0.319149
0f6b355e-3898-4be6-be97-da0c3840a4ed	0	11	1	12	32	0	0	0	0	32	1312	0	0	0	0	391	0	1	0	1	389	6	2	11	19	302	2	2	8	12	230	1	0	5	6	59	0.1875	0.5	0.256522	1.94915	0.101695	5	2	11	18	86	0.5625	0.947368	0.284768
14b8bbf2-310b-459b-b52d-a7ef510ce1cf	2	51	15	68	229	2	1	4	5	219	8979	2	1	1	4	2567	4	1	1	6	2493	42	12	51	105	1886	47	8	49	104	2033	39	4	34	77	434	0.336245	0.740385	0.213478	3.46821	0.177419	35	8	33	76	393	0.331878	0.72381	0.208378
3269608c-5dd7-452a-976a-31ac971aac2f	2	33	23	58	190	3	0	5	5	181	7421	4	3	3	10	2308	4	3	2	9	2209	22	6	35	63	1376	41	12	46	99	1528	35	8	32	75	348	0.394737	0.757576	0.227749	3.32637	0.215517	16	2	25	43	326	0.226316	0.68254	0.236919
43be43cb-a367-4a74-94e4-973acafcf576	1	167	59	227	857	11	2	4	6	837	34317	6	4	4	14	9659	3	4	3	10	9954	185	45	204	434	7408	155	40	184	379	7296	129	28	138	295	1628	0.344224	0.778364	0.223136	3.4883	0.181204	156	30	153	339	1648	0.395566	0.781106	0.222462
7bc3209f-b349-49bf-9b3d-44ef870b586f	3	10	20	33	102	5	0	0	0	96	3936	2	11	2	15	1198	3	6	4	13	1092	10	6	22	38	812	9	1	20	30	834	5	0	10	15	183	0.147059	0.5	0.219424	2.27869	0.0819672	9	3	17	29	205	0.284314	0.763158	0.252463
7dc3e035-c7ae-4164-a62b-9c2460812b05	1	31	14	46	148	6	0	1	1	141	5781	2	2	0	4	1647	1	3	1	5	1608	40	11	31	82	1271	22	9	19	50	1255	21	6	16	43	246	0.290541	0.86	0.196016	4.3874	0.174797	36	5	16	57	261	0.385135	0.695122	0.20535
801e67c8-c506-410a-bdf0-856a66e974f4	1	69	35	105	385	7	0	5	5	372	15252	7	4	2	13	4356	4	6	1	11	4258	61	15	59	135	3144	80	27	106	213	3494	63	14	77	154	753	0.4	0.723005	0.215512	3.35482	0.204515	52	9	41	102	707	0.264935	0.755556	0.224873
8be2b0f5-7bad-4720-b13c-e95b32bdb933	0	77	32	109	443	10	1	2	3	430	17630	4	1	4	9	5094	3	2	2	7	5288	78	27	79	184	3622	111	40	79	230	3626	100	30	55	185	842	0.417607	0.804348	0.232212	3.46385	0.219715	71	21	60	152	799	0.343115	0.826087	0.220596
945e6808-2887-4f32-ac32-8f9e00353bf6	0	2	8	10	24	0	0	4	4	20	820	1	0	2	3	268	2	0	2	4	262	3	2	5	10	152	2	1	0	3	138	1	1	0	2	33	0.0833333	0.666667	0.23913	2.78788	0.0606061	3	1	5	9	45	0.375	0.9	0.296053
9ff21093-58d7-4b69-aade-c242a383ea56	0	23	27	50	159	9	1	2	3	145	5945	2	11	6	19	1805	1	5	2	8	1819	21	8	29	58	1167	21	7	32	60	1154	17	3	19	39	286	0.245283	0.65	0.247834	2.62273	0.136364	17	4	17	38	276	0.238994	0.655172	0.236504
a67f4531-99ef-43df-82f5-f6abc4b11826	0	20	13	33	141	4	0	1	1	136	5576	1	1	0	2	1532	2	3	0	5	1554	22	12	38	72	1268	20	7	30	57	1222	14	5	21	40	257	0.283688	0.701754	0.210311	3.33675	0.155642	18	8	27	53	260	0.375887	0.736111	0.205047
b3b3a27c-ee9a-42af-a6d1-9af5970a98b9	2	4	7	13	35	0	1	0	1	34	1394	0	2	0	2	395	0	4	6	10	465	6	1	5	12	250	4	0	6	10	284	1	0	3	4	66	0.114286	0.4	0.232394	1.72121	0.0606061	2	0	3	5	59	0.142857	0.416667	0.236
e07991a4-0901-4ed1-8704-aa376565d862	0	70	20	90	299	6	2	2	4	288	11808	0	0	3	3	3355	2	2	1	5	3259	60	10	63	133	2579	64	8	75	147	2615	52	6	48	106	564	0.354515	0.721088	0.215679	3.34334	0.187943	52	5	40	97	567	0.324415	0.729323	0.219853
f658c350-fb89-4268-8a59-a07e365f4221	0	73	36	109	403	7	1	1	2	392	16072	4	5	2	11	4747	3	3	1	7	4650	74	17	117	208	3380	65	18	83	166	3295	56	9	62	127	712	0.315136	0.76506	0.216085	3.54055	0.178371	64	9	91	164	840	0.406948	0.788462	0.248521
Totals	16	805	405	1226	4470	104	12	37	49	4297	176177	45	56	35	136	50736	40	58	32	130	50716	830	221	946	1997	37093	864	243	927	2034	37632	714	148	663	1525	8242	0.341163	0.749754	0.219016	3.42329	0.185028	690	133	678	1501	8293	0.335794	0.751627	0.223573
[truncated: 41 more columns]

## Sheet: Head-SCC_sum_cluster
Sample	A_T_coord_clusters	G_C_coord_clusters	Non_coord_clusters	clusters	mutations	complex	insertions	deletions	indels	substitutions	bases	A_to_T	A_to_G	A_to_C	A	a	T_to_A	T_to_C	T_to_G	T	t	G_to_C	G_to_T	G_to_A	G	g	C_to_G	C_to_A	C_to_T	C	c	tCw_to_G	tCw_to_A	tCw_to_T	tCw	tcw	tCw_per_mut	tCw_per_C	tcw_per_c	enrich_tCw	freq_tCw	wGa_to_C	wGa_to_T	wGa_to_A	wGa	wga	wGa_per_mut	wGa_per_G	wga_per_g
02c6a893-49c5-49d1-8eb1-195021e70d52	1	2	4	7	31	1	0	0	0	30	1230	0	1	3	4	350	1	0	1	2	421	7	4	9	20	230	1	1	2	4	229	1	0	0	1	45	0.0322581	0.25	0.196507	1.27222	0.0222222	5	3	5	13	57	0.419355	0.65	0.247826
08227616-02a5-46e8-9db1-f2d1d691ab23	3	14	30	47	171	5	3	3	6	160	6560	3	7	4	14	1977	8	2	11	21	2071	32	13	31	76	1283	9	20	20	49	1229	7	10	11	28	266	0.163743	0.571429	0.216436	2.64017	0.105263	22	4	25	51	300	0.298246	0.671053	0.233827
0e6ca8dc-0f31-4675-95b1-5920576daeff	2	2	11	15	33	0	0	3	3	30	1230	0	4	2	6	381	5	1	0	6	374	0	3	8	11	250	3	1	3	7	225	1	0	2	3	38	0.0909091	0.428571	0.168889	2.53759	0.0789474	0	1	5	6	53	0.181818	0.545455	0.212
0f9e70b3-24cf-4d76-af7b-84ace66ec5a7	3	5	13	21	111	3	0	1	1	105	4305	3	1	3	7	1359	3	2	5	10	1129	15	10	25	50	1000	13	5	20	38	817	9	1	11	21	146	0.189189	0.552632	0.178703	3.09247	0.143836	13	4	20	37	226	0.333333	0.74	0.226
1727e88b-df0a-4af2-9191-8c6061d98ad0	6	4	23	33	98	2	0	3	3	92	3772	9	10	2	21	1158	9	5	4	18	1237	6	12	8	26	717	7	11	9	27	660	2	3	3	8	151	0.0816327	0.296296	0.228788	1.29507	0.0529801	3	2	6	11	175	0.112245	0.423077	0.244073
190eb791-383d-4e27-870d-e470630843e7	0	17	39	56	261	10	3	2	5	244	10004	3	8	5	16	3033	9	9	4	22	3024	35	17	42	94	1891	47	20	45	112	2056	38	13	32	83	499	0.318008	0.741071	0.242704	3.05339	0.166333	26	5	29	60	429	0.229885	0.638298	0.226864
1aff91a6-1b0f-4575-8f4b-4e064a50b886	4	12	25	41	126	7	2	5	7	110	4510	5	6	2	13	1378	5	4	4	13	1357	13	7	14	34	894	21	9	20	50	881	15	5	14	34	190	0.269841	0.68	0.215664	3.15305	0.178947	10	4	8	22	201	0.174603	0.647059	0.224832
1db83e80-bdf7-4d8d-8008-bd8406d641fc	0	81	31	112	391	8	2	2	4	377	15457	1	8	1	10	4551	0	4	1	5	4349	58	28	117	203	3322	51	16	92	159	3235	43	9	73	125	723	0.319693	0.786164	0.223493	3.51762	0.172891	53	17	88	158	716	0.404092	0.778325	0.215533
1fdab6a6-7346-4229-aa8d-5dbd258f0c60	2	31	15	48	160	2	1	1	2	156	6396	1	8	3	12	1871	3	2	2	7	1947	24	8	22	54	1248	48	11	24	83	1330	40	5	19	64	348	0.4	0.771084	0.261654	2.94696	0.183908	18	6	14	38	302	0.2375	0.703704	0.241987
1ff155dd-deb4-44e0-b3a2-e4875b618435	0	62	28	90	324	4	2	5	7	311	12751	1	2	3	6	3663	0	7	3	10	3604	88	13	71	172	2717	53	10	60	123	2767	43	6	46	95	621	0.29321	0.772358	0.224431	3.44141	0.152979	79	6	52	137	604	0.42284	0.796512	0.222304
1fff8b62-534b-4d71-a65f-e5f93b8b50ed	0	4	43	47	168	1	4	4	8	157	6437	13	7	6	26	1969	7	9	3	19	1939	28	16	19	63	1274	18	13	18	49	1255	11	7	4	22	252	0.130952	0.44898	0.200797	2.23599	0.0873016	19	8	6	33	261	0.196429	0.52381	0.204867
21205681-a0c7-48d0-81d4-0b7ef31158cf	0	109	159	268	1356	22	7	6	13	1315	53915	21	14	15	50	15675	21	30	13	64	15629	267	76	242	585	11314	260	63	293	616	11297	209	33	209	451	2512	0.332596	0.732143	0.22236	3.2926	0.179538	212	36	178	426	2489	0.314159	0.728205	0.219993
29fc38aa-f367-46a3-a14d-a5f657ad0caa	0	10	8	18	48	1	0	0	0	47	1927	3	1	0	4	640	1	0	2	3	551	5	4	7	16	367	9	2	13	24	369	8	2	9	19	92	0.395833	0.791667	0.249322	3.17527	0.206522	5	1	5	11	79	0.229167	0.6875	0.215259
34d7b6cc-cfcf-4178-b075-f4d129ab18f7	0	7	8	15	54	4	0	0	0	50	2050	0	2	0	2	616	1	0	0	1	639	7	5	9	21	383	7	8	11	26	412	7	5	7	19	97	0.351852	0.730769	0.235437	3.10389	0.195876	5	2	7	14	95	0.259259	0.666667	0.248042
3e604a1c-b95f-44ff-9723-e2fac845da3b	0	13	806	819	6728	44	58	183	241	6356	260596	528	347	94	969	79352	457	346	136	939	80211	460	1259	521	2240	50306	435	1271	502	2208	50727	133	264	122	519	10534	0.0771403	0.235054	0.207661	1.13192	0.049269	129	243	116	488	10238	0.0725327	0.217857	0.203514
469eddf2-6e02-46bf-820f-6296a2b776e2	0	1	0	1	2	0	0	0	0	2	82	0	0	0	0	19	0	0	0	0	28	0	0	0	0	13	1	1	0	2	22	1	0	0	1	5	0.5	0.5	0.227273	2.2	0.2	0	0	0	0	1	0	NA	0.0769231
46d35b82-e1b7-4d35-be5e-3a70fd47e421	0	90	61	151	649	13	4	8	12	624	25584	1	7	10	18	7228	2	5	9	16	7293	134	22	166	322	5616	101	14	153	268	5447	88	8	118	214	1209	0.329738	0.798507	0.221957	3.59758	0.177006	115	12	119	246	1186	0.379045	0.763975	0.211182
5046f1b4-9d95-4841-ba30-691fa44719a2	0	14	75	89	425	10	6	16	22	393	16113	29	12	7	48	5082	31	19	7	57	4799	51	21	58	130	3040	56	37	65	158	3192	43	11	40	94	698	0.221176	0.594937	0.218672	2.72068	0.13467	33	3	32	68	706	0.16	0.523077	0.232237
5193a482-6ed9-4504-bd7c-c8b9e4103577	0	287	219	506	2872	58	9	41	50	2753	112873	6	6	8	20	31625	6	5	3	14	31483	553	167	672	1392	24928	540	150	637	1327	24837	444	94	475	1013	5222	0.352716	0.763376	0.210251	3.63079	0.193987	461	115	513	1089	5300	0.379178	0.782328	0.212612
54e78de0-d357-4125-a904-ab35e461572b	1	3	21	25	79	0	1	3	4	71	2911	7	7	4	18	934	2	4	4	10	865	8	9	6	23	537	6	7	7	20	575	2	0	1	3	94	0.0379747	0.15	0.163478	0.917553	0.0319149	3	3	3	9	124	0.113924	0.391304	0.230912
6bbd66dd-efee-4d6e-b02f-f88e98526b82	0	3	6	9	37	2	0	0	0	35	1435	0	0	0	0	414	0	0	0	0	447	5	3	7	15	257	8	1	11	20	317	5	1	7	13	63	0.351351	0.65	0.198738	3.27063	0.206349	3	2	5	10	59	0.27027	0.666667	0.229572
7158c9fd-a633-4fef-aa23-bd285f2a87a8	0	31	11	42	123	1	0	2	2	120	4920	0	2	0	2	1361	0	2	0	2	1352	30	14	21	65	1154	13	9	29	51	1053	13	6	21	40	206	0.325203	0.784314	0.195632	4.00914	0.194175	26	7	16	49	272	0.398374	0.753846	0.235702
7625877a-7a2b-466f-944b-9e56689ad47b	1	1	11	13	64	2	0	2	2	60	2460	3	1	2	6	877	0	5	1	6	704	17	6	15	38	468	3	4	3	10	411	1	3	2	6	84	0.09375	0.6	0.20438	2.93571	0.0714286	14	4	11	29	132	0.453125	0.763158	0.282051
7e584ff6-0b81-4f85-81da-b8117afee326	2	6	10	18	84	5	1	6	7	71	2911	0	5	1	6	852	1	6	0	7	875	1	4	9	14	547	17	5	22	44	637	10	1	7	18	116	0.214286	0.409091	0.182104	2.24647	0.155172	1	3	4	8	101	0.0952381	0.571429	0.184644
81598359-24d5-4a8b-a6e6-7a6f94289119	2	7	14	23	71	2	0	2	2	67	2747	1	6	1	8	804	4	3	1	8	916	10	4	10	24	486	7	2	18	27	541	6	2	12	20	149	0.28169	0.740741	0.275416	2.68954	0.134228	10	3	6	19	116	0.267606	0.791667	0.238683
8294a969-59a1-4d3b-895b-f07e96bf9f7a	7	7	41	55	191	1	2	1	3	186	7626	23	12	7	42	2396	20	19	8	47	2286	16	17	25	58	1486	12	10	17	39	1458	7	1	5	13	290	0.0680628	0.333333	0.198903	1.67586	0.0448276	10	5	8	23	333	0.120419	0.396552	0.224092
83eca7b5-45bb-44c0-8afe-36f8988d0078	0	119	46	165	602	10	1	3	4	585	23985	7	2	2	11	6991	3	1	2	6	6888	120	38	153	311	5063	90	27	140	257	5043	76	18	105	199	1172	0.330565	0.774319	0.232401	3.33182	0.169795	94	22	120	236	1211	0.392027	0.758842	0.239186
878a7fe7-20ff-4651-9587-b4d6fd42e929	1	8	8	17	83	1	0	0	0	81	3321	2	4	1	7	973	2	1	0	3	934	23	4	24	51	781	5	4	11	20	633	2	2	2	6	113	0.0722892	0.3	0.178515	1.68053	0.0530973	20	2	16	38	174	0.457831	0.745098	0.222791
9650640f-154d-4696-aa96-3611c6fcee7b	1	1	11	13	35	0	1	1	2	32	1312	4	4	3	11	423	0	1	2	3	388	0	6	1	7	226	2	3	6	11	275	2	0	0	2	53	0.0571429	0.181818	0.192727	0.943396	0.0377358	0	2	0	2	47	0.0571429	0.285714	0.207965
9988eb07-01f6-4f83-8699-bb63e0525f08	0	9	547	556	3779	42	44	100	144	3534	144894	270	216	70	556	44366	262	196	47	505	44473	221	672	306	1199	28210	228	691	355	1274	27845	87	133	86	306	5700	0.0809738	0.240188	0.204705	1.17334	0.0536842	70	126	85	281	5794	0.0743583	0.234362	0.205388
9fb6b7be-0084-48f7-a256-6d170e72e97f	0	5	10	15	45	0	0	1	1	43	1763	1	2	4	7	616	1	1	0	2	459	9	2	11	22	365	4	3	5	12	323	4	1	2	7	61	0.155556	0.583333	0.188854	3.0888	0.114754	7	1	4	12	103	0.266667	0.545455	0.282192
a0fe80e0-e3ac-485b-8a1a-4c80c101b874	1	12	17	30	135	7	2	2	4	122	5002	0	5	1	6	1462	5	2	1	8	1451	13	16	15	44	1044	31	11	22	64	1045	28	2	14	44	276	0.325926	0.6875	0.264115	2.60303	0.15942	11	12	10	33	207	0.244444	0.75	0.198276
a315b798-f037-48d5-91ed-e733e3bbd6ee	1	7	28	36	169	10	1	5	6	152	6232	6	5	4	15	1878	5	7	5	17	2070	34	11	36	81	1174	15	11	13	39	1110	10	6	7	23	232	0.136095	0.589744	0.209009	2.82162	0.0991379	23	4	20	47	248	0.278107	0.580247	0.211244
a8041e86-071e-46cd-8fb5-7ecdc1ab0553	0	26	16	42	239	5	1	2	3	231	9471	2	3	2	7	2847	5	0	1	6	2697	78	12	89	179	2086	13	5	21	39	1841	11	2	12	25	354	0.104603	0.641026	0.192287	3.3337	0.0706215	67	5	69	141	506	0.589958	0.787709	0.24257
ab923db7-54e8-4a50-b7fd-c2b4b300041e	3	52	37	92	342	3	2	0	2	336	13776	3	6	7	16	3988	6	10	5	21	4120	57	12	70	139	2715	71	8	81	160	2953	58	5	57	120	672	0.350877	0.75	0.227565	3.29576	0.178571	46	6	54	106	620	0.309942	0.76259	0.228361
b537bc07-9998-49f4-bbbe-5b617152bfd9	0	7	9	16	40	1	0	1	1	38	1558	0	2	0	2	499	0	3	1	4	429	8	3	9	20	316	4	1	7	12	314	3	0	3	6	59	0.15	0.5	0.187898	2.66102	0.101695	5	1	7	13	68	0.325	0.65	0.21519
b86e88e7-0d5f-4b32-a35f-dc97251ab990	1	41	29	71	247	7	0	1	1	239	9799	3	3	2	8	2786	3	6	3	12	2882	41	15	58	114	2036	44	12	49	105	2095	36	4	32	72	471	0.291498	0.685714	0.224821	3.05005	0.152866	36	9	49	94	454	0.380567	0.824561	0.222986
bcc819eb-f4d8-4ddc-9fdc-a6307fb6741b	0	11	6	17	43	1	0	1	1	41	1681	1	2	1	4	439	0	0	0	0	498	2	3	5	10	339	7	4	16	27	405	7	3	9	19	84	0.44186	0.703704	0.207407	3.39286	0.22619	1	2	3	6	76	0.139535	0.6	0.224189
c0812962-a345-48b7-aec0-01336c2d1eed	1	6	8	15	42	1	1	0	1	40	1640	2	4	0	6	478	2	0	0	2	465	4	5	2	11	335	3	3	15	21	362	2	1	7	10	61	0.238095	0.47619	0.168508	2.82592	0.163934	3	3	0	6	77	0.142857	0.545455	0.229851
c121de15-78f7-4698-91bf-fd0485c466c2	0	0	1	1	2	0	0	0	0	2	82	0	0	0	0	11	1	0	0	1	32	0	0	0	0	27	0	0	1	1	12	0	0	0	0	3	0	0	0.25	0	0	0	0	0	0	2	0	NA	0.0740741
c2124bb2-30e1-4093-9a8a-3a188a6dc0a9	3	9	42	54	204	13	1	9	10	178	7298	9	13	13	35	2291	8	8	4	20	2235	22	7	25	54	1362	24	16	29	69	1410	17	6	18	41	301	0.20098	0.594203	0.213475	2.78348	0.136213	18	2	9	29	293	0.142157	0.537037	0.215125
c76f7fcc-2748-4b6d-805e-d21652dd5e3a	0	20	50	70	302	6	3	8	11	283	11603	16	14	2	32	3602	6	13	5	24	3564	50	31	47	128	2175	36	27	36	99	2262	27	6	17	50	504	0.165563	0.505051	0.222812	2.26671	0.0992063	36	13	28	77	534	0.254967	0.601562	0.245517
ca137611-533a-4d20-a85d-8e4c3a1eab2d	0	2	14	16	35	0	0	0	0	35	1435	3	3	1	7	442	3	4	1	8	432	3	4	6	13	271	1	1	5	7	290	1	0	3	4	55	0.114286	0.571429	0.189655	3.01299	0.0727273	0	1	2	3	51	0.0857143	0.230769	0.188192
d3709eea-ca2a-49ac-b79c-871a5473d450	2	105	61	168	666	7	2	8	10	645	26445	16	13	5	34	7422	11	11	4	26	7538	145	16	91	252	5616	185	33	115	333	5869	147	18	78	243	1306	0.364865	0.72973	0.222525	3.27931	0.186064	117	10	71	198	1183	0.297297	0.785714	0.210648
d4b80307-abbd-48bb-b52c-6dcd409699a2	0	3	11	14	47	2	0	3	3	42	1722	3	2	1	6	572	1	1	2	4	455	3	0	3	6	342	7	7	12	26	353	6	3	7	16	69	0.340426	0.615385	0.195467	3.14827	0.231884	2	0	2	4	66	0.0851064	0.666667	0.192982
dd67dec6-35dd-4efe-b913-ed4884855365	0	8	9	17	50	1	0	1	1	47	1927	3	2	1	6	616	2	0	1	3	591	7	3	16	26	330	5	2	5	12	390	5	0	3	8	85	0.16	0.666667	0.217949	3.05882	0.0941176	6	1	10	17	75	0.34	0.653846	0.227273
de8ef60b-4dbe-4aa8-adef-6f58cdfada29	4	9	46	59	197	2	2	6	8	186	7626	16	9	10	35	2593	6	14	12	32	2424	18	15	28	61	1305	16	20	22	58	1304	12	12	11	35	341	0.177665	0.603448	0.261503	2.30761	0.102639	9	1	19	29	336	0.147208	0.47541	0.257471
dfa20d2d-1ba3-476a-b4b9-21d21470bee2	0	505	350	855	5287	159	7	31	38	5077	208157	6	14	0	20	58091	3	10	2	15	58702	935	236	1408	2579	45895	947	201	1315	2463	45469	785	137	1009	1931	9743	0.365235	0.784003	0.214278	3.65882	0.198194	769	158	1045	1972	9684	0.37299	0.764637	0.211003
e2b5c926-491d-430d-8d9c-5c73d7752d1b	1	7	724	732	5654	48	61	128	189	5333	218653	362	288	82	732	67356	351	267	90	708	67055	394	1099	450	1943	41918	377	1117	456	1950	42324	120	201	118	439	8783	0.0776441	0.225128	0.207518	1.08486	0.0499829	106	220	108	434	8528	0.0767598	0.223366	0.203445
e2e6a409-b64d-463c-ac3b-e7987a3124f0	2	29	27	58	219	3	2	4	6	209	8569	2	4	7	13	2649	4	12	3	19	2584	36	5	30	71	1646	55	7	44	106	1690	51	3	32	86	399	0.392694	0.811321	0.236095	3.43642	0.215539	32	4	16	52	344	0.237443	0.732394	0.208991
e52ffa79-557a-4024-81f3-f3826c227ec5	0	50	76	126	611	16	1	13	14	576	23616	17	19	2	38	6851	16	17	8	41	6883	64	63	137	264	5011	59	53	121	233	4871	44	26	68	138	995	0.225859	0.592275	0.20427	2.89947	0.138693	50	24	78	152	1039	0.248773	0.575758	0.207344
ee963667-56b1-49bd-8896-e07b536d3014	1	11	11	23	66	1	1	1	2	62	2542	1	1	2	4	761	1	1	3	5	689	13	9	14	36	583	7	3	7	17	509	5	2	4	11	97	0.166667	0.647059	0.19057	3.39539	0.113402	11	7	8	26	130	0.393939	0.722222	0.222985
ef673d3d-2031-4036-ba25-4bc7ef04075b	0	171	56	227	996	26	0	5	5	961	39401	2	1	0	3	10850	2	3	0	5	10903	164	29	309	502	8772	144	31	276	451	8876	127	19	215	361	1863	0.36245	0.800443	0.209892	3.8136	0.193773	138	18	228	384	1899	0.385542	0.76494	0.216484
f35f7712-d5c6-47f6-98ed-704edbbc1e19	0	69	56	125	505	13	0	3	3	488	20008	2	7	5	14	5639	7	4	1	12	5732	93	14	91	198	4179	116	17	131	264	4458	95	9	92	196	952	0.388119	0.742424	0.213549	3.4766	0.205882	78	5	63	146	913	0.289109	0.737374	0.218473
fb8b5ff5-4164-4276-b75b-b0ee6bda7329	0	58	22	80	323	5	1	3	4	313	12833	2	3	0	5	3559	3	2	2	7	3610	62	14	45	121	2709	94	18	68	180	2955	84	8	44	136	623	0.421053	0.755556	0.210829	3.58373	0.218299	54	8	33	95	581	0.294118	0.785124	0.21447
feccc27e-5c2e-4339-8746-0945fee93c1e	0	6	6	12	37	1	0	0	0	36	1476	2	0	2	4	428	1	1	1	3	473	3	2	5	10	272	7	3	9	19	303	3	2	6	11	70	0.297297	0.578947	0.231023	2.50602	0.157143	1	1	3	5	64	0.135135	0.5	0.235294
Totals	56	2189	4046	6291	35659	599	239	639	878	33869	1388629	1424	1135	413	2972	411044	1316	1085	428	2829	411186	4492	4088	5618	14198	282831	4343	4040	5487	13870	283568	3042	1119	3311	7472	60147	0.20954	0.538717	0.212108	2.53982	0.124229	3085	1167	3441	7693	59862	0.215738	0.541837	0.211653
[truncated: 41 more columns]

## Sheet: Lung-AdenoCA__sum_cluster
Sample	A_T_coord_clusters	G_C_coord_clusters	Non_coord_clusters	clusters	mutations	complex	insertions	deletions	indels	substitutions	bases	A_to_T	A_to_G	A_to_C	A	a	T_to_A	T_to_C	T_to_G	T	t	G_to_C	G_to_T	G_to_A	G	g	C_to_G	C_to_A	C_to_T	C	c	tCw_to_G	tCw_to_A	tCw_to_T	tCw	tcw	tCw_per_mut	tCw_per_C	tcw_per_c	enrich_tCw	freq_tCw	wGa_to_C	wGa_to_T	wGa_to_A	wGa	wga	wGa_per_mut	wGa_per_G	wga_per_g
0176cf1d-0760-4769-a493-277f4bb7585e	0	6	196	202	1102	14	11	49	60	1004	41164	52	25	9	86	12091	55	35	16	106	11904	66	261	85	412	8753	67	256	77	400	8416	21	40	23	84	1571	0.076225	0.21	0.186668	1.12499	0.0534691	24	47	32	103	1695	0.0934664	0.25	0.193648
020fab36-c7de-4933-b2bf-dc7b019a1326	3	14	64	81	332	19	2	9	11	299	12259	5	14	5	24	3516	10	20	15	45	3789	50	25	77	152	2539	16	5	57	78	2415	13	1	27	41	521	0.123494	0.525641	0.215735	2.43651	0.0786948	37	5	48	90	475	0.271084	0.592105	0.187082
09bc8542-4ea1-4599-91b3-d606425b37e2	0	48	38	86	384	7	1	6	7	368	15088	8	3	3	14	4529	4	2	2	8	4585	73	35	73	181	3044	75	29	61	165	2930	64	15	47	126	709	0.328125	0.763636	0.24198	3.15579	0.177715	59	15	57	131	711	0.341146	0.723757	0.233574
0b19bee7-5281-4915-9d98-c20eb3e84ecf	0	8	832	840	8252	59	45	188	233	7741	317381	423	365	132	920	91800	430	364	131	925	92975	549	1701	703	2953	66660	577	1636	730	2943	65946	201	283	225	709	12861	0.0859186	0.240911	0.195023	1.23529	0.0551279	180	296	197	673	12650	0.081556	0.227904	0.189769
0ce6f3ed-bdbc-4b70-9db4-2e48f4bf644d	1	1	2	4	11	0	0	0	0	11	451	0	0	1	1	173	2	0	0	2	126	2	2	3	7	84	0	0	1	1	68	0	0	0	0	18	0	0	0.264706	0	0	2	1	1	4	18	0.363636	0.571429	0.214286
14bf9bfb-14d6-4cac-a556-828f680e8a15	2	26	74	102	468	14	1	7	8	438	17958	12	17	6	35	5292	16	21	6	43	5110	31	49	70	150	3708	44	58	108	210	3848	26	16	58	100	781	0.213675	0.47619	0.202963	2.3462	0.128041	16	9	38	63	758	0.134615	0.42	0.204423
15e097e3-e468-466c-8e57-b59fba90bbf2	1	7	41	49	177	0	0	2	2	169	6929	10	9	1	20	2112	14	4	4	22	2124	10	36	8	54	1330	13	44	16	73	1363	5	6	6	17	288	0.0960452	0.232877	0.211299	1.10212	0.0590278	3	10	2	15	283	0.0847458	0.277778	0.212782
199bbb0f-996c-40c1-b06d-2066f04be778	0	15	157	172	897	6	4	18	22	853	34973	50	34	12	96	10126	56	28	9	93	10145	53	199	71	323	7381	56	204	81	341	7321	21	36	33	90	1383	0.100334	0.26393	0.188909	1.39713	0.0650759	17	35	29	81	1369	0.090301	0.250774	0.185476
23d77176-dfed-4bee-ac96-9934377d8d81	1	18	968	987	9830	80	57	201	258	9314	381874	594	452	211	1257	109354	602	466	222	1290	109943	547	2001	892	3440	81548	559	1970	798	3327	81029	158	301	251	710	15651	0.0722279	0.213405	0.193153	1.10485	0.0453645	165	317	309	791	15413	0.080468	0.229942	0.189005
23d86395-9e20-4cf9-bf7e-f76544a1f772	2	35	31	68	256	17	0	2	2	236	9676	5	6	2	13	2539	3	1	3	7	2640	25	9	52	86	2226	51	11	68	130	2271	37	2	38	77	433	0.300781	0.592308	0.190665	3.10654	0.177829	14	1	24	39	396	0.152344	0.453488	0.177898
2bde43e2-fd4e-413e-adc7-c50bca75d358	0	14	301	315	1993	15	10	48	58	1878	76998	103	55	25	183	21744	85	56	10	151	21971	135	537	128	800	16692	141	482	121	744	16591	37	67	24	128	2991	0.0642248	0.172043	0.180278	0.954318	0.0427951	24	76	31	131	3026	0.0657301	0.16375	0.181284
309f5324-5608-4f62-b744-5ab268b70927	0	0	6	6	13	0	0	0	0	13	533	1	2	0	3	176	3	1	0	4	190	0	3	1	4	79	1	0	1	2	88	1	0	0	1	29	0.0769231	0.5	0.329545	1.51724	0.0344828	0	0	1	1	26	0.0769231	0.25	0.329114
37d0cf1b-1743-4852-8073-372b16b5c17d	0	1	6	7	15	0	0	0	0	15	615	0	2	1	3	210	0	2	2	4	182	2	0	2	4	101	2	0	2	4	122	1	0	0	1	19	0.0666667	0.25	0.155738	1.60526	0.0526316	1	0	1	2	17	0.133333	0.5	0.168317
3b20d548-2a7d-4031-85a1-425ca7201d7a	0	16	1247	1263	15984	119	123	474	597	14817	607497	900	740	267	1907	186400	946	733	247	1926	184901	1075	2877	1458	5410	117777	1073	2978	1523	5574	118419	446	579	567	1592	24920	0.0995996	0.285612	0.210439	1.35722	0.0638844	484	576	543	1603	25052	0.100288	0.296303	0.212707
46693a2b-5105-4770-a9e1-031dfedeb694	0	30	139	169	929	20	7	13	20	874	35834	43	27	14	84	10628	50	26	27	103	10608	84	123	138	345	7325	68	139	135	342	7273	37	31	91	159	1412	0.171152	0.464912	0.194143	2.39469	0.112606	43	24	83	150	1458	0.161464	0.434783	0.199044
49dec0c2-8e75-4f44-a253-82b2ea605890	3	29	211	243	1339	7	9	13	22	1297	53177	49	117	181	347	16378	49	91	181	321	16181	69	74	159	302	10397	98	88	141	327	10221	79	26	94	199	2300	0.148618	0.608563	0.225027	2.7044	0.0865217	53	13	115	181	2372	0.135176	0.599338	0.228143
52910a60-bb15-4ba5-9d09-50d8ee6a445b	2	5	10	17	105	9	1	2	3	93	3813	1	1	1	3	1240	0	6	3	9	1135	18	3	27	48	712	10	2	21	33	726	7	1	15	23	174	0.219048	0.69697	0.239669	2.90805	0.132184	15	2	21	38	173	0.361905	0.791667	0.242978
53bb7112-3e38-45fe-a9c4-1b0871babf4a	0	16	312	328	2096	17	22	43	65	1973	80893	104	72	15	191	23190	115	68	14	197	23276	127	506	150	783	17307	117	534	151	802	17120	29	82	31	142	3204	0.0677481	0.177057	0.18715	0.946074	0.0443196	39	87	42	168	3249	0.0801527	0.214559	0.187728
53d32d8b-5649-42b0-8c52-2c39af2a961b	0	3	63	66	291	3	0	6	6	273	11193	9	10	4	23	3116	17	15	10	42	3178	32	53	36	121	2483	12	53	22	87	2416	2	11	6	19	445	0.0652921	0.218391	0.184189	1.18569	0.0426966	16	2	14	32	481	0.109966	0.264463	0.193717
5a7f3c88-ef02-4e97-8009-5622245b6a09	5	0	6	11	25	1	0	0	0	24	984	0	7	1	8	294	3	5	2	10	321	0	0	2	2	200	0	2	2	4	169	0	0	2	2	42	0.08	0.5	0.248521	2.0119	0.047619	0	0	1	1	47	0.04	0.5	0.235
6726c157-f688-491d-8b56-35628645df89	1	9	28	38	122	4	0	3	3	112	4592	7	2	5	14	1368	4	5	5	14	1311	8	17	12	37	975	11	22	14	47	938	1	0	2	3	183	0.0245902	0.0638298	0.195096	0.327171	0.0163934	6	2	7	15	174	0.122951	0.405405	0.178462
68c2a355-862c-4657-b296-5776ed8447b0	1	2	20	23	105	4	0	2	2	96	3936	3	5	9	17	1159	3	10	2	15	1142	16	4	23	43	914	8	2	11	21	721	7	1	6	14	152	0.133333	0.666667	0.210818	3.16228	0.0921053	11	1	11	23	175	0.219048	0.534884	0.191466
9c7b3ac8-1352-49cd-8a8c-df6b19f6fd64	0	0	1	1	2	0	0	0	0	2	82	0	0	0	0	10	0	0	0	0	25	0	0	1	1	17	0	1	0	1	30	0	0	0	0	4	0	0	0.133333	0	0	0	0	0	0	2	0	0	0.117647
9ffcb7fa-424c-4f93-87a7-ce5e9053c613	0	10	231	241	1405	5	10	36	46	1329	54489	64	45	18	127	14821	96	42	25	163	14940	82	319	99	500	12279	90	314	135	539	12449	23	40	27	90	2186	0.0640569	0.166976	0.175596	0.950907	0.0411711	16	44	26	86	2056	0.06121	0.172	0.16744
b7f11036-7ac4-41bc-a9a4-64162725fdfc	1	74	100	175	895	17	4	9	13	855	35055	7	14	9	30	9800	11	14	6	31	10400	148	35	195	378	7289	177	42	197	416	7566	143	22	145	310	1667	0.346369	0.745192	0.220328	3.3822	0.185963	119	17	124	260	1550	0.290503	0.687831	0.212649
bce88385-4a1b-4a8c-920c-060f6a2675d4	0	28	169	197	1059	16	10	23	33	992	40672	43	32	16	91	11902	53	29	17	99	11943	93	209	125	427	8487	69	213	93	375	8340	30	47	52	129	1670	0.121813	0.344	0.20024	1.71794	0.0772455	67	37	64	168	1647	0.15864	0.393443	0.194062
bd3e88b3-b37c-4641-85fa-d8125ba324ca	0	2	1240	1242	17614	135	106	396	502	16718	685438	1321	467	192	1980	198832	1353	454	184	1991	198817	690	4593	903	6186	143457	778	4844	939	6561	144332	179	787	196	1162	27005	0.0659703	0.177107	0.187103	0.946574	0.0430291	154	767	152	1073	26737	0.0609175	0.173456	0.186376
bf7462a2-394f-4838-bcb6-4d0126fa48b1	3	12	27	42	179	9	0	5	5	161	6601	5	5	5	15	1954	5	4	5	14	2003	28	6	44	78	1327	10	8	36	54	1317	7	1	18	26	230	0.145251	0.481481	0.174639	2.757	0.113043	19	0	24	43	292	0.240223	0.551282	0.220045
c437535b-2acc-4236-beae-94e2c1336830	3	16	42	61	251	11	0	4	4	234	9594	7	12	4	23	2769	9	15	7	31	2755	49	26	42	117	2093	19	14	30	63	1977	11	4	11	26	366	0.103586	0.412698	0.185129	2.22925	0.0710383	34	12	23	69	412	0.2749	0.589744	0.196847
cd0aeed5-93a1-4287-8a88-fe6b7b5e3983	5	41	72	118	716	46	0	2	2	660	27060	7	15	24	46	8274	3	16	27	46	8357	92	14	237	343	5307	86	10	129	225	5122	62	6	83	151	1182	0.210894	0.671111	0.230769	2.90815	0.12775	71	7	142	220	1225	0.307263	0.641399	0.230827
d5443922-fea5-4ff0-bd6e-8ce04e1951d8	0	12	302	314	2092	14	22	34	56	1981	81221	117	80	21	218	23999	126	84	11	221	24285	110	492	130	732	16493	113	551	146	810	16444	37	83	51	171	3323	0.08174	0.211111	0.20208	1.04469	0.0514595	23	84	42	149	3195	0.0712237	0.203552	0.193719
d9cd7f95-07d3-4b87-be83-87340b08d249	2	1	10	13	91	4	0	0	0	85	3485	1	3	4	8	989	2	4	3	9	1018	5	0	9	14	699	11	2	41	54	779	9	0	21	30	174	0.32967	0.555556	0.223363	2.48723	0.172414	1	0	3	4	125	0.043956	0.285714	0.178827
dd09c7aa-744a-413d-839f-e75e1825f9f9	2	3	6	11	25	0	0	2	2	23	943	1	3	1	5	294	0	2	3	5	263	6	0	4	10	219	2	0	1	3	167	0	0	0	0	42	0	0	0.251497	0	0	5	0	2	7	55	0.28	0.7	0.251142
de614a3e-1c0d-49c7-a2f1-28bc58e6e5c7	1	4	80	85	416	8	2	15	17	382	15662	26	16	5	47	4337	22	15	5	42	4316	17	71	28	116	3503	30	87	60	177	3506	8	12	20	40	623	0.0961538	0.225989	0.177695	1.27178	0.0642055	4	12	8	24	645	0.0576923	0.206897	0.184128
fa2c3620-7e82-4b12-b135-87986f0f2890	4	16	24	44	208	12	1	5	6	187	7667	5	2	2	9	2467	2	2	2	6	2402	26	7	49	82	1435	33	11	46	90	1363	24	9	33	66	323	0.317308	0.733333	0.236977	3.09453	0.204334	19	3	32	54	347	0.259615	0.658537	0.241812
fa6a60f5-8949-4e01-9435-d3117601627f	6	6	16	28	96	4	1	0	1	90	3690	6	7	5	18	1161	1	9	2	12	1011	3	0	17	20	769	11	1	28	40	749	7	0	15	22	146	0.229167	0.55	0.194927	2.82158	0.150685	1	0	8	9	162	0.09375	0.45	0.210663
fa8844f8-c4b6-487a-8187-e30c12a7a453	3	5	82	90	387	1	3	14	17	363	14883	27	24	16	67	4346	40	26	21	87	4440	20	58	26	104	3070	18	62	25	105	3027	7	12	9	28	618	0.0723514	0.266667	0.204163	1.30615	0.0453074	8	13	5	26	596	0.0671835	0.25	0.194137
Totals	52	533	7154	7739	70162	697	452	1631	2083	65960	2704360	4016	2690	1227	7933	793390	4190	2675	1229	8094	794712	4341	14345	6079	24765	558679	4446	14675	6047	25168	557579	1740	2521	2227	6488	109646	0.0924717	0.257788	0.196647	1.31092	0.0591722	1750	2515	2262	6527	109064	0.0930276	0.263557	0.195218
[truncated: 41 more columns]

## Sheet: Lung-SCC__sum_cluster
Sample	A_T_coord_clusters	G_C_coord_clusters	Non_coord_clusters	clusters	mutations	complex	insertions	deletions	indels	substitutions	bases	A_to_T	A_to_G	A_to_C	A	a	T_to_A	T_to_C	T_to_G	T	t	G_to_C	G_to_T	G_to_A	G	g	C_to_G	C_to_A	C_to_T	C	c	tCw_to_G	tCw_to_A	tCw_to_T	tCw	tcw	tCw_per_mut	tCw_per_C	tcw_per_c	enrich_tCw	freq_tCw	wGa_to_C	wGa_to_T	wGa_to_A	wGa	wga	wGa_per_mut	wGa_per_G	wga_per_g
0bbc7ede-5022-4084-925c-d65baaf7abc2	0	5	315	320	1978	9	11	58	69	1824	74784	107	112	28	247	22577	118	102	30	250	23246	126	416	142	684	14446	108	430	105	643	14515	33	74	21	128	3031	0.0647118	0.199067	0.208818	0.953301	0.0422303	39	82	40	161	2903	0.0813953	0.23538	0.200955
0e6654c9-cd5e-4f94-a6d4-54f2bb16de1f	0	2	138	140	778	5	6	12	18	739	30299	72	47	21	140	9056	59	40	20	119	9461	42	138	55	235	6062	56	124	65	245	5720	20	38	18	76	1234	0.0976864	0.310204	0.215734	1.4379	0.0615883	16	29	16	61	1289	0.0784062	0.259574	0.212636
1c3df485-8e75-4378-87f6-c6463a520624	0	31	104	135	713	6	3	13	16	684	28044	28	24	5	57	8112	17	26	4	47	8288	107	123	76	306	5804	75	124	75	274	5840	44	34	28	106	1200	0.148668	0.386861	0.205479	1.88273	0.0883333	88	26	42	156	1195	0.218794	0.509804	0.205892
2045c788-9ea8-4ea5-a5e3-65fc16a62adb	0	188	725	913	7960	62	24	95	119	7709	316069	299	228	93	620	92727	315	264	98	677	91546	1256	816	1245	3317	66258	1138	825	1132	3095	65538	846	255	693	1794	13729	0.225377	0.579645	0.209482	2.76704	0.130672	953	253	778	1984	14081	0.249246	0.598131	0.212518
24badf07-8615-48a3-8d6e-45c3d783f18d	1	9	32	42	148	6	0	3	3	138	5658	4	7	3	14	1650	6	2	7	15	1756	20	14	26	60	1118	5	12	32	49	1134	4	2	12	18	236	0.121622	0.367347	0.208113	1.76513	0.0762712	13	3	18	34	223	0.22973	0.566667	0.199463
25224aa0-cfdd-48ec-92e5-8f3992a3e574	0	18	461	479	3720	45	36	98	134	3460	141860	197	173	41	411	42898	212	165	37	414	43173	239	830	260	1329	28299	237	796	273	1306	27490	99	163	80	342	5636	0.0919355	0.261868	0.20502	1.27728	0.0606813	94	179	90	363	5756	0.0975806	0.273138	0.203399
2fe2433b-9a55-431f-a869-2b5a63e8e8fc	0	6	252	258	1567	13	9	47	56	1452	59532	83	35	15	133	17357	67	38	10	115	17675	91	400	122	613	12192	84	419	88	591	12308	37	92	28	157	2396	0.100191	0.265651	0.19467	1.36462	0.0655259	34	81	38	153	2385	0.0976388	0.249592	0.19562
34881c6b-f59f-42c0-9f29-9c5c47262ae6	0	40	84	124	571	4	4	11	15	544	22304	20	22	8	50	6567	19	23	12	54	6524	73	69	91	233	4570	62	57	88	207	4643	45	18	51	114	882	0.19965	0.550725	0.189963	2.89911	0.129252	55	22	60	137	935	0.23993	0.587983	0.204595
369c06f2-8904-49cb-99d1-dd297ed0cd0c	1	36	47	84	405	11	1	7	8	386	15826	3	9	7	19	4606	8	6	3	17	4667	74	37	88	199	3319	44	43	64	151	3234	34	25	46	105	679	0.259259	0.695364	0.209957	3.31194	0.154639	60	24	68	152	737	0.375309	0.763819	0.222055
387c6519-6529-4074-a5ab-00f8052a5732	0	1	271	272	1693	9	14	39	53	1615	66215	128	92	28	248	19853	109	104	34	247	19580	90	337	141	568	13301	86	307	159	552	13481	24	48	43	115	2636	0.0679268	0.208333	0.195534	1.06546	0.0436267	19	61	29	109	2597	0.0643828	0.191901	0.195248
43aa4123-0fe2-4071-8a81-cbdd0410b917	0	11	52	63	364	10	5	2	7	340	13940	19	13	6	38	4198	17	13	2	32	4175	32	33	55	120	2716	33	50	67	150	2851	14	13	39	66	595	0.181319	0.44	0.208699	2.1083	0.110924	18	9	34	61	556	0.167582	0.508333	0.204713
448af8b4-e071-48b0-a65b-b4ad17afdc0c	0	2	93	95	499	6	5	14	19	461	18901	22	32	10	64	5772	35	41	11	87	5803	37	77	45	159	3628	29	80	42	151	3698	13	13	8	34	734	0.0681363	0.225166	0.198486	1.13442	0.0463215	16	19	8	43	749	0.0861723	0.27044	0.20645
45e16b70-c3ec-493e-86d1-505ffdf5056c	0	24	260	284	1768	12	10	51	61	1668	68388	91	79	43	213	20887	86	78	35	199	20812	155	250	206	611	13290	172	285	188	645	13399	103	69	93	265	2917	0.149887	0.410853	0.217703	1.88722	0.0908468	87	46	114	247	2783	0.139706	0.404255	0.209406
48f68f73-3ac0-44ac-ba12-b8889fcb7f38	0	12	99	111	516	4	3	8	11	492	20172	34	23	10	67	6273	38	36	8	82	6129	31	87	48	166	3935	41	89	47	177	3835	20	20	17	57	815	0.110465	0.322034	0.212516	1.51534	0.0699387	19	17	9	45	817	0.0872093	0.271084	0.207624
4c2ad4a0-5d57-4e27-9f35-058b2f205f50	0	7	298	305	1935	16	23	121	144	1738	71258	109	82	23	214	21617	113	98	27	238	21169	154	314	183	651	14317	148	309	178	635	14155	61	69	83	213	2869	0.110078	0.335433	0.202685	1.65495	0.0742419	58	62	65	185	2892	0.0956072	0.284178	0.201998
4c3840df-9824-40db-879e-6d24adc8c155	0	32	131	163	790	4	8	17	25	749	30709	26	28	9	63	9100	35	37	7	79	9221	70	121	100	291	6141	84	127	105	316	6247	49	27	53	129	1283	0.163291	0.408228	0.205379	1.98768	0.100546	39	25	56	120	1241	0.151899	0.412371	0.202084
504d4cb0-d2dd-420d-82e6-9ec14434a0fc	1	29	236	266	1603	19	10	23	33	1518	62238	77	71	15	163	18382	66	67	26	159	18673	92	319	145	556	12557	165	306	169	640	12626	84	62	67	213	2545	0.132876	0.332813	0.201568	1.65112	0.0836935	51	60	63	174	2484	0.108546	0.31295	0.197818
649f2c20-5b50-40a8-a6fd-9a51f3d5b9df	0	11	280	291	1752	19	14	45	59	1643	67363	130	89	36	255	20746	101	81	19	201	20664	150	318	159	627	12934	113	280	167	560	13019	56	51	61	168	2818	0.0958904	0.3	0.216453	1.38598	0.0596167	74	69	54	197	2695	0.112443	0.314195	0.208366
6962bc97-fbb8-4220-a600-e3c251e245cb	0	20	159	179	926	7	10	25	35	868	35588	60	57	17	134	10987	60	84	21	165	11015	89	119	68	276	6817	102	115	76	293	6769	52	26	30	108	1472	0.116631	0.368601	0.217462	1.69501	0.0733696	56	24	26	106	1429	0.114471	0.384058	0.209623
706868b5-4920-433a-bea3-92e9bf83059b	0	23	243	266	1612	22	9	43	52	1501	61541	73	68	23	164	18757	82	87	22	191	18799	163	253	196	612	12036	141	251	142	534	11949	80	51	67	198	2647	0.122829	0.370787	0.221525	1.67379	0.0748017	95	65	77	237	2624	0.147022	0.387255	0.218013
71a2b4a2-88dd-4911-a67e-70b3309c4a12	0	8	231	239	1470	13	14	39	53	1374	56334	90	85	27	202	17408	96	100	25	221	17038	110	251	84	445	11016	135	252	119	506	10872	61	53	39	153	2229	0.104082	0.302372	0.205022	1.47482	0.0686406	50	45	23	118	2311	0.0802721	0.265169	0.209786
7731ef7f-25bd-42f5-9a20-be249306a711	0	119	75	194	852	16	2	6	8	820	33620	6	6	4	16	9129	8	4	2	14	9299	159	49	181	389	7551	176	44	181	401	7641	133	18	122	273	1482	0.320423	0.680798	0.193954	3.51011	0.184211	120	22	136	278	1531	0.326291	0.714653	0.202755
79eb7bba-f0d8-462c-add7-20a2fb7843e1	0	22	165	187	1037	13	6	21	27	972	39852	50	42	9	101	12020	43	56	11	110	11818	111	162	118	391	8023	85	171	114	370	7991	38	40	49	127	1619	0.122469	0.343243	0.202603	1.69417	0.0784435	66	33	54	153	1702	0.147541	0.391304	0.21214
7ac0b303-d685-4fa5-bfec-34d2ba1dbc8e	0	37	549	586	4640	58	44	95	139	4383	179703	257	352	81	690	55011	284	331	72	687	54854	364	722	473	1559	34797	378	687	382	1447	35041	215	142	143	500	7330	0.107759	0.345543	0.209184	1.65186	0.0682128	207	152	203	562	7249	0.121121	0.360487	0.208323
7dc5f8ba-0080-43d3-8426-bd527a970761	2	3	165	170	1025	19	8	29	37	953	39073	53	64	21	138	11162	61	62	26	149	11800	59	140	76	275	7750	83	185	123	391	8361	42	37	44	123	1653	0.12	0.314578	0.197704	1.59116	0.0744102	24	31	21	76	1462	0.0741463	0.276364	0.188645
84e601b7-dfa5-4cd5-9fef-07f03967a0d4	0	18	331	349	2267	36	19	49	68	2135	87535	138	122	41	301	26922	139	122	42	303	26626	175	368	204	747	16992	153	435	196	784	16995	72	77	69	218	3524	0.0961623	0.278061	0.207355	1.34099	0.0618615	77	59	79	215	3629	0.094839	0.287818	0.213571
89c48e53-c8a9-4518-b3b8-509cdcaff52b	0	4	165	169	886	8	13	26	39	822	33702	54	70	14	138	10351	66	62	23	151	10258	49	128	81	258	6658	44	130	101	275	6435	17	35	32	84	1417	0.0948081	0.305455	0.220202	1.38716	0.0592802	17	29	14	60	1397	0.0677201	0.232558	0.209823
8cf9b32d-3d6f-4898-8c7a-89511b754021	0	91	23	114	395	9	0	2	2	382	15662	0	4	0	4	4483	3	1	0	4	4695	76	16	60	152	3240	110	16	96	222	3244	100	10	76	186	822	0.470886	0.837838	0.253391	3.3065	0.226277	66	13	44	123	766	0.311392	0.809211	0.23642
935b113e-f5ed-4a07-8e1d-1603daba7f40	0	13	212	225	1389	13	7	17	24	1308	53628	57	78	13	148	16219	80	60	15	155	15259	88	291	102	481	11075	114	292	118	524	11075	47	50	40	137	2109	0.0986321	0.26145	0.190429	1.37296	0.0649597	34	65	33	132	2224	0.0950324	0.274428	0.200813
9623d295-c23d-4f2f-827c-69f767a26f1f	1	7	288	296	1961	8	14	44	58	1847	75727	122	131	26	279	22991	125	113	26	264	22670	138	356	156	650	15185	140	359	155	654	14881	41	69	40	150	3009	0.0764916	0.229358	0.202204	1.13429	0.0498504	41	72	36	149	3079	0.0759816	0.229231	0.202766
96dc785c-8417-4813-8d15-c32b22d78b74	1	18	431	450	3007	14	28	70	98	2824	115784	168	207	45	420	36386	193	175	52	420	35440	209	474	313	996	22122	182	514	292	988	21836	70	86	117	273	4672	0.0907882	0.276316	0.213959	1.29145	0.0584332	76	104	131	311	4842	0.103425	0.312249	0.218877
a762dd44-a8ac-4269-8163-bbf6d0f8d4b3	0	94	280	374	2310	57	13	42	55	2167	88847	74	81	32	187	26442	63	65	17	145	26222	298	300	302	900	18127	290	289	356	935	18056	206	98	241	545	3882	0.235931	0.582888	0.214998	2.71113	0.140392	221	83	188	492	3868	0.212987	0.546667	0.213383
a96eddfc-3afb-4bf8-a440-c91778113fbd	0	9	634	643	4820	39	46	103	149	4561	187001	408	289	111	808	57620	407	295	101	803	57504	342	758	364	1464	36087	329	761	396	1486	35790	137	159	145	441	7511	0.0914938	0.29677	0.209863	1.41411	0.0587139	137	155	99	391	7532	0.0811203	0.267077	0.208718
abc94013-71f5-4ac6-88a4-01b4ef9f9d2f	3	3	161	167	919	7	7	35	42	844	34604	77	75	15	167	10709	63	62	15	140	10831	56	130	65	251	6419	69	139	78	286	6645	29	26	14	69	1477	0.0750816	0.241259	0.222272	1.08542	0.0467163	22	21	19	62	1447	0.0674646	0.247012	0.225425
ad41f1f3-e38e-4418-9c16-52bca5719f39	0	6	119	125	665	4	8	12	20	626	25666	33	47	21	101	7796	45	37	5	87	7921	40	96	58	194	4926	63	107	74	244	5023	33	21	30	84	1096	0.126316	0.344262	0.218196	1.57776	0.0766423	10	17	14	41	1049	0.0616541	0.21134	0.212952
b7a7d93b-38a7-4fc3-a433-3bb0a8cb7c42	1	5	82	88	407	6	3	14	17	375	15375	27	23	7	57	4760	20	18	9	47	4593	40	50	44	134	2971	23	65	49	137	3051	9	15	20	44	640	0.108108	0.321168	0.209767	1.53107	0.06875	22	9	19	50	657	0.12285	0.373134	0.221138
b88f014e-bc0f-4775-8228-39e0b471c3b0	0	13	713	726	6215	45	70	164	234	5851	239891	413	317	94	824	73117	400	326	87	813	72282	429	1206	473	2108	47277	411	1239	456	2106	47215	116	241	132	489	9360	0.0786806	0.232194	0.198242	1.17126	0.0522436	127	248	132	507	9766	0.0815768	0.240512	0.20657
c48d7f4a-e98a-4077-a749-eb9f56f05b84	1	15	314	330	2185	18	17	52	69	2050	84050	107	112	39	258	25526	124	130	38	292	25798	122	395	158	675	16221	189	443	193	825	16505	90	85	77	252	3400	0.115332	0.305455	0.205998	1.4828	0.0741176	51	85	41	177	3272	0.0810069	0.262222	0.201714
d18c6e64-9598-488a-8ab3-3652072f9277	1	7	487	495	3590	15	54	73	127	3385	138785	249	174	57	480	42705	254	182	45	481	42076	231	712	252	1195	26906	227	759	243	1229	27098	70	147	70	287	5491	0.0799443	0.233523	0.202635	1.15243	0.0522673	89	148	75	312	5642	0.0869081	0.261088	0.209693
d2ab2555-7288-47a4-a80c-bf62d65b67b8	1	3	119	123	630	7	13	17	30	571	23411	29	42	12	83	7115	36	34	12	82	7190	42	96	47	185	4438	42	109	70	221	4668	22	25	28	75	1012	0.119048	0.339367	0.216795	1.56538	0.0741107	20	13	13	46	920	0.0730159	0.248649	0.207301
d54ca81c-1bcc-41ea-b17a-9f7249ebe9c1	0	14	35	49	248	6	1	4	5	235	9635	11	13	4	28	2826	5	9	3	17	3067	38	17	32	87	1854	24	24	55	103	1888	9	10	33	52	452	0.209677	0.504854	0.239407	2.10877	0.115044	26	5	22	53	423	0.21371	0.609195	0.228155
e7ebc6fb-0926-4c8a-a67b-0c6b9c1ffaba	0	49	66	115	639	19	1	12	13	601	24641	7	11	2	20	7288	12	9	3	24	6863	112	34	128	274	5129	104	30	149	283	5361	82	15	105	202	1037	0.316119	0.713781	0.193434	3.69005	0.194793	83	18	85	186	1137	0.29108	0.678832	0.221681
e9cb8877-8e83-46c0-93f0-ea20530c9400	0	91	318	409	2439	27	17	35	52	2332	95612	111	82	30	223	28567	94	93	16	203	28617	276	329	380	985	19277	249	309	363	921	19151	166	85	237	488	4185	0.200082	0.529859	0.218526	2.42469	0.116607	193	79	226	498	4241	0.204182	0.505584	0.220003
ee6cc68e-8d2a-41ee-82c6-0fecdf7e6259	0	3	85	88	449	1	5	8	13	427	17507	28	36	12	76	5221	34	37	13	84	5417	27	70	41	138	3498	19	65	45	129	3371	8	10	14	32	711	0.0712695	0.248062	0.210917	1.17611	0.045007	16	14	10	40	708	0.0890869	0.289855	0.202401
efe4d5dd-fffb-41df-ab86-be06cc16646f	0	11	146	157	844	6	8	24	32	789	32349	50	41	9	100	9814	50	46	15	111	9900	51	175	64	290	6363	59	138	91	288	6272	27	31	39	97	1347	0.114929	0.336806	0.214764	1.56826	0.0720119	21	35	19	75	1301	0.0888626	0.258621	0.204463
fab3d6f4-de1c-4d6c-bdea-ac39a7884657	0	4	54	58	281	6	1	7	8	262	10742	12	29	6	47	3359	14	22	7	43	3400	21	28	23	72	1960	31	37	32	100	2023	18	10	15	43	455	0.153025	0.43	0.224913	1.91185	0.0945055	14	8	6	28	386	0.0996441	0.388889	0.196939
fb0c6353-a90c-45e2-9355-7cd16cf756ff	0	56	1235	1291	13271	99	130	348	478	12402	508482	781	729	184	1694	154219	712	700	157	1569	154810	899	2626	900	4425	99078	982	2707	1025	4714	100375	378	533	364	1275	20674	0.0960741	0.270471	0.205968	1.31317	0.0616717	325	494	296	1115	20233	0.0840178	0.251977	0.204213
Totals	14	1230	11763	13007	90139	858	754	2080	2834	84827	3477907	4994	4553	1357	10904	1051288	4994	4543	1270	10807	1048624	7653	15050	8630	31333	688680	7634	15335	8814	31783	689315	3954	3278	3873	11105	142950	0.123199	0.349401	0.20738	1.68483	0.0776845	4039	3213	3723	10975	143145	0.121756	0.35027	0.207854
[truncated: 41 more columns]

## Sheet: Bladder-TCC_sum_scattered
Sample	A_T_coord_clusters	G_C_coord_clusters	Non_coord_clusters	clusters	mutations	complex	insertions	deletions	indels	substitutions	bases	A_to_T	A_to_G	A_to_C	A	a	T_to_A	T_to_C	T_to_G	T	t	G_to_C	G_to_T	G_to_A	G	g	C_to_G	C_to_A	C_to_T	C	c	tCw_to_G	tCw_to_A	tCw_to_T	tCw	tcw	tCw_per_mut	tCw_per_C	tcw_per_c	enrich_tCw	freq_tCw	wGa_to_C	wGa_to_T	wGa_to_A	wGa	wga	wGa_per_mut	wGa_per_G	wga_per_g
0c7aca3f-e006-4de3-afc2-20b4f727d4fd	0	0	0	0	15177	45	145	296	441	14626	599666	628	1393	324	2345	178787	611	1417	331	2359	177987	1383	1063	2586	5032	121453	1310	1032	2548	4890	121439	922	298	841	2061	24721	0.135798	0.421472	0.203567	2.07043	0.0833704	965	295	836	2096	24739	0.138104	0.416534	0.203692
2b142863-b963-4cc9-8f8f-c72503c93390	0	0	0	0	24381	84	218	402	620	23597	967477	682	1256	261	2199	283227	605	1126	229	1960	285926	3257	1369	4657	9283	197921	3691	1434	5030	10155	200403	2976	555	2923	6454	43231	0.264714	0.635549	0.21572	2.94617	0.149291	2633	499	2648	5780	42062	0.23707	0.622644	0.212519
301d6ce3-4099-4c1d-8e50-c04b7ce91450	0	0	0	0	29814	135	173	430	603	29001	1189041	465	1472	179	2116	347697	477	1417	198	2092	349261	4152	1250	7014	12416	246671	4060	1276	7041	12377	245412	3390	513	4307	8210	52473	0.275374	0.663327	0.213816	3.10233	0.156461	3443	492	4250	8185	52383	0.274535	0.65923	0.21236
418a3dec-96ff-4719-becb-e1a8260cce2f	0	0	0	0	38242	116	431	1321	1752	36033	1477353	1862	5315	1526	8703	439955	1873	5129	1450	8452	439590	1992	2701	4826	9519	298856	1974	2519	4866	9359	298952	618	504	1223	2345	58785	0.06132	0.250561	0.196637	1.27423	0.0398911	616	575	1191	2382	58609	0.0622875	0.250236	0.196111
448fe471-3f4e-4dc8-a4e0-6f147dc93abe	0	0	0	0	31669	136	149	338	487	30965	1269565	338	946	213	1497	372288	391	945	201	1537	372097	5473	1383	7138	13994	262702	5603	1287	7047	13937	262478	4751	681	4595	10027	57936	0.316619	0.719452	0.220727	3.25946	0.17307	4663	676	4618	9957	58032	0.314408	0.711519	0.220904
45a7949d-e63f-4956-866c-df51257032de	0	0	0	0	19666	70	116	252	368	19176	786216	362	839	242	1443	225036	370	771	248	1389	225374	2396	1055	4733	8184	168012	2306	933	4921	8160	167794	1849	321	2173	4343	33934	0.220838	0.53223	0.202236	2.63173	0.127984	1927	362	2093	4382	33430	0.222821	0.535435	0.198974
4838b5a9-968c-4178-bffb-3fafe1f6dc09	0	0	0	0	19612	43	228	601	829	18664	765224	910	1749	335	2994	221898	891	1702	353	2946	222824	1070	2237	3021	6328	159030	1071	2218	3107	6396	161472	454	376	622	1452	30003	0.0740363	0.227017	0.185809	1.22177	0.0483952	434	363	565	1362	29437	0.0694473	0.215234	0.185103
7d2a22eb-7344-4cba-ad7d-94c3f9ef3d7c	0	0	0	0	9633	38	184	118	302	9279	380439	150	310	81	541	109160	176	295	81	552	110697	1307	434	1855	3596	79257	1831	461	2298	4590	81325	1543	209	1272	3024	17442	0.313921	0.658824	0.214473	3.07183	0.173375	1087	176	992	2255	16375	0.234091	0.627086	0.206606
804ffa2e-158b-447d-945c-707684134c87	0	0	0	0	12856	41	188	371	559	12198	500118	606	1646	151	2403	149155	632	1636	148	2416	150657	610	921	2086	3617	99868	687	951	2124	3762	100438	435	212	522	1169	19868	0.0909303	0.310739	0.197814	1.57087	0.0588383	350	166	504	1020	19518	0.0793404	0.282002	0.195438
8c619cbc-9e91-4716-9711-5236e55d8f46	0	0	0	0	8745	19	235	155	390	8318	341038	156	353	103	612	99303	180	328	113	621	98488	1090	461	2019	3570	72115	1045	441	2029	3515	71132	853	174	1054	2081	14787	0.237965	0.592034	0.207881	2.84795	0.140732	878	198	1036	2112	15021	0.241509	0.591597	0.208292
91f458e6-64b7-454d-a542-b0aa23638fd8	0	0	0	0	20750	91	277	1037	1314	19230	788430	866	2049	1087	4002	230060	963	2039	1049	4051	230620	1330	1177	3063	5570	163864	1338	1171	3098	5607	163886	358	280	749	1387	31243	0.0668434	0.247369	0.190639	1.29758	0.0443939	364	302	722	1388	31177	0.0668916	0.249192	0.190261
94108975-b7a0-40ba-ad39-e44cc62e8cc0	0	0	0	0	58514	210	293	743	1036	56814	2329374	3228	3958	1188	8374	689812	3257	3963	1262	8482	689890	7200	4897	7980	20077	475111	7048	5000	7833	19881	474561	4983	1384	4180	10547	98793	0.180247	0.530507	0.208178	2.54834	0.106759	4981	1370	4370	10721	99406	0.183221	0.533994	0.209227
973d0577-8ca4-44a1-817f-1d3c1bada151	0	0	0	0	13115	40	250	510	760	12268	502988	620	778	344	1742	148389	604	789	361	1754	148006	1092	968	2290	4350	103216	1150	886	2386	4422	103377	702	226	721	1649	20656	0.125734	0.372908	0.199812	1.86629	0.0798315	685	231	708	1624	20750	0.123828	0.373333	0.201035
abd2d959-d5ed-4eb3-9759-67eb1aa23325	0	0	0	0	13249	36	204	281	485	12668	519388	425	689	273	1387	152732	448	677	312	1437	154377	1308	1092	2210	4610	105410	1509	1132	2593	5234	106869	1117	360	1245	2722	22423	0.205449	0.520061	0.209818	2.47863	0.121393	901	309	1022	2232	21656	0.168466	0.484165	0.205445
acc629cb-ad03-4cec-9b21-922e4932ef3e	0	0	0	0	13355	49	107	175	282	12977	532057	233	486	119	838	154926	257	480	72	809	155235	1997	606	2814	5417	110400	2198	728	2987	5913	111496	1807	303	1782	3892	24049	0.291426	0.658211	0.215694	3.0516	0.161836	1658	247	1634	3539	23634	0.264994	0.653314	0.214076
b73523d7-f5a5-4140-8537-4df4d1ecf465	0	0	0	0	50551	187	254	829	1083	49111	2013551	1031	3228	1123	5382	587902	982	3107	1093	5182	589299	5722	1984	11746	19452	418854	5526	2013	11556	19095	417496	4073	764	7200	12037	88687	0.238116	0.630374	0.212426	2.9675	0.135725	4317	795	7282	12394	89001	0.245178	0.637158	0.212487
c66c92d5-df65-46e6-861d-d8a98808e6a3	0	0	0	0	3723	8	154	137	291	3411	139851	153	279	96	528	40611	170	291	94	555	40510	95	302	756	1153	29376	86	267	822	1175	29354	30	71	107	208	5206	0.0558689	0.177021	0.177352	0.998133	0.0399539	28	80	107	215	5306	0.0577491	0.18647	0.180624
cda1a403-16b6-487c-a82a-c377d1d0f89d	0	0	0	0	36604	167	419	343	762	35616	1460256	369	616	195	1180	422158	368	625	197	1190	424827	7471	1509	7629	16609	306607	7387	1486	7764	16637	306664	6201	783	5205	12189	67349	0.332996	0.732644	0.219618	3.33599	0.180983	6246	759	5090	12095	67140	0.330428	0.72822	0.218977
d4615ca0-b5c7-4a5c-8593-bd50034a78ae	0	0	0	0	14244	34	413	602	1015	13135	538535	483	702	414	1599	158083	434	747	356	1537	158008	1315	1177	2552	5044	110421	1326	1080	2549	4955	112023	905	299	968	2172	22316	0.152485	0.438345	0.199209	2.20043	0.0973293	885	313	907	2105	22414	0.147782	0.417328	0.202987
df8a913c-5160-4fc5-950d-7c890e24e820	0	0	0	0	33348	125	304	554	858	32262	1322742	892	2143	435	3470	390720	912	2120	413	3445	391215	4426	2038	6243	12707	271051	4444	2012	6184	12640	269756	3530	700	3057	7287	56981	0.218514	0.576503	0.211232	2.72925	0.127885	3471	705	3146	7322	56997	0.219563	0.576218	0.210281
e6c78a98-f45b-482b-a551-4f11b8c1ff8b	0	0	0	0	9776	28	207	165	372	9348	383268	236	503	151	890	112485	214	521	147	882	113163	1420	522	1664	3606	78403	1597	521	1852	3970	79217	1326	222	743	2291	16626	0.234349	0.577078	0.209879	2.74957	0.137796	1155	240	615	2010	16333	0.205606	0.557404	0.208321
f389176f-d8f3-45c2-aae4-7378a3d6fc7f	0	0	0	0	10067	33	260	482	742	9229	378389	514	610	286	1410	110930	543	601	307	1451	110760	745	759	1643	3147	78313	780	785	1656	3221	78386	433	204	493	1130	15111	0.112248	0.350823	0.192777	1.81984	0.07478	419	172	418	1009	15201	0.100228	0.320623	0.194106
ffdd4feb-aca3-4104-b1e8-954d705a6450	0	0	0	0	12418	21	216	430	646	11694	479454	434	1277	354	2065	140937	444	1333	400	2177	141064	864	646	2268	3778	98436	744	673	2257	3674	99017	377	204	757	1338	19278	0.107747	0.364181	0.194694	1.87053	0.0694055	499	176	790	1465	19214	0.117974	0.387771	0.195193
Totals	0	0	0	0	499509	1756	5425	10572	15997	479620	19664420	15643	32597	9480	57720	5766251	15802	32059	9415	57276	5779875	57715	30551	92793	181059	4055347	58711	30306	94548	183565	4062947	43633	9643	46739	100015	841898	0.200227	0.544848	0.207214	2.6294	0.118797	42605	9501	45544	97650	837835	0.195492	0.539327	0.2066
[truncated: 41 more columns]

## Sheet: Breast-AdenoCA_sum_scattered
Sample	A_T_coord_clusters	G_C_coord_clusters	Non_coord_clusters	clusters	mutations	complex	insertions	deletions	indels	substitutions	bases	A_to_T	A_to_G	A_to_C	A	a	T_to_A	T_to_C	T_to_G	T	t	G_to_C	G_to_T	G_to_A	G	g	C_to_G	C_to_A	C_to_T	C	c	tCw_to_G	tCw_to_A	tCw_to_T	tCw	tcw	tCw_per_mut	tCw_per_C	tcw_per_c	enrich_tCw	freq_tCw	wGa_to_C	wGa_to_T	wGa_to_A	wGa	wga	wGa_per_mut	wGa_per_G	wga_per_g
01658141-8398-4585-9f0f-8355dd9b0604	0	0	0	0	21671	69	275	538	813	20754	850914	266	372	188	826	246546	276	395	177	848	247159	2555	1410	5482	9447	179021	2645	1320	5668	9633	178188	2173	513	3659	6345	38574	0.292788	0.658673	0.216479	3.04266	0.164489	2102	560	3496	6158	37974	0.284159	0.651847	0.21212
0448206f-3ade-4087-b1a9-4fb2d14e1367	0	0	0	0	20066	58	128	1325	1453	18436	755876	1712	1327	757	3796	221874	1667	1305	751	3723	222293	1329	2172	1939	5440	155631	1410	2191	1876	5477	156078	397	356	311	1064	30326	0.053025	0.194267	0.1943	0.999828	0.0350854	345	330	319	994	29757	0.0495365	0.182721	0.191202
07b5141f-ac79-439b-883b-b0183bbe7ff5	0	0	0	0	10559	71	312	865	1177	9235	378635	685	747	376	1808	110705	654	709	329	1692	111455	814	904	1215	2933	78374	734	881	1187	2802	78101	289	183	248	720	14811	0.0681883	0.256959	0.189639	1.35499	0.0486125	310	163	257	730	14868	0.0691353	0.248892	0.189706
097a7d36-905b-72be-e050-11ac0d482c9a	0	0	0	0	61053	238	80	194	274	60462	2478942	121	171	99	391	718569	128	180	78	386	718060	11961	1826	16544	30331	522620	11522	1746	16086	29354	519693	10083	1170	12466	23719	117395	0.388499	0.808033	0.225893	3.57706	0.202044	10508	1256	12716	24480	118785	0.400963	0.807095	0.227288
110b5f05-ded7-45ec-b0f6-a941c92d77dd	0	0	0	0	9178	34	62	368	430	8662	355142	407	560	334	1301	105129	481	574	320	1375	104696	1247	679	1053	2979	72468	1340	679	988	3007	72849	734	166	302	1202	14545	0.130965	0.399734	0.19966	2.00208	0.0826401	686	166	305	1157	14295	0.126062	0.388385	0.197259
13c312ec-0add-4758-ab8d-c193e2e08c6d	0	0	0	0	2628	9	83	106	189	2420	99220	118	229	59	406	28791	140	211	59	410	28623	88	208	507	803	20742	78	261	462	801	21064	18	61	66	145	3916	0.055175	0.181024	0.18591	0.973719	0.0370276	19	38	78	135	3886	0.0513699	0.16812	0.187349
13d05f7a-e16a-40ef-9a15-21257da2cf89	0	0	0	0	1851	5	32	116	148	1692	69372	94	156	53	303	19861	82	153	49	284	20149	54	121	359	534	14616	75	140	356	571	14746	21	28	49	98	2681	0.0529444	0.171629	0.181812	0.94399	0.0365535	15	14	52	81	2589	0.0437601	0.151685	0.177135
15f90ef0-831b-40a3-98bd-ec226a9e8b26	0	0	0	0	4773	10	152	431	583	4165	170765	204	381	157	742	49661	215	383	160	758	49703	279	308	723	1310	35617	288	284	783	1355	35784	97	54	129	280	6719	0.0586633	0.206642	0.187765	1.10053	0.0416729	94	77	115	286	6652	0.0599204	0.218321	0.186765
1bb3a1c7-4d7b-4fb6-b54d-e94cbd0e32aa	0	0	0	0	5496	48	17	138	155	5263	215783	284	387	167	838	62843	304	404	203	911	62847	633	467	672	1772	44841	608	462	672	1742	45252	306	80	179	565	8759	0.102802	0.32434	0.193561	1.67565	0.0645051	309	97	177	583	8518	0.106077	0.329007	0.18996
1c0e384f-7254-4afe-93c0-b3fc6c6a7894	0	0	0	0	25565	77	365	555	920	24521	1005361	1242	2409	3756	7407	306662	1249	2346	3710	7305	307429	819	1175	2774	4768	195825	877	1233	2931	5041	195445	553	366	1434	2353	42486	0.0920399	0.466772	0.217381	2.14726	0.0553829	479	320	1335	2134	42416	0.0834735	0.447567	0.216602
1eb62abc-7928-405b-84cc-f091ca5347b2	0	0	0	0	13765	32	155	273	428	13222	542102	769	1132	564	2465	161987	770	1130	548	2448	161327	1276	1096	1693	4065	108945	1348	1146	1750	4244	109843	584	255	440	1279	22238	0.0929168	0.301367	0.202453	1.48858	0.0575142	527	214	396	1137	21664	0.0826008	0.279705	0.198853
207f8a42-5b05-4876-b0ae-ebfaeea27844	0	0	0	0	9312	41	101	978	1079	8114	332674	688	692	383	1763	96977	655	721	377	1753	97490	564	972	783	2319	69198	566	954	759	2279	69009	154	136	105	395	13028	0.0424184	0.173322	0.188787	0.91808	0.0303193	137	149	125	411	13075	0.0441366	0.177232	0.188951
2290b078-6a5b-4c83-9dfb-b525bbf14e4e	0	0	0	0	6482	18	401	395	796	5645	231445	324	500	183	1007	68427	316	533	220	1069	68804	383	485	949	1817	47194	422	463	867	1752	47020	162	130	123	415	8930	0.0640234	0.236872	0.189919	1.24723	0.0464726	153	121	148	422	8911	0.0651034	0.232251	0.188816
25c76a8f-77c0-4650-bddf-45ed0c10a2e6	0	0	0	0	8555	85	189	899	1088	7324	300284	519	723	369	1611	87129	512	716	350	1578	87420	622	583	834	2039	62728	591	641	864	2096	63007	125	96	113	334	11719	0.0390415	0.159351	0.185995	0.856749	0.0285007	156	77	114	347	11784	0.0405611	0.170181	0.187859
25e4cad7-2403-4992-9cbc-433574673549	0	0	0	0	2282	6	49	109	158	2115	86715	90	169	51	310	24911	100	168	62	330	24991	83	154	517	754	18561	78	122	521	721	18252	18	27	96	141	3367	0.0617879	0.195562	0.184473	1.06011	0.041877	22	40	99	161	3361	0.0705521	0.213528	0.181079
27f87d1e-2c32-4beb-9677-62f7a286673d	0	0	0	0	4167	13	104	210	314	3826	156866	173	245	119	537	45612	197	213	104	514	46120	228	481	715	1424	32518	190	506	655	1351	32616	87	144	152	383	6396	0.0919126	0.283494	0.1961	1.44566	0.0598812	113	136	145	394	6239	0.0945524	0.276685	0.191863
2b000af3-2c9d-4eaa-af3f-8101b7425c37	0	0	0	0	4354	12	90	146	236	4091	167731	196	357	117	670	49319	218	387	157	762	49763	233	443	634	1310	34387	252	451	646	1349	34262	77	114	110	301	6490	0.0691318	0.223128	0.189423	1.17794	0.046379	94	127	110	331	6485	0.076022	0.252672	0.188589
2c6f1862-bb82-4e7e-9cb3-338bdf022ff4	0	0	0	0	4936	19	258	241	499	4411	180851	236	409	115	760	52458	232	413	114	759	53884	158	406	880	1444	37314	157	374	917	1448	37195	63	114	160	337	7101	0.0682739	0.232735	0.190913	1.21906	0.0474581	70	100	129	299	6952	0.0605754	0.207064	0.186311
2da2b745-068d-408c-9163-3b3a78d4aaed	0	0	0	0	2173	6	53	91	144	2014	82574	108	193	58	359	23726	117	179	59	355	24022	74	153	388	615	17383	70	155	460	685	17443	20	38	81	139	3225	0.0639669	0.20292	0.184888	1.09753	0.0431008	27	23	52	102	3130	0.0469397	0.165854	0.180061
30dbe353-86d5-40ed-84c2-dbddf7beb17b	0	0	0	0	1342	1	31	77	108	1231	50471	59	85	39	183	14455	74	104	46	224	14323	41	122	248	411	11060	39	121	253	413	10633	12	21	26	59	1871	0.0439642	0.142857	0.175962	0.811865	0.0315339	8	22	28	58	1896	0.0432191	0.141119	0.171429
3585e133-b3c1-4d90-b5f2-2b867e0ae0ec	0	0	0	0	9333	49	101	544	645	8609	352969	761	595	278	1634	106524	798	584	291	1673	105857	412	1021	1189	2622	70479	470	1014	1196	2680	70109	139	190	191	520	13931	0.0557163	0.19403	0.198705	0.976473	0.0373268	141	206	181	528	13992	0.0565734	0.201373	0.198527
36d1a85e-a09b-4537-86e0-eaf1eb03aed8	0	0	0	0	5516	6	61	166	227	5254	215414	330	404	225	959	63398	276	404	219	899	63745	510	436	801	1747	44533	519	417	713	1649	43738	183	67	137	387	8438	0.0701595	0.234688	0.192921	1.21649	0.0458639	166	77	135	378	8539	0.0685279	0.216371	0.191745
418e916b-7a4e-4fab-8616-15dcec4d79f8	0	0	0	0	9241	40	154	528	682	8470	347270	483	741	368	1592	101201	496	732	351	1579	101184	924	697	1117	2738	72655	830	675	1056	2561	72230	297	127	213	637	13717	0.0689319	0.248731	0.189907	1.30975	0.0464387	369	127	224	720	13779	0.0779136	0.262966	0.18965
41f140b8-72b9-4ae3-8b25-6144d9f94d0f	0	0	0	0	3911	11	44	67	111	3783	155103	83	116	46	245	45414	98	113	39	250	45093	511	206	929	1646	32305	518	180	944	1642	32291	409	65	542	1016	6709	0.25978	0.618758	0.207767	2.97813	0.151438	401	76	529	1006	6947	0.257223	0.611179	0.215044
43f7a2e0-fec9-4e43-872d-18c6c946fa17	0	0	0	0	3460	15	61	258	319	3113	127633	192	265	116	573	37381	175	279	105	559	37743	254	233	531	1018	26527	233	236	494	963	25982	81	66	85	232	4987	0.067052	0.240914	0.191941	1.25515	0.046521	93	60	93	246	5070	0.0710983	0.24165	0.191126
467ef778-f481-44f3-9768-b9900252d2ba	0	0	0	0	6452	42	85	418	503	5859	240219	488	480	272	1240	70372	455	427	255	1137	70245	454	613	690	1757	49864	413	623	689	1725	49738	115	89	100	304	9411	0.0471172	0.176232	0.189211	0.931402	0.0323026	105	95	90	290	9486	0.0449473	0.165054	0.190237
47312f61-5ef4-4f25-9320-8fbb4758790e	0	0	0	0	9357	29	125	312	437	8858	363178	584	816	842	2242	108897	576	833	821	2230	109512	418	742	1016	2176	72244	432	791	987	2210	72525	150	167	215	532	14733	0.0568558	0.240724	0.203144	1.18499	0.0361094	144	141	209	494	14450	0.0527947	0.227022	0.200017
4d409156-3a36-4c63-9ad6-b6af34f27b06	0	0	0	0	5675	18	121	305	426	5205	213405	227	405	146	778	62259	231	409	165	805	62732	293	524	1068	1885	44440	272	477	988	1737	43974	87	107	169	363	8240	0.0639648	0.208981	0.187383	1.11526	0.0440534	96	131	214	441	8249	0.0777093	0.233952	0.185621
4e84eed6-82a8-4e91-b0fd-61ec6ef69ce9	0	0	0	0	4912	17	156	414	570	4311	176751	198	375	136	709	50161	206	380	135	721	51288	166	283	982	1431	37724	184	268	998	1450	37578	56	65	89	210	6740	0.0427524	0.144828	0.17936	0.807468	0.0311573	51	53	77	181	6642	0.0368485	0.126485	0.176068
546b982f-60d9-43df-9761-09369afbee2d	0	0	0	0	2426	1	79	111	190	2230	91430	111	206	69	386	26180	122	192	64	378	26008	82	169	471	722	19719	87	164	493	744	19523	22	44	52	118	3506	0.0486397	0.158602	0.179583	0.883169	0.0336566	19	34	46	99	3520	0.0408079	0.137119	0.178508
5a535c49-d42e-43c6-9d32-dc76f28d4f0f	0	0	0	0	2133	2	71	111	182	1945	79745	114	205	47	366	23143	80	205	71	356	23288	85	141	435	661	16703	84	130	348	562	16611	22	23	31	76	3058	0.0356306	0.135231	0.184095	0.734574	0.0248528	19	38	49	106	3018	0.0496953	0.160363	0.180686
5b7d5767-2037-4175-aec9-886776343181	0	0	0	0	6724	29	195	226	421	6249	256209	233	494	163	890	74708	237	451	153	841	75014	678	380	1181	2239	53215	680	363	1236	2279	53272	430	126	390	946	10818	0.14069	0.415094	0.203071	2.04408	0.0874468	449	92	396	937	10441	0.139352	0.41849	0.196204
5dbf3203-ce73-41e4-bf9a-32fc856f73f5	0	0	0	0	17850	59	95	1251	1346	16285	667685	1407	1330	702	3439	195514	1327	1299	716	3342	194618	1256	1755	1739	4750	138547	1275	1712	1767	4754	139006	380	293	311	984	26230	0.0551261	0.206984	0.188697	1.09691	0.0375143	369	279	303	951	26382	0.0532773	0.200211	0.190419
6764e0a2-7a78-45c1-9189-6001c6518ce4	0	0	0	0	13006	58	112	912	1024	11841	485481	672	879	449	2000	143096	584	764	463	1811	143013	1686	944	1392	4022	99006	1636	936	1436	4008	100366	853	218	415	1486	19991	0.114255	0.370758	0.199181	1.86141	0.0743335	868	227	388	1483	19487	0.114024	0.368722	0.196826
6c65cb6d-8c50-4c7c-bc84-eeebe09fbe01	0	0	0	0	4546	16	144	312	456	4056	166296	196	299	147	642	48650	191	327	135	653	48420	146	418	789	1353	34311	131	486	791	1408	34915	40	120	141	301	6495	0.0662121	0.213778	0.186023	1.1492	0.0463433	52	101	122	275	6282	0.0604927	0.203252	0.18309
6c8e9197-fd16-4fed-bfda-e349cab26314	0	0	0	0	8216	36	86	514	600	7499	307459	447	488	290	1225	89042	477	414	287	1178	89132	684	686	1170	2540	64580	677	702	1177	2556	64705	331	145	440	916	12519	0.11149	0.358372	0.193478	1.85226	0.0731688	315	150	403	868	12646	0.105648	0.341732	0.195819
6d7f44df-e9f0-4542-a6d8-d14ee7804002	0	0	0	0	2177	6	50	88	138	2024	82984	87	167	73	327	24004	97	178	64	339	23899	91	190	407	688	17531	85	194	391	670	17550	21	34	29	84	3185	0.0385852	0.125373	0.181481	0.690832	0.0263736	21	35	42	98	3138	0.0450161	0.142442	0.178997
6e839eaf-1dbb-43f5-8846-c980e05540c7	0	0	0	0	12523	33	221	626	847	11537	473017	858	885	497	2240	137484	857	893	510	2260	136846	855	1155	1499	3509	98796	855	1173	1500	3528	99891	267	228	281	776	18561	0.061966	0.219955	0.185813	1.18374	0.0418081	247	210	297	754	18436	0.0602092	0.214876	0.186607
71fda5a9-7049-406f-9348-2c24f7ddf5f4	0	0	0	0	9548	39	129	634	763	8683	356003	523	876	460	1859	105067	498	871	495	1864	104255	898	666	951	2515	73535	849	671	925	2445	73146	227	111	136	474	14067	0.0496439	0.193865	0.192314	1.00807	0.0336959	252	131	142	525	14173	0.0549853	0.208748	0.192738
73936e8b-c893-4afd-bd1f-be90c06a4869	0	0	0	0	4086	9	335	197	532	3532	144812	195	358	133	686	42073	151	319	135	605	42333	150	287	664	1101	29983	175	291	674	1140	30423	56	83	76	215	5622	0.0526187	0.188596	0.184794	1.02057	0.0382426	42	77	90	209	5468	0.0511503	0.189827	0.18237
74039acd-5aca-4c65-818c-3b577d295be0	0	0	0	0	3594	11	95	147	242	3333	136653	143	287	108	538	39940	156	342	130	628	39835	178	307	611	1096	28564	172	270	629	1071	28314	62	53	79	194	5346	0.0539789	0.181139	0.188811	0.959366	0.0362888	65	74	74	213	5306	0.0592654	0.194343	0.185758
7456abd5-303e-4e6f-bf4e-47efefc7310f	0	0	0	0	3915	8	51	149	200	3694	151454	162	301	155	618	44062	181	280	131	592	44563	329	332	575	1236	31566	334	335	579	1248	31263	157	76	107	340	6026	0.0868455	0.272436	0.192752	1.4134	0.0564222	141	58	88	287	5893	0.0733078	0.232201	0.186688
74b57d2c-a83f-4798-b86b-a533975e4cc0	0	0	0	0	8907	26	295	562	857	7976	327016	368	451	194	1013	96129	378	418	177	973	96879	528	641	1768	2937	66815	540	699	1814	3053	67193	315	224	662	1201	13517	0.134838	0.393384	0.201167	1.95551	0.0888511	309	201	667	1177	13320	0.132143	0.400749	0.199356
7b08e810-f3c9-4155-ac11-f45a3a4f8b41	0	0	0	0	9414	45	87	667	754	8536	349976	528	728	374	1630	101984	575	695	366	1636	102103	901	811	979	2691	73139	859	809	911	2579	72750	283	136	169	588	13747	0.0624602	0.227995	0.188962	1.20657	0.042773	289	129	166	584	13981	0.0620353	0.21702	0.191157
84c77098-03d0-4b22-afb1-797703e85c6c	0	0	0	0	9917	24	97	215	312	9546	391386	393	694	345	1432	114275	410	696	347	1453	114160	1191	507	1428	3126	81459	1354	549	1632	3535	81492	734	134	478	1346	16007	0.135727	0.380764	0.196424	1.93848	0.0840882	578	131	363	1072	15902	0.108097	0.34293	0.195215
8691c87f-2468-44bb-a670-3dccd6da33c6	0	0	0	0	14048	24	74	133	207	13798	565718	143	296	115	554	168858	165	299	115	579	167548	2942	524	2918	6384	114753	2884	567	2830	6281	114559	2421	300	1825	4546	26310	0.323605	0.72377	0.229663	3.15144	0.172786	2495	281	1858	4634	26468	0.329869	0.725877	0.230652
8e03e773-5557-4e78-889b-4710c515378f	0	0	0	0	9963	38	269	476	745	9130	374330	725	759	321	1805	110523	661	718	361	1740	110112	589	990	1169	2748	76738	622	1000	1215	2837	76957	156	192	205	553	14858	0.0555054	0.194924	0.193069	1.00961	0.037219	163	217	201	581	15039	0.0583158	0.211426	0.195979
8f558713-f32b-403b-aedf-c79efeb41c67	0	0	0	0	3015	9	49	128	177	2823	115743	120	185	82	387	33810	133	182	77	392	33755	144	435	460	1039	23914	123	396	486	1005	24264	47	98	77	222	4606	0.0736318	0.220896	0.189829	1.16366	0.048198	55	123	78	256	4491	0.0849088	0.246391	0.187798
9032b7fe-e38a-4641-a45e-67041668adc4	0	0	0	0	8117	24	100	608	708	7307	299587	456	573	277	1306	86672	450	483	316	1249	86818	784	668	898	2350	62652	801	676	925	2402	63445	311	132	180	623	12062	0.0767525	0.259367	0.190117	1.36425	0.0516498	298	106	203	607	11866	0.0747813	0.258298	0.189395
97064332-1d4f-4571-93ff-354ffe6d7df9	0	0	0	0	4662	12	58	206	264	4364	178924	285	293	183	761	51166	294	301	186	781	51386	341	458	601	1400	38099	343	475	604	1422	38271	114	92	99	305	6993	0.0654226	0.214487	0.182723	1.17383	0.043615	125	82	85	292	7153	0.0626341	0.208571	0.187748
987528ac-437a-4eb8-a335-4f2076d5c006	0	0	0	0	16498	89	302	1493	1795	14482	593762	1072	1190	696	2958	173711	1098	1175	687	2960	173526	1234	1629	1463	4326	124032	1237	1582	1419	4238	122493	365	333	237	935	23333	0.0566735	0.220623	0.190484	1.15822	0.040072	357	304	216	877	23546	0.053158	0.202728	0.189838
987d41ee-6bab-490c-b0f2-bf28c0089de9	0	0	0	0	15555	40	430	537	967	14490	594090	608	806	343	1757	175712	595	724	361	1680	174376	1318	1155	3054	5527	122257	1349	1154	3023	5526	121745	887	439	1230	2556	24951	0.16432	0.462541	0.204945	2.2569	0.102441	899	418	1254	2571	24985	0.165284	0.465171	0.204365
9c70688d-6e43-4520-9262-eaae4e4d597d	0	0	0	0	4088	18	146	153	299	3743	153463	192	322	116	630	45262	216	302	147	665	44656	245	368	605	1218	32093	244	379	607	1230	31452	86	98	112	296	5858	0.072407	0.24065	0.186252	1.29207	0.0505292	89	96	102	287	6175	0.0702055	0.235632	0.19241
9ddf2119-a222-4fa5-a9f3-0bec7eeea36b	0	0	0	0	16396	53	98	682	780	15460	633860	537	710	389	1636	185114	569	738	411	1718	185183	2507	1033	2305	5845	130846	2679	1034	2548	6261	132717	1898	298	1455	3651	28003	0.222676	0.583134	0.210998	2.7637	0.130379	1749	304	1278	3331	27373	0.203159	0.569889	0.2092
a6c14ebc-81a2-44f7-af87-2b7ec85e5696	0	0	0	0	4651	20	176	159	335	4285	175685	201	316	111	628	49922	199	299	130	628	50515	235	331	942	1508	37500	213	359	949	1521	37748	89	94	154	337	6914	0.0724575	0.221565	0.183162	1.20967	0.0487417	104	89	168	361	6856	0.0776177	0.23939	0.182827
a85cf239-ff51-46e7-9b88-4c2cb49c66b9	0	0	0	0	11882	38	63	676	739	11019	451779	730	853	560	2143	131303	792	873	476	2141	131981	1073	1121	1115	3309	94017	1169	1081	1176	3426	94478	400	195	220	815	18383	0.0685911	0.237887	0.194574	1.2226	0.0443344	371	208	177	756	17936	0.0636257	0.228468	0.190774
a876398c-5b1d-444f-a360-5fe2db697480	0	0	0	0	12625	219	197	806	1003	11249	461209	827	979	541	2347	133445	837	961	546	2344	132793	823	1111	1317	3251	97188	863	1049	1395	3307	97783	238	163	191	592	17615	0.0468911	0.179014	0.180144	0.99373	0.0336077	195	192	208	595	17603	0.0471287	0.183021	0.181123
aa58c09a-7799-4675-8310-d270224b163e	0	0	0	0	2199	11	38	132	170	2015	82615	108	128	43	279	23376	105	158	52	315	23687	59	156	481	696	17776	69	149	507	725	17776	19	29	57	105	3126	0.047749	0.144828	0.175855	0.823562	0.0335893	18	28	57	103	3083	0.0468395	0.147989	0.173436
aacaba97-ecde-440b-aae0-0e9c608c4b24	0	0	0	0	3859	15	153	173	326	3503	143623	180	232	120	532	41290	159	241	99	499	41708	160	304	747	1211	30204	175	354	732	1261	30421	50	82	110	242	5494	0.0627105	0.191911	0.180599	1.06264	0.0440481	63	73	87	223	5521	0.057787	0.184145	0.18279
b27d75ba-5989-4200-bfe9-f1b7d7cf8008	0	0	0	0	10774	25	81	628	709	9970	408770	487	748	419	1654	119668	513	755	459	1727	119193	1371	729	1241	3341	85587	1255	757	1236	3248	84322	634	188	443	1265	16613	0.117412	0.38947	0.197019	1.97682	0.0761452	721	184	404	1309	17069	0.121496	0.391799	0.199434
b752b444-f033-4be4-9d24-e5e80b4181af	0	0	0	0	9313	27	114	770	884	8347	342227	521	600	352	1473	99286	575	590	309	1474	99389	856	870	995	2721	71732	822	828	1029	2679	71820	276	148	207	631	13619	0.0677548	0.235536	0.189627	1.2421	0.0463323	281	147	192	620	13647	0.0665736	0.227857	0.19025
c61ded54-f80e-4da8-b1d8-e22551c96118	0	0	0	0	4854	12	133	173	306	4513	185033	172	271	114	557	53417	178	300	112	590	53632	239	708	764	1711	38971	237	692	726	1655	39013	80	193	140	413	7343	0.0850845	0.249547	0.188219	1.32583	0.056244	99	197	166	462	7197	0.0951792	0.270018	0.184676
c67409b2-ac25-42a0-8543-4636ef132fe4	0	0	0	0	3637	10	71	172	243	3371	138211	181	319	110	610	40487	162	294	112	568	40680	145	324	635	1104	28590	163	321	605	1089	28454	39	76	72	187	5395	0.051416	0.171717	0.189604	0.905661	0.0346617	46	69	86	201	5139	0.0552653	0.182065	0.179748
cc4f9175-a8c8-424a-99d7-8bd11cae0e52	0	0	0	0	7797	29	159	287	446	7307	299587	163	288	98	549	88281	163	256	94	513	87996	1084	384	1624	3092	61633	1108	370	1675	3153	61677	896	142	912	1950	13207	0.250096	0.618459	0.214132	2.88822	0.147649	867	158	844	1869	13107	0.239708	0.604463	0.212662
d5372745-95cf-4572-a6e7-e7f5b796911a	0	0	0	0	7420	31	121	665	786	6566	269206	355	544	275	1174	77104	385	499	244	1128	77963	641	655	863	2159	57468	609	660	836	2105	56671	232	155	160	547	10643	0.0737197	0.259857	0.187803	1.38367	0.0513953	223	163	166	552	10470	0.0743935	0.255674	0.182188
d8c6d4b8-f279-4edc-aaa3-a1cc266aec4d	0	0	0	0	11787	32	144	269	413	11314	463874	241	381	198	820	134870	251	332	222	805	135243	1334	536	2859	4729	96648	1418	605	2937	4960	97113	1115	249	1734	3098	20861	0.262832	0.624597	0.214812	2.90765	0.148507	1046	217	1704	2967	20611	0.251718	0.627405	0.213258
d8fbb398-d1da-4444-984a-22c8523625da	0	0	0	0	15782	59	107	945	1052	14536	595976	875	1097	675	2647	172886	891	1120	695	2706	173842	1630	1284	1626	4540	124593	1717	1286	1640	4643	124655	723	265	379	1367	23999	0.0866177	0.294422	0.192523	1.52928	0.0569607	640	258	391	1289	23708	0.0816753	0.283921	0.190284
dabb5a94-9706-4429-8db0-c328e2004340	0	0	0	0	3382	6	112	150	262	3098	127018	189	262	91	542	36764	181	230	92	503	36831	157	357	501	1015	26569	161	346	531	1038	26854	58	74	68	200	4930	0.0591366	0.192678	0.183585	1.04953	0.040568	53	82	74	209	4818	0.0617978	0.205911	0.181339
db45d81f-695c-4f99-beea-6dbec1ff47fc	0	0	0	0	22157	47	144	1109	1253	20799	852759	655	1239	497	2391	250364	638	1289	496	2423	254122	3316	1099	3541	7956	173431	3294	1091	3644	8029	174842	2668	434	2368	5470	38408	0.246875	0.68128	0.219673	3.10134	0.142418	2688	454	2149	5291	37715	0.238796	0.665033	0.217464
ddc7377d-82c3-480a-be3c-3d1da52c77d4	0	0	0	0	30418	95	82	216	298	29979	1229139	203	341	131	675	359571	203	317	142	662	361671	6695	1018	6712	14425	254480	6601	1027	6589	14217	253417	5709	610	4863	11182	58542	0.367611	0.786523	0.231011	3.40471	0.191008	5710	553	4919	11182	58173	0.367611	0.775182	0.228596
df291849-4c35-44e1-b013-8f6b7ee36113	0	0	0	0	6404	30	125	337	462	5887	241367	261	581	288	1130	71810	264	571	287	1122	71704	515	404	965	1884	49070	500	357	894	1751	48783	217	77	180	474	9496	0.0740162	0.270702	0.194658	1.39066	0.0499158	211	93	184	488	9479	0.0762024	0.259023	0.193173
e5593865-5f8e-4a4c-b36f-73fbe64d66da	0	0	0	0	4352	15	99	192	291	4039	165599	164	310	102	576	48451	168	305	107	580	48325	295	217	964	1476	34349	242	207	958	1407	34474	136	50	241	427	6680	0.0981158	0.303483	0.193769	1.56621	0.0639222	159	50	243	452	6575	0.10386	0.306233	0.191418
e55f338f-97e2-4394-ae23-c92606069485	0	0	0	0	2527	11	108	126	234	2270	93070	104	194	76	374	27051	113	211	75	399	26972	173	174	392	739	19690	169	195	394	758	19357	63	29	58	150	3669	0.0593589	0.197889	0.189544	1.04403	0.0408831	56	34	63	153	3696	0.0605461	0.207037	0.187709
e7dc7492-3a84-49c7-8dea-8f508b53dc40	0	0	0	0	3072	7	125	174	299	2755	112955	156	213	82	451	32390	135	210	71	416	32621	84	329	532	945	24059	115	314	514	943	23885	29	97	67	193	4475	0.0628255	0.204666	0.187356	1.09239	0.0431285	18	92	72	182	4458	0.0592448	0.192593	0.185294
e8392f20-c9e3-4649-b64f-5b266c393a76	0	0	0	0	3844	10	96	139	235	3581	146821	217	273	258	748	42714	198	306	241	745	42873	201	283	553	1037	30698	200	315	536	1051	30536	51	59	66	176	5827	0.0457856	0.16746	0.190824	0.877561	0.0302042	49	56	84	189	5790	0.0491675	0.182257	0.188612
ea43434b-197e-48ac-ae2e-46bc7f3776de	0	0	0	0	19940	91	298	1557	1855	17852	731932	1035	1361	967	3363	211853	986	1380	988	3354	212281	1983	1636	1920	5539	154307	1979	1653	1964	5596	153491	770	359	509	1638	29503	0.0821464	0.292709	0.192213	1.52284	0.0555198	772	318	498	1588	29465	0.0796389	0.286694	0.190951
ec4d4cbc-d5d1-418d-a292-cad9576624fd	0	0	0	0	2512	5	80	100	180	2318	95038	99	128	56	283	27511	123	176	51	350	28147	137	240	470	847	19554	152	202	484	838	19826	64	60	115	239	3875	0.0951433	0.285203	0.19545	1.45921	0.0616774	54	72	124	250	3762	0.0995223	0.295159	0.19239
eddfbfb9-3ae8-449b-b870-46062a2571c1	0	0	0	0	8848	27	96	431	527	8240	337840	675	630	317	1622	99734	662	586	338	1586	99873	677	763	1066	2506	68949	683	829	1014	2526	69284	267	146	195	608	13548	0.0687161	0.240697	0.195543	1.23091	0.0448775	254	125	240	619	13607	0.0699593	0.247007	0.197349
f221cbb5-eefa-187f-e040-11ac0c481708	0	0	0	0	10126	23	76	436	512	9502	389582	731	763	480	1974	114790	731	858	450	2039	114930	698	1041	1025	2764	80073	737	1016	972	2725	79789	178	179	148	505	15529	0.0498716	0.185321	0.194626	0.952192	0.0325198	191	198	145	534	15638	0.0527355	0.193198	0.195297
f393baf9-2710-9203-e040-11ac0d484504	0	0	0	0	6479	17	45	315	360	6074	249034	342	440	284	1066	74031	319	428	316	1063	73467	708	501	762	1971	50743	681	566	727	1974	50793	289	116	167	572	9976	0.0882852	0.289767	0.196405	1.47535	0.0573376	325	90	200	615	10275	0.0949221	0.312024	0.202491
f393bafd-1baa-e5f4-e040-11ac0d48450b	0	0	0	0	6456	52	86	606	692	5646	231486	326	385	196	907	66991	356	339	200	895	67066	473	538	866	1877	48615	486	599	882	1967	48814	188	117	249	554	9187	0.0858116	0.281647	0.188204	1.4965	0.0603026	192	117	238	547	9256	0.0847274	0.291422	0.190394
f393bafe-7503-5c45-e040-11ac0d484511	0	0	0	0	13029	59	180	938	1118	11732	481012	868	953	500	2321	142626	885	937	500	2322	141680	907	1234	1479	3620	99080	899	1160	1410	3469	97626	309	281	296	886	19198	0.0680021	0.255405	0.196648	1.29879	0.0461506	309	279	328	916	19520	0.0703047	0.253039	0.197013
f393bafe-c99f-3725-e040-11ac0d484514	0	0	0	0	5389	18	36	274	310	5023	205943	331	388	211	930	58749	312	401	220	933	58884	456	435	635	1526	44102	514	456	664	1634	44208	246	98	172	516	8334	0.0957506	0.315789	0.188518	1.67512	0.061915	194	78	167	439	8311	0.0814622	0.28768	0.18845
f393bb01-6ed7-9533-e040-11ac0d484521	0	0	0	0	6936	13	48	263	311	6565	269165	263	359	195	817	78846	266	353	206	825	78468	897	488	1071	2456	56136	942	504	1021	2467	55715	593	167	474	1234	11330	0.177912	0.500203	0.203356	2.45973	0.108914	589	150	522	1261	11565	0.181805	0.513436	0.206018
f393bb05-53c2-f80a-e040-11ac0d484528	0	0	0	0	3423	5	47	92	139	3267	133947	173	269	102	544	39993	201	277	100	578	39151	132	266	657	1055	27284	150	274	666	1090	27519	49	71	100	220	5126	0.0642711	0.201835	0.186271	1.08355	0.0429185	35	66	113	214	5198	0.0625183	0.202844	0.190515
f393bb05-c737-4cc3-e040-11ac0d48452a	0	0	0	0	1984	7	48	49	97	1876	76916	74	118	41	233	22408	71	116	44	231	22829	83	227	385	695	15915	70	231	416	717	15764	21	76	68	165	2978	0.0831653	0.230126	0.188911	1.21817	0.0554063	24	67	54	145	3037	0.0730847	0.208633	0.190826
f393bb05-ec1c-17be-e040-11ac0d48452f	0	0	0	0	5261	14	86	221	307	4918	201638	223	350	168	741	59616	216	322	146	684	59158	238	523	1063	1824	41689	200	488	981	1669	41175	81	137	191	409	7980	0.0777419	0.245057	0.193807	1.26444	0.0512531	82	134	229	445	7970	0.0845847	0.243969	0.191178
f393bb07-270c-2c93-e040-11ac0d484533	0	0	0	0	9466	60	92	573	665	8654	354814	621	658	329	1608	103240	595	620	372	1587	103007	888	879	1017	2784	74461	860	840	975	2675	74106	395	160	264	819	14332	0.0865202	0.306168	0.193399	1.58309	0.0571449	371	180	291	842	14408	0.0889499	0.302443	0.193497
f393bb08-4121-cad8-e040-11ac0d484535	0	0	0	0	11370	73	114	955	1069	10129	415289	753	911	498	2162	121985	720	765	526	2011	122044	762	1037	1192	2991	85758	802	1015	1148	2965	85502	242	186	204	632	16298	0.0555849	0.213153	0.190615	1.11824	0.0387778	219	218	204	641	16478	0.0563764	0.21431	0.192145
f393bb08-5b50-e009-e040-11ac0d484537	0	0	0	0	5670	15	114	127	241	5400	221400	316	422	177	915	66150	298	434	176	908	65900	262	391	1147	1800	44693	238	415	1124	1777	44657	101	117	326	544	8690	0.0959436	0.306134	0.194594	1.57319	0.0626007	102	99	330	531	8724	0.0936508	0.295	0.195198
f393bb0a-9b20-a0e5-e040-11ac0d48454e	0	0	0	0	4806	35	32	57	89	4672	191552	169	427	204	800	53381	200	445	210	855	54634	459	296	772	1527	42062	424	300	766	1490	41475	205	55	189	449	7814	0.0934249	0.301342	0.188403	1.59946	0.057461	226	53	197	476	7681	0.0990429	0.311722	0.182611
f393bb0a-df7d-645c-e040-11ac0d484550	0	0	0	0	6450	19	50	97	147	6278	257398	108	182	50	340	71966	101	162	50	313	72569	987	285	1562	2834	56432	945	267	1579	2791	56431	780	99	958	1837	11581	0.284806	0.658187	0.205224	3.20716	0.158622	788	113	968	1869	11731	0.289767	0.659492	0.207879
f393bb0b-08ed-3335-e040-11ac0d484554	0	0	0	0	11686	34	343	354	697	10904	447064	532	792	328	1652	132978	552	829	311	1692	132548	1035	905	1885	3825	90752	1106	902	1727	3735	90786	589	257	456	1302	18201	0.111415	0.348594	0.200482	1.73878	0.0715345	539	243	450	1232	18180	0.105425	0.322092	0.200326
f393bb0c-3ffa-cb72-e040-11ac0d48455c	0	0	0	0	2618	4	70	105	175	2427	99507	140	220	78	438	29326	135	211	102	448	29286	127	210	460	797	20671	142	205	397	744	20224	59	51	82	192	3897	0.0733384	0.258065	0.192692	1.33926	0.0492687	47	54	92	193	3899	0.0737204	0.242158	0.188622
f393bb0c-4178-ca4a-e040-11ac0d48455f	0	0	0	0	2175	4	28	56	84	2082	85362	90	126	72	288	25432	97	147	70	314	25251	255	132	372	759	17367	228	143	350	721	17312	139	31	122	292	3626	0.134253	0.404993	0.20945	1.9336	0.0805295	162	31	136	329	3630	0.151264	0.433465	0.209017
f39cc911-36a7-4c06-9e91-4ad86281db3d	0	0	0	0	4143	19	120	223	343	3770	154570	192	278	133	603	45767	178	309	152	639	45469	157	298	793	1248	31808	187	349	744	1280	31526	71	80	228	379	6182	0.0914796	0.296094	0.196092	1.50997	0.061307	70	71	260	401	6264	0.0967898	0.321314	0.196932
f6114c69-71a1-47d5-9b28-b0227b1872f7	0	0	0	0	4681	23	130	165	295	4353	178473	147	272	105	524	51839	173	279	76	528	52407	204	293	1166	1663	37484	224	248	1166	1638	36743	128	64	478	670	7139	0.143132	0.409035	0.194296	2.10522	0.0938507	131	79	484	694	7474	0.148259	0.417318	0.199392
f69e5057-eda6-4391-ba9a-aedbf6b572da	0	0	0	0	11867	67	154	887	1041	10678	437798	614	834	459	1907	127813	622	762	436	1820	128871	1177	964	1311	3452	90104	1222	970	1307	3499	91010	529	200	380	1109	17929	0.0934524	0.316948	0.197	1.60887	0.0618551	495	204	333	1032	17604	0.0869638	0.298957	0.195374
f7b847e5-0f5d-69b4-e040-11ac0c4845fe	0	0	0	0	2317	3	134	77	211	2095	85895	101	150	37	288	24434	98	158	38	294	24981	58	228	475	761	17957	46	214	492	752	18523	9	69	72	150	3252	0.0647389	0.199468	0.175566	1.13615	0.0461255	11	57	57	125	3153	0.0539491	0.164258	0.175586
f7b84b5d-8f28-e6b7-e040-11ac0c484704	0	0	0	0	2666	4	46	112	158	2493	102213	102	185	64	351	29689	114	188	69	371	29669	111	165	561	837	21441	151	206	577	934	21414	70	57	181	308	4124	0.115529	0.329764	0.192584	1.71231	0.0746848	51	36	138	225	4170	0.0843961	0.268817	0.194487
f7b84bac-f161-9eee-e040-11ac0c4847ed	0	0	0	0	3982	14	31	84	115	3840	157440	131	221	77	429	45579	130	200	62	392	46700	443	241	804	1488	32214	479	258	794	1531	32947	329	85	362	776	6779	0.194877	0.506858	0.205755	2.46341	0.114471	319	73	320	712	6552	0.178805	0.478495	0.20339
f7b84c09-15d4-3046-e040-11ac0c4847ff	0	0	0	0	1642	3	76	76	152	1483	60803	79	150	34	263	17187	71	131	42	244	17514	46	125	299	470	12977	37	138	331	506	13125	9	30	39	78	2311	0.047503	0.15415	0.176076	0.875474	0.0337516	8	34	43	85	2240	0.0517661	0.180851	0.172613
f7c6486a-bb08-f77a-e040-11ac0c482953	0	0	0	0	1979	4	48	94	142	1830	75030	105	211	73	389	21350	84	202	69	355	22079	87	106	335	528	15700	73	116	369	558	15901	16	26	57	99	3022	0.0500253	0.177419	0.190051	0.933536	0.0327598	18	21	40	79	2810	0.0399192	0.149621	0.178981
f7c6a336-3126-7580-e040-11ac0c485971	0	0	0	0	2773	6	47	105	152	2610	107010	131	259	75	465	30943	146	232	65	443	31026	104	216	529	849	22543	120	173	560	853	22498	42	23	76	141	4102	0.0508475	0.165299	0.182327	0.906605	0.0343735	28	37	87	152	4105	0.0548143	0.179034	0.182096
f7c7373c-1972-4968-e040-11ac0d486e80	0	0	0	0	54479	140	55	91	146	54138	2219658	197	279	115	591	658302	217	265	94	576	661141	9374	1625	15638	26637	450956	9253	1665	15416	26334	449259	8056	1134	12360	21550	106817	0.395565	0.818334	0.237763	3.44181	0.201747	8115	1082	12433	21630	106127	0.397034	0.812028	0.235338
f7d128d2-3964-e3bc-e040-11ac0d481667	0	0	0	0	2344	3	63	42	105	2234	91594	64	100	27	191	26397	47	107	47	201	26227	205	149	510	864	19311	258	131	589	978	19659	197	39	298	534	3984	0.227816	0.546012	0.202655	2.69429	0.134036	147	50	243	440	3802	0.187713	0.509259	0.196883
f7d70fac-c76f-399e-e040-11ac0c482f9c	0	0	0	0	3041	7	36	89	125	2889	118449	152	208	89	449	34196	184	233	77	494	34643	147	274	567	988	24842	132	241	585	958	24768	50	46	73	169	4517	0.0555738	0.176409	0.182372	0.967302	0.0374142	42	48	79	169	4551	0.0555738	0.171053	0.183198
f7d7b3db-02af-61cb-e040-11ac0c480c03	0	0	0	0	3242	9	37	84	121	3110	127510	74	145	52	271	37097	75	137	54	266	36862	331	140	876	1347	26966	315	122	789	1226	26585	236	34	457	727	5420	0.224244	0.592985	0.203874	2.90858	0.134133	256	43	505	804	5693	0.247995	0.596882	0.211118
f7e4a2a8-093d-9e36-e040-11ac0d480c7d	0	0	0	0	5135	23	117	424	541	4526	185566	377	394	187	958	54004	374	346	195	915	53811	290	432	578	1300	38804	312	428	613	1353	38947	81	86	87	254	7361	0.0494645	0.187731	0.189	0.993283	0.0345062	77	83	100	260	7284	0.0506329	0.2	0.187713
f7e7b258-b4b2-e6c5-e040-11ac0d486773	0	0	0	0	7211	19	218	254	472	6694	274454	294	551	218	1063	80796	323	558	204	1085	81051	376	651	1237	2264	56305	402	652	1228	2282	56302	166	157	157	480	10676	0.066565	0.210342	0.18962	1.10928	0.0449607	161	185	176	522	10576	0.0723894	0.230565	0.187834
f7e7d61f-e2dc-b523-e040-11ac0c482000	0	0	0	0	2500	19	82	448	530	1915	78515	97	188	97	382	22958	105	192	96	393	22869	88	132	340	560	16437	94	133	353	580	16251	19	31	49	99	2972	0.0396	0.17069	0.182881	0.933337	0.0333109	18	22	43	83	3044	0.0332	0.148214	0.185192
f7ed28a6-8f5f-e87b-e040-11ac0c48120e	0	0	0	0	2302	3	40	78	118	2176	89216	81	141	51	273	25670	95	144	50	289	25792	191	150	466	807	18842	201	145	461	807	18912	157	30	95	282	3624	0.122502	0.349442	0.191624	1.82358	0.0778146	127	31	103	261	3629	0.11338	0.32342	0.192602
f7f3e156-0dde-72b9-e040-11ac0d48542c	0	0	0	0	9080	15	73	63	136	8903	365023	297	309	129	735	107511	303	306	118	727	108389	1279	686	1790	3755	74698	1251	650	1785	3686	74425	1000	263	1057	2320	16166	0.255507	0.629409	0.217212	2.89767	0.143511	989	269	1122	2380	16183	0.262115	0.633822	0.216646
f7f66114-e321-1d4c-e040-11ac0d48541a	0	0	0	0	1265	1	41	52	93	1170	47970	71	76	28	175	13576	53	94	40	187	13346	30	118	264	412	10252	36	114	246	396	10796	7	22	33	62	1828	0.0490119	0.156566	0.169322	0.924662	0.0339168	6	29	32	67	1742	0.0529644	0.162621	0.169918
f7f6619b-fae8-3381-e040-11ac0c483f78	0	0	0	0	2043	2	67	83	150	1885	77285	96	119	53	268	22187	100	131	55	286	22347	56	176	410	642	16293	44	176	469	689	16458	10	40	46	96	3019	0.0469897	0.139332	0.183437	0.759567	0.0317986	12	48	40	100	2801	0.0489476	0.155763	0.171914
f7fdda4f-7bf7-ede7-e040-11ac0c486e57	0	0	0	0	1248	6	29	51	80	1161	47601	59	89	44	192	13674	75	136	24	235	13723	45	92	236	373	10045	49	85	227	361	10159	11	16	24	51	1858	0.0408654	0.141274	0.182892	0.772446	0.0274489	12	13	27	52	1805	0.0416667	0.13941	0.179691
f80293b8-ddb7-f575-e040-11ac0d48309d	0	0	0	0	1858	5	40	109	149	1699	69659	80	150	51	281	20293	86	139	59	284	19561	56	128	408	592	15020	50	138	354	542	14785	13	30	60	103	2645	0.055436	0.190037	0.178898	1.06227	0.0389414	14	34	72	120	2741	0.0645856	0.202703	0.18249
f809247c-2bab-ab06-e040-11ac0d482b8a	0	0	0	0	2059	2	55	70	125	1930	79130	79	136	39	254	23015	74	129	52	255	22885	60	264	395	719	16570	56	256	390	702	16660	19	67	38	124	2936	0.0602234	0.176638	0.17623	1.00231	0.0422343	16	64	41	121	3003	0.0587664	0.168289	0.181231
f848b66f-bd9e-4fba-afd4-eb58848d1ef4	0	0	0	0	11349	47	97	947	1044	10177	417257	693	776	450	1919	121260	644	743	452	1839	120725	1082	961	1180	3223	87819	1061	977	1158	3196	87453	401	173	214	788	16646	0.0694334	0.246558	0.190342	1.29534	0.0473387	423	169	217	809	16703	0.0712838	0.251008	0.190198
f8f749b7-547d-49fa-9da2-44eed962b6fd	0	0	0	0	9316	23	87	175	262	9015	369615	178	277	96	551	107295	181	294	103	578	107489	1239	660	2148	4047	77616	1195	659	1985	3839	77215	960	301	1121	2382	16166	0.255689	0.620474	0.209363	2.96362	0.147346	1014	297	1168	2479	16439	0.266101	0.612553	0.211799
fb9135d9-2acf-41dd-8552-359e6b8c9470	0	0	0	0	13737	38	145	356	501	13156	539396	518	662	260	1440	158694	477	659	245	1381	158878	1354	795	3068	5217	110999	1390	783	2945	5118	110825	959	244	1406	2609	22971	0.189925	0.509769	0.207273	2.45941	0.113578	954	256	1496	2706	22844	0.196986	0.518689	0.205804
fc447d4f-2532-c8ea-e040-11ac0c48469f	0	0	0	0	10337	22	64	472	536	9673	396593	580	826	370	1776	117137	579	783	417	1779	117400	1158	878	1129	3165	80847	1012	851	1090	2953	81209	468	161	285	914	16097	0.0884202	0.309516	0.198217	1.5615	0.0567808	592	188	340	1120	16280	0.108349	0.35387	0.201368
fc447d51-cdc2-a180-e040-11ac0c4846a4	0	0	0	0	5531	11	231	189	420	5078	208198	260	415	163	838	61701	289	450	173	912	62200	234	650	742	1626	41756	258	617	827	1702	42541	77	182	104	363	8258	0.0656301	0.213278	0.194119	1.0987	0.0439574	66	212	88	366	8001	0.0661725	0.225092	0.191613
fc447d53-24d1-c83d-e040-11ac0c4846a6	0	0	0	0	3432	7	75	186	261	3153	129273	152	248	85	485	37148	163	233	68	464	36908	111	353	621	1085	27577	104	370	645	1119	27640	35	86	85	206	4972	0.0600233	0.184093	0.179884	1.0234	0.041432	34	73	72	179	4883	0.0521562	0.164977	0.177068
fc447d55-95d8-0b34-e040-11ac0d483afa	0	0	0	0	5015	19	131	344	475	4498	184418	257	383	162	802	54027	258	395	184	837	54168	309	392	699	1400	37997	331	389	739	1459	38226	171	112	253	536	7611	0.106879	0.367375	0.199105	1.84513	0.0704244	155	96	214	465	7369	0.0927218	0.332143	0.193936
fc447d56-0d53-e0c3-e040-11ac0c4846a8	0	0	0	0	10837	23	37	333	370	10405	426605	248	312	146	706	123784	268	269	159	696	123745	2007	754	1753	4514	89809	2036	712	1741	4489	89267	1621	302	1099	3022	19161	0.278859	0.673201	0.214648	3.1363	0.157716	1545	346	1090	2981	19322	0.275076	0.66039	0.215145
fc5dc6d8-62d2-76d8-e040-11ac0d4863c3	0	0	0	0	6914	16	158	236	394	6477	265557	310	494	231	1035	78113	328	491	212	1031	77803	487	549	1174	2210	55129	503	572	1126	2201	54512	155	141	165	461	10340	0.0666763	0.20945	0.189683	1.10421	0.0445841	155	138	166	459	10472	0.066387	0.207692	0.189954
fc639186-8302-798e-e040-11ac0c484cec	0	0	0	0	4902	12	115	239	354	4517	185197	261	403	171	835	53554	240	359	191	790	54396	387	371	720	1478	38374	337	367	710	1414	38873	124	65	120	309	7291	0.0630355	0.218529	0.187559	1.16512	0.042381	136	78	119	333	7128	0.0679315	0.225304	0.185751
fc63cbab-d27a-5ebb-e040-11ac0c48724f	0	0	0	0	9583	33	52	495	547	8952	367032	622	702	470	1794	106301	619	734	458	1811	106736	921	820	918	2659	76987	995	806	887	2688	77008	321	158	135	614	14393	0.0640718	0.228423	0.186903	1.22215	0.0426596	287	129	143	559	14534	0.0583325	0.210229	0.188785
fc68c24d-47ad-7961-e040-11ac0c48595c	0	0	0	0	6766	15	26	279	305	6404	262564	439	455	310	1204	77291	464	469	320	1253	77235	610	640	775	2025	54391	589	600	733	1922	53647	206	102	107	415	10312	0.0613361	0.215921	0.19222	1.1233	0.0402444	191	124	154	469	10714	0.0693172	0.231605	0.196981
fc68e599-6a40-61dc-e040-11ac0d48700d	0	0	0	0	10556	31	412	443	855	9639	395199	463	838	314	1615	116263	429	835	314	1578	115984	586	954	1665	3205	82061	567	947	1727	3241	80891	149	249	246	644	15386	0.061008	0.198704	0.190207	1.04468	0.0418562	165	264	245	674	15406	0.0638499	0.210296	0.187738
fc6d77a9-121b-48ab-a899-713c3d1319a2	0	0	0	0	8555	31	79	660	739	7740	317340	583	694	354	1631	93937	538	717	390	1645	92400	650	749	873	2272	65401	619	802	771	2192	65602	206	141	120	467	12457	0.054588	0.213047	0.189888	1.12197	0.037489	204	142	135	481	12579	0.0562244	0.211708	0.192337
fc78685a-7053-152a-e040-11ac0c480ded	0	0	0	0	3187	5	141	172	313	2858	117178	139	238	111	488	34367	169	261	107	537	34939	116	256	562	934	23816	108	236	555	899	24056	30	66	87	183	4660	0.0574208	0.20356	0.193715	1.05082	0.0392704	41	62	78	181	4549	0.0567932	0.19379	0.191006
fc7eb420-5c13-20bd-e040-11ac0d484574	0	0	0	0	7040	22	51	587	638	6334	259694	343	441	245	1029	75289	360	474	269	1103	75782	813	523	756	2092	53935	796	488	826	2110	54688	418	106	211	735	10692	0.104403	0.348341	0.195509	1.78171	0.068743	432	109	226	767	10448	0.108949	0.366635	0.193715
fc7f8eeb-9c40-123e-e040-11ac0c484061	0	0	0	0	8257	14	191	293	484	7733	317053	358	640	242	1240	92090	382	682	245	1309	93404	339	816	1439	2594	65587	363	830	1397	2590	65972	79	202	149	430	12377	0.052077	0.166023	0.18761	0.884938	0.0347419	93	199	153	445	12084	0.0538937	0.17155	0.184244
fc806c50-2f6e-418d-e040-11ac0d485f01	0	0	0	0	7225	9	56	445	501	6678	273798	414	678	465	1557	82417	471	675	439	1585	82580	365	611	759	1735	54492	383	651	767	1801	54309	88	124	97	309	10984	0.0427682	0.171571	0.20225	0.848313	0.0281318	79	116	82	277	10574	0.0383391	0.159654	0.194047
fc8130df-18fe-c74d-e040-11ac0d485df2	0	0	0	0	1766	3	31	78	109	1650	67650	99	149	49	297	19483	103	123	65	291	19242	66	130	326	522	14469	59	155	326	540	14456	11	31	36	78	2623	0.0441676	0.144444	0.181447	0.796069	0.0297369	13	26	37	76	2607	0.0430351	0.145594	0.180178
fc8130df-1bc2-c537-e040-11ac0d485de6	0	0	0	0	3361	7	87	138	225	3114	127674	174	228	90	492	36510	168	247	82	497	36853	122	339	607	1068	27163	127	353	577	1057	27148	39	89	86	214	4899	0.0636715	0.20246	0.180455	1.12194	0.0436824	34	79	84	197	4825	0.0586135	0.184457	0.177631
fc8130df-1cdd-cade-e040-11ac0d485dec	0	0	0	0	1882	3	76	70	146	1731	70971	75	117	45	237	20260	76	139	38	253	19960	51	162	414	627	15314	51	152	411	614	15437	13	35	73	121	2717	0.0642933	0.197068	0.176006	1.11967	0.0445344	11	42	59	112	2682	0.0595112	0.178628	0.175134
fc8130df-1f21-c8f9-e040-11ac0d485dfc	0	0	0	0	2698	6	67	102	169	2520	103320	116	175	92	383	29571	102	190	97	389	29456	103	184	607	894	22048	82	209	563	854	22245	35	63	153	251	4072	0.0930319	0.293911	0.183052	1.60561	0.0616405	44	44	152	240	3963	0.0889548	0.268456	0.179744
fc8130df-2211-cfcc-e040-11ac0d485dde	0	0	0	0	6359	42	65	492	557	5676	232716	324	467	282	1073	67239	353	434	226	1013	67560	528	509	746	1783	49236	564	516	727	1807	48681	220	101	145	466	9324	0.073282	0.257886	0.191533	1.34643	0.0499785	205	87	173	465	9201	0.0731247	0.260796	0.186875
fc8130df-24d9-32f1-e040-11ac0d485df0	0	0	0	0	3008	5	73	110	183	2816	115456	112	199	70	381	32860	93	187	74	354	33138	67	178	763	1008	24868	81	169	823	1073	24590	16	39	191	246	4507	0.0817819	0.229264	0.183286	1.25085	0.0545818	20	36	178	234	4539	0.0777926	0.232143	0.182524
fc8130df-2628-304a-e040-11ac0d485dfa	0	0	0	0	2152	1	97	90	187	1963	80483	101	143	50	294	22883	112	154	43	309	22887	47	156	476	679	17303	52	148	481	681	17410	15	40	55	110	3107	0.0511152	0.161527	0.178461	0.905114	0.0354039	10	27	50	87	3016	0.0404275	0.12813	0.174305
fc8130df-297f-34a3-e040-11ac0d485e02	0	0	0	0	2164	5	46	74	120	2037	83517	93	125	38	256	24144	81	142	36	259	23583	122	119	516	757	17891	140	109	516	765	17899	86	16	161	263	3183	0.121534	0.343791	0.177831	1.93324	0.0826265	74	36	160	270	3377	0.124769	0.356671	0.188754
fc8130df-2ca4-39d2-e040-11ac0d485e00	0	0	0	0	1631	3	71	66	137	1484	60844	46	142	39	227	17384	78	92	43	213	17241	31	181	329	541	13326	40	156	307	503	12893	11	31	30	72	2247	0.0441447	0.143141	0.174281	0.821326	0.0320427	9	33	45	87	2328	0.0533415	0.160813	0.174696
fc8130df-2d5f-3b53-e040-11ac0d485dee	0	0	0	0	5610	14	37	135	172	5360	219760	369	455	206	1030	63974	354	430	216	1000	63505	415	534	706	1655	45804	461	508	706	1675	46477	139	91	89	319	8738	0.0568627	0.190448	0.188007	1.01298	0.0365072	106	88	84	278	8570	0.0495544	0.167976	0.187102
fc8130df-2e39-3814-e040-11ac0d485de0	0	0	0	0	3339	13	138	144	282	3039	124599	145	290	100	535	36182	152	286	98	536	36023	97	257	608	962	26033	109	257	640	1006	26361	38	67	123	228	4825	0.0682839	0.22664	0.183036	1.23823	0.0472539	31	45	124	200	4852	0.0598982	0.2079	0.186379
fc8130df-30a5-3e6a-e040-11ac0d485de2	0	0	0	0	8252	30	101	563	664	7451	305491	484	604	322	1410	89687	495	562	290	1347	89375	641	740	932	2313	63481	619	758	1004	2381	62948	201	191	194	586	12259	0.0710131	0.246115	0.194748	1.26376	0.0478016	198	161	181	540	12161	0.0654387	0.233463	0.191569
fc8130df-3147-3e94-e040-11ac0d485df8	0	0	0	0	1919	2	57	92	149	1764	72324	110	161	59	330	20489	89	143	47	279	20817	56	142	386	584	15485	60	132	379	571	15533	24	16	46	86	2721	0.044815	0.150613	0.175175	0.859784	0.031606	10	23	38	71	2634	0.0369984	0.121575	0.1701
fc8130df-3225-3f96-e040-11ac0d485dfe	0	0	0	0	12016	43	35	97	132	11823	484743	118	174	72	364	142267	122	205	89	416	141703	2402	539	2722	5663	100863	2192	542	2646	5380	99910	1885	296	1862	4043	22386	0.336468	0.751487	0.224062	3.35393	0.180604	2067	322	1926	4315	22725	0.359105	0.761964	0.225306
fc8130df-3361-3c8a-e040-11ac0d485dea	0	0	0	0	2458	7	41	123	164	2281	93521	140	190	69	399	27131	125	181	56	362	26609	84	178	508	770	19939	93	171	486	750	19842	25	38	79	142	3576	0.0577705	0.189333	0.180224	1.05055	0.0397092	24	44	68	136	3643	0.0553295	0.176623	0.182707
fc8130df-34f8-22c6-e040-11ac0d485de8	0	0	0	0	2214	6	105	96	201	2004	82164	93	198	73	364	24016	109	167	83	359	23943	103	136	411	650	17164	99	141	391	631	17041	36	30	62	128	3045	0.0578139	0.202853	0.178687	1.13524	0.0420361	46	33	62	141	3266	0.0636856	0.216923	0.190282
fc8130df-35ac-2304-e040-11ac0d485dda	0	0	0	0	4693	34	118	351	469	4160	170560	301	252	90	643	49868	321	239	91	651	49663	105	623	697	1425	35951	139	598	704	1441	35078	42	138	119	299	6647	0.0637119	0.207495	0.189492	1.09501	0.0449827	35	152	121	308	6807	0.0656297	0.21614	0.189341
fc8130df-6860-7677-e040-11ac0d485ddc	0	0	0	0	8396	62	102	722	824	7434	304794	595	545	311	1451	89139	591	525	327	1443	88845	542	801	934	2277	63345	574	728	961	2263	63465	154	130	187	471	12021	0.0560981	0.208131	0.189411	1.09883	0.0391814	179	138	184	501	12100	0.0596713	0.220026	0.191017
fc8130df-6977-7704-e040-11ac0d485de4	0	0	0	0	3121	6	55	132	187	2918	119638	145	281	100	526	34883	139	243	110	492	34751	118	290	556	964	25394	102	253	581	936	24610	32	51	75	158	4452	0.0506248	0.168803	0.180902	0.93312	0.0354897	32	68	85	185	4692	0.0592759	0.191909	0.184768
fc8130df-6bec-7627-e040-11ac0d485e04	0	0	0	0	7014	6	52	303	355	6613	271133	359	387	193	939	79296	352	388	178	918	78854	755	501	1164	2420	56650	701	528	1107	2336	56333	428	113	453	994	11094	0.141717	0.425514	0.196936	2.16067	0.089598	466	102	503	1071	11496	0.152695	0.442562	0.20293
fc8130df-897d-5404-e040-11ac0d485e0a	0	0	0	0	1853	3	51	104	155	1692	69372	85	140	80	305	19707	70	133	74	277	19895	83	113	343	539	15061	77	116	378	571	14709	23	27	42	92	2619	0.0496492	0.161121	0.178054	0.904897	0.0351279	30	21	33	84	2637	0.0453319	0.155844	0.175088
fc8130df-8ec8-5b1e-e040-11ac0d485e06	0	0	0	0	23441	74	126	843	969	22302	914382	775	607	448	1830	268129	800	697	464	1961	269099	3496	1759	4014	9269	188374	3408	1839	3995	9242	188780	2512	632	2521	5665	40769	0.241671	0.612963	0.21596	2.83831	0.138954	2584	600	2540	5724	40616	0.244188	0.617542	0.215614
fc8130df-90ba-5d94-e040-11ac0d485e0c	0	0	0	0	9733	81	103	704	807	8764	359324	583	641	363	1587	106118	597	615	349	1561	105472	838	816	1191	2845	73823	822	795	1154	2771	73911	328	169	296	793	14222	0.0814754	0.286178	0.192421	1.48725	0.0557587	369	168	285	822	14626	0.0844549	0.288928	0.198123
fc8130df-e399-e34d-e040-11ac0c483279	0	0	0	0	8133	23	52	99	151	7950	325950	105	163	66	334	94840	92	211	72	375	95499	1168	338	2149	3655	68084	1134	356	2096	3586	67527	969	162	1413	2544	14902	0.3128	0.709426	0.220682	3.21469	0.170715	998	155	1483	2636	14858	0.324112	0.721204	0.21823
fc8130e0-08dd-b996-e040-11ac0c48327b	0	0	0	0	3537	14	87	118	205	3313	135833	140	220	75	435	39647	141	199	82	422	39701	259	317	677	1253	28148	242	307	654	1203	28337	157	89	229	475	5595	0.134295	0.394846	0.197445	1.99978	0.0848972	147	68	219	434	5428	0.122703	0.346369	0.192838
fc8130e0-095f-b953-e040-11ac0c483287	0	0	0	0	1919	7	23	60	83	1826	74866	78	176	51	305	21469	77	161	49	287	21989	48	122	427	597	15691	79	113	445	637	15717	26	26	118	170	2965	0.0885878	0.266876	0.188649	1.41467	0.0573356	19	22	109	150	3033	0.0781657	0.251256	0.193296
fc8130e0-096a-b991-e040-11ac0c48327d	0	0	0	0	34900	90	61	115	176	34597	1418477	108	201	83	392	420352	114	183	65	362	420270	4732	1042	10965	16739	288495	4869	1077	11158	17104	289360	4273	721	8796	13790	68167	0.395129	0.806244	0.235579	3.4224	0.202297	4153	708	8613	13474	67684	0.386074	0.804947	0.234611
fc8130e0-09f1-b964-e040-11ac0c48326e	0	0	0	0	2970	14	35	60	95	2852	116932	129	166	81	376	33946	120	180	117	417	34652	172	245	629	1046	24178	162	242	609	1013	24156	96	72	259	427	4795	0.143771	0.42152	0.198501	2.12351	0.0890511	98	78	234	410	4703	0.138047	0.391969	0.194516
fc8130e0-0b9c-bbc9-e040-11ac0c483266	0	0	0	0	2470	8	83	107	190	2263	92783	107	188	82	377	26581	106	207	55	368	26177	82	161	538	781	20101	82	156	499	737	19924	31	30	62	123	3424	0.0497976	0.166893	0.171853	0.971137	0.0359229	25	40	71	136	3541	0.0550607	0.174136	0.17616
fc8130e0-0bc1-bba7-e040-11ac0c483289	0	0	0	0	2128	7	75	77	152	1967	80647	98	186	62	346	23840	116	201	60	377	23351	72	176	390	638	16998	54	163	389	606	16458	13	46	57	116	3056	0.0545113	0.191419	0.185685	1.03088	0.0379581	20	45	48	113	3234	0.0531015	0.177116	0.190258
fc8130e0-0c53-b432-e040-11ac0c483283	0	0	0	0	1428	2	57	47	104	1320	54120	70	120	25	215	15305	63	117	34	214	15528	33	127	303	463	11551	38	112	278	428	11736	5	29	34	68	2080	0.047619	0.158879	0.177232	0.896441	0.0326923	6	22	30	58	2066	0.0406162	0.12527	0.178859
fc8130e0-0d25-b475-e040-11ac0c483277	0	0	0	0	1562	3	28	60	88	1467	60147	58	107	32	197	16897	69	95	31	195	17366	61	120	372	553	12852	59	104	359	522	13032	22	16	107	145	2346	0.0928297	0.277778	0.180018	1.54305	0.0618073	31	34	120	185	2340	0.118438	0.334539	0.182073
fc8130e0-0db6-b568-e040-11ac0c483281	0	0	0	0	1679	3	41	59	100	1573	64493	78	131	49	258	18433	85	142	43	270	18765	45	124	373	542	13507	52	106	345	503	13788	10	25	37	72	2425	0.0428827	0.143141	0.175878	0.813868	0.0296907	12	19	50	81	2382	0.048243	0.149446	0.176353
fc8130e0-0e1f-b54d-e040-11ac0c48326c	0	0	0	0	5812	17	154	162	316	5462	223942	299	430	170	899	65887	256	439	152	847	65840	219	582	1068	1869	46355	212	571	1064	1847	45860	64	182	208	454	8710	0.0781142	0.245804	0.189926	1.29421	0.052124	69	173	192	434	8693	0.0746731	0.23221	0.187531
fc8130e0-0f1a-b6eb-e040-11ac0c48328f	0	0	0	0	8413	30	69	374	443	7862	322342	480	572	276	1328	94952	465	548	262	1275	95472	781	747	1107	2635	65997	825	731	1068	2624	65921	460	176	345	981	13388	0.116605	0.373857	0.203092	1.84083	0.0732746	443	183	380	1006	13273	0.119577	0.381784	0.201115
fc8130e0-a538-dda3-e040-11ac0c483264	0	0	0	0	5890	14	109	272	381	5489	225049	272	371	108	751	66227	278	343	100	721	66471	175	376	1426	1977	46665	185	354	1501	2040	45686	91	92	544	727	9268	0.12343	0.356373	0.202863	1.75672	0.078442	79	91	536	706	9165	0.119864	0.357107	0.1964
fc8130e0-a539-dda8-e040-11ac0c48326a	0	0	0	0	5299	8	85	171	256	5013	205533	314	438	182	934	59971	283	481	196	960	60799	253	523	793	1569	42562	253	510	787	1550	42201	71	92	109	272	8179	0.0513304	0.175484	0.193811	0.90544	0.0332559	68	118	95	281	8069	0.0530289	0.179095	0.189582
fc8130e0-a774-d834-e040-11ac0c483268	0	0	0	0	3473	12	96	123	219	3238	132758	136	295	102	533	38416	112	313	105	530	37739	152	250	699	1101	28092	143	240	691	1074	28511	72	58	113	243	5046	0.0699683	0.226257	0.176984	1.2784	0.048157	75	67	116	258	5108	0.0742874	0.234332	0.181831
fc8130e0-a8b4-d80d-e040-11ac0c483272	0	0	0	0	4511	11	36	114	150	4332	177612	200	356	88	644	51963	192	313	109	614	53071	541	285	719	1545	36257	486	321	722	1529	36321	341	102	192	635	7460	0.140767	0.415304	0.205391	2.02202	0.0851206	415	99	208	722	7440	0.160053	0.467314	0.205202
fc8130e0-a94d-d9d0-e040-11ac0c483262	0	0	0	0	1852	6	54	48	102	1742	71422	70	107	45	222	21166	95	100	64	259	20622	79	164	376	619	14840	73	163	406	642	14794	35	40	83	158	2602	0.0853132	0.246106	0.175882	1.39927	0.0607225	32	45	72	149	2764	0.0804536	0.240711	0.186253
fc8130e0-ad8a-b832-e040-11ac0d485e14	0	0	0	0	3081	15	108	179	287	2773	113693	163	288	99	550	33314	150	316	84	550	33343	90	199	543	832	23621	95	231	515	841	23415	27	48	82	157	4440	0.0509575	0.186683	0.189622	0.984498	0.0353604	22	39	63	124	4264	0.0402467	0.149038	0.180517
fc8130e0-aed2-bb2f-e040-11ac0d485e12	0	0	0	0	2395	7	72	90	162	2223	91143	144	226	74	444	26718	144	197	72	413	26452	97	166	392	655	18927	110	174	427	711	19046	35	36	55	126	3445	0.0526096	0.177215	0.180878	0.979751	0.0365747	23	45	47	115	3560	0.0480167	0.175573	0.188091
fc8130e2-f2ef-d096-e040-11ac0c483293	0	0	0	0	3040	16	77	322	399	2592	106272	97	192	78	367	30906	130	198	91	419	30891	90	163	630	883	22209	88	178	657	923	22266	28	29	245	302	4374	0.0993421	0.327194	0.196443	1.66559	0.0690444	29	45	238	312	4267	0.102632	0.353341	0.192129
fc8130e3-01ba-c740-e040-11ac0c483291	0	0	0	0	10666	81	132	886	1018	9449	387409	635	729	411	1775	112681	629	701	414	1744	112629	843	940	1130	2913	81073	901	986	1130	3017	81026	349	206	292	847	15555	0.0794112	0.280742	0.191975	1.46239	0.0544519	322	180	285	787	15491	0.0737859	0.270168	0.191075
fc8130e3-023d-c7d4-e040-11ac0c483295	0	0	0	0	9267	25	346	513	859	8352	342432	449	858	422	1729	102344	487	899	411	1797	103169	441	915	1112	2468	68786	422	878	1058	2358	68133	135	242	213	590	13750	0.0636668	0.250212	0.201811	1.23983	0.0429091	123	199	211	533	13328	0.0575159	0.215964	0.19376
fc8130e5-18b8-ef38-e040-11ac0c483297	0	0	0	0	4202	10	63	102	165	4013	164533	203	311	117	631	48848	192	293	132	617	48437	226	389	769	1384	33458	238	374	769	1381	33790	117	88	170	375	6518	0.0892432	0.271542	0.192897	1.4077	0.057533	104	97	154	355	6467	0.0844836	0.256503	0.193287
fc81312a-99ae-7672-e040-11ac0c4832a2	0	0	0	0	2985	7	83	131	214	2756	112996	126	251	77	454	32382	125	224	88	437	32423	126	213	605	944	23966	130	190	601	921	24225	44	43	76	163	4293	0.0546064	0.176982	0.177214	0.99869	0.0379688	56	43	79	178	4398	0.0596315	0.188559	0.18351
fc81312a-d451-38fb-e040-11ac0c4832a4	0	0	0	0	2655	2	24	55	79	2569	105329	80	179	43	302	31098	108	164	47	319	31677	115	129	723	967	21231	136	129	716	981	21323	82	42	340	464	4519	0.174765	0.472987	0.211931	2.2318	0.102678	73	30	354	457	4403	0.172128	0.472596	0.207385
fc813235-5ed8-7695-e040-11ac0d485e3e	0	0	0	0	10416	26	42	322	364	9949	407909	684	699	446	1829	120089	698	682	405	1785	120715	1049	1069	1103	3221	83374	1061	1022	1031	3114	83731	473	163	234	870	16519	0.0835253	0.279383	0.197287	1.41613	0.0526666	456	216	232	904	16410	0.0867896	0.280658	0.196824
fc8edf46-2005-1af4-e040-11ac0d481414	0	0	0	0	2812	4	66	87	153	2651	108691	99	243	81	423	31948	111	269	71	451	31605	76	253	568	897	22534	70	249	561	880	22604	21	69	44	134	4185	0.0476529	0.152273	0.185144	0.822455	0.0320191	14	76	55	145	4074	0.0515647	0.16165	0.180793
fc93b9ab-760a-5223-e040-11ac0c482177	0	0	0	0	8738	34	98	285	383	8269	339029	531	657	414	1602	99164	491	665	357	1513	98519	686	792	1089	2567	70728	660	848	1079	2587	70618	152	157	139	448	13287	0.0512703	0.173174	0.188153	0.920386	0.0337172	174	134	136	444	13209	0.0508125	0.172965	0.186758
fc9dbf68-4599-3c64-e040-11ac0d481623	0	0	0	0	4295	6	205	185	390	3874	158834	195	316	124	635	46734	193	300	131	624	46494	235	500	560	1295	32453	219	554	547	1320	33153	77	148	83	308	6266	0.0717113	0.233333	0.189003	1.23455	0.0491542	73	127	74	274	6168	0.0637951	0.211583	0.190059
fc9ef456-75a2-5967-e040-11ac0c484477	0	0	0	0	3068	7	82	115	197	2853	116973	154	300	89	543	34146	133	327	120	580	34651	120	206	532	858	23980	108	200	564	872	24196	27	48	83	158	4496	0.0514993	0.181193	0.185816	0.97512	0.0351423	24	48	74	146	4342	0.047588	0.170163	0.181068
fc9f6916-da31-ab17-e040-11ac0c4808f3	0	0	0	0	7735	19	24	301	325	7312	299792	493	562	373	1428	88825	499	584	351	1434	87549	747	666	836	2249	61506	770	644	787	2201	61912	290	117	150	557	12138	0.0720103	0.253067	0.196052	1.29081	0.0458889	285	138	169	592	12157	0.0765352	0.263228	0.197656
fc9f6cb0-ceb9-790d-e040-11ac0c480ad1	0	0	0	0	9681	41	77	509	586	8988	368508	497	674	332	1503	108669	539	747	352	1638	106820	1026	740	1185	2951	76444	1049	736	1111	2896	76575	544	154	357	1055	14764	0.108976	0.364296	0.192804	1.88946	0.0714576	574	173	342	1089	15129	0.112488	0.369027	0.19791
fca07e09-1fd2-9ef5-e040-11ac0d485bbd	0	0	0	0	12731	72	189	1011	1200	11359	465719	710	984	527	2221	134832	695	992	526	2213	136429	1168	1075	1244	3487	97498	1149	1051	1238	3438	96960	433	189	275	897	18678	0.0704579	0.260908	0.192636	1.35441	0.0480244	383	208	248	839	18538	0.0659021	0.240608	0.190137
fca3f7d0-2231-661c-e040-11ac0c4832fd	0	0	0	0	9151	33	229	326	555	8517	349197	450	667	335	1452	103071	481	638	318	1437	102437	672	866	1270	2808	71743	666	873	1281	2820	71946	267	208	220	695	13658	0.075948	0.246454	0.189837	1.29824	0.0508859	288	200	229	717	13711	0.0783521	0.255342	0.191113
fca6150f-d555-a29e-e040-11ac0d4873b2	0	0	0	0	5377	17	124	166	290	5047	206927	271	360	145	776	60427	271	378	153	802	59979	200	681	898	1779	43476	177	629	884	1690	43045	38	146	101	285	7731	0.0530035	0.168639	0.179603	0.938956	0.0368646	41	179	115	335	8072	0.0623024	0.188308	0.185666
fe04d042-a4cc-4a14-8197-415ea40951aa	0	0	0	0	24346	196	338	1734	2072	21933	899253	1368	1157	672	3197	263063	1264	1128	689	3081	264266	2500	1972	3310	7782	185706	2530	1993	3350	7873	186218	1600	466	1633	3699	38076	0.151935	0.469834	0.20447	2.29781	0.0971478	1576	480	1630	3686	37637	0.151401	0.473657	0.20267
Totals	0	0	0	0	1444842	5230	21075	63735	84810	1348000	55268000	63046	84751	44054	191851	16178800	63208	83912	44100	191220	16199003	138409	106395	238374	483178	11449796	138392	106149	237210	481751	11440399	82743	27732	96469	206944	2299984	0.14323	0.429566	0.201041	2.13671	0.0899763	82714	27586	96270	206570	2294317	0.142971	0.427524	0.200381
[truncated: 41 more columns]

## Sheet: Cervix-SCC_sum_scattered
Sample	A_T_coord_clusters	G_C_coord_clusters	Non_coord_clusters	clusters	mutations	complex	insertions	deletions	indels	substitutions	bases	A_to_T	A_to_G	A_to_C	A	a	T_to_A	T_to_C	T_to_G	T	t	G_to_C	G_to_T	G_to_A	G	g	C_to_G	C_to_A	C_to_T	C	c	tCw_to_G	tCw_to_A	tCw_to_T	tCw	tcw	tCw_per_mut	tCw_per_C	tcw_per_c	enrich_tCw	freq_tCw	wGa_to_C	wGa_to_T	wGa_to_A	wGa	wga	wGa_per_mut	wGa_per_G	wga_per_g
047f9e4d-86b5-4943-aef5-68199bf29e8c	0	0	0	0	9863	36	117	236	353	9449	387409	210	286	157	653	112314	204	333	157	694	113585	1430	619	1892	3941	80254	1530	626	2005	4161	81256	1261	229	1095	2585	17192	0.262091	0.621245	0.211578	2.93624	0.150361	1185	234	1015	2434	16589	0.246781	0.61761	0.206706
06dad93a-4b67-49b3-8fa5-f2546e22bae7	0	0	0	0	7728	16	195	224	419	7273	298193	227	319	144	690	87961	246	334	141	721	87546	1100	487	1442	3029	61471	1046	461	1326	2833	61215	792	143	634	1569	12854	0.203028	0.55383	0.209981	2.63752	0.122063	820	142	682	1644	12793	0.212733	0.542753	0.208114
07d20658-3db4-47e7-877b-66536266edfc	0	0	0	0	6486	18	136	166	302	6146	251986	186	288	111	585	73554	210	285	111	606	73507	745	367	1369	2481	52447	721	403	1350	2474	52478	529	128	554	1211	10624	0.18671	0.489491	0.202447	2.41787	0.113987	526	118	528	1172	10753	0.180697	0.47239	0.205026
0d31a44f-1fc5-43a2-9633-36c4e650d3d2	0	0	0	0	2483	8	100	106	206	2254	92414	111	195	68	374	27238	113	191	65	369	27364	86	221	439	746	18960	90	218	457	765	18852	30	62	75	167	3610	0.0672573	0.218301	0.191492	1.14	0.0462604	37	51	60	148	3638	0.0596053	0.198391	0.191878
0f6b355e-3898-4be6-be97-da0c3840a4ed	0	0	0	0	4149	7	161	231	392	3737	153217	162	283	117	562	44629	157	277	90	524	44387	198	392	745	1335	32377	189	364	763	1316	31824	105	95	157	357	6044	0.0860448	0.271277	0.18992	1.42838	0.0590668	108	110	138	356	6083	0.0858038	0.266667	0.18788
14b8bbf2-310b-459b-b52d-a7ef510ce1cf	0	0	0	0	4998	12	126	178	304	4666	191306	89	202	60	351	54327	113	201	71	385	55834	496	267	1097	1860	40165	601	233	1236	2070	40980	448	91	540	1079	8377	0.215886	0.521256	0.204417	2.54997	0.128805	350	62	411	823	7696	0.164666	0.442473	0.19161
3269608c-5dd7-452a-976a-31ac971aac2f	0	0	0	0	8969	31	277	406	683	8229	337389	309	372	165	846	98967	280	393	143	816	97717	617	790	1835	3242	70329	623	846	1856	3325	70376	452	231	710	1393	13799	0.155313	0.418947	0.196075	2.13666	0.100949	434	205	668	1307	14060	0.145724	0.403146	0.199918
43be43cb-a367-4a74-94e4-973acafcf576	0	0	0	0	12810	50	157	138	295	12443	510163	173	254	104	531	148602	166	270	95	531	149989	2356	554	2932	5842	106714	2179	516	2844	5539	104858	1820	241	1782	3843	23109	0.3	0.693808	0.220384	3.14818	0.166299	1929	266	1818	4013	23142	0.313271	0.686922	0.21686
7bc3209f-b349-49bf-9b3d-44ef870b586f	0	0	0	0	4532	29	219	192	411	4081	167321	140	388	76	604	47939	163	345	80	588	47820	167	231	1043	1441	35694	153	231	1064	1448	35868	85	63	216	364	6316	0.0803177	0.251381	0.17609	1.42757	0.0576314	84	61	189	334	6309	0.0736981	0.231783	0.176752
7dc3e035-c7ae-4164-a62b-9c2460812b05	0	0	0	0	6983	9	135	140	275	6688	274208	148	248	90	486	78959	125	244	90	459	79999	1012	363	1422	2797	57836	1111	331	1504	2946	57414	887	111	733	1731	12065	0.247888	0.587576	0.21014	2.79611	0.143473	789	105	689	1583	11863	0.226693	0.565964	0.205114
801e67c8-c506-410a-bdf0-856a66e974f4	0	0	0	0	8895	42	255	270	525	8301	340341	285	330	168	783	100095	324	354	195	873	100305	889	534	1900	3323	70111	876	504	1942	3322	69830	621	138	924	1683	14509	0.189207	0.506623	0.207776	2.43831	0.115997	655	174	869	1698	14533	0.190894	0.510984	0.207286
8be2b0f5-7bad-4720-b13c-e95b32bdb933	0	0	0	0	8973	33	323	310	633	8284	339644	221	321	105	647	99664	230	295	136	661	99593	750	516	2204	3470	70099	746	468	2292	3506	70288	559	167	1220	1946	14645	0.216873	0.555048	0.208357	2.66393	0.132878	536	186	1203	1925	14658	0.214532	0.554755	0.209104
945e6808-2887-4f32-ac32-8f9e00353bf6	0	0	0	0	3292	10	110	110	220	3052	125132	88	118	55	261	36569	91	128	47	266	36743	410	200	630	1240	25741	424	214	647	1285	26079	337	66	283	686	5247	0.208384	0.533852	0.201196	2.65339	0.130741	334	51	273	658	5327	0.199878	0.530645	0.206946
9ff21093-58d7-4b69-aade-c242a383ea56	0	0	0	0	4597	25	162	151	313	4253	174373	121	274	70	465	49887	130	247	55	432	50034	297	243	1193	1733	37067	248	241	1134	1623	37385	137	61	285	483	6888	0.105069	0.297597	0.184245	1.61522	0.070122	169	78	330	577	6917	0.125517	0.332949	0.186608
a67f4531-99ef-43df-82f5-f6abc4b11826	0	0	0	0	3296	5	59	104	163	3119	127879	102	170	60	332	37509	114	159	75	348	37521	235	155	824	1214	26378	231	178	816	1225	26471	159	39	273	471	5356	0.1429	0.38449	0.202335	1.90027	0.0879388	160	47	319	526	5416	0.159587	0.433278	0.205323
b3b3a27c-ee9a-42af-a6d1-9af5970a98b9	0	0	0	0	4223	8	102	204	306	3896	159736	168	318	103	589	46352	179	286	126	591	46069	166	235	907	1308	33745	201	284	923	1408	33570	120	70	140	330	6172	0.0781435	0.234375	0.183855	1.27478	0.0534673	79	59	121	259	6298	0.0613308	0.198012	0.186635
e07991a4-0901-4ed1-8704-aa376565d862	0	0	0	0	7275	22	119	142	261	6975	285975	139	185	65	389	82136	135	183	80	398	82552	1045	346	1778	3169	61052	874	380	1765	3019	60228	698	137	911	1746	12493	0.24	0.578337	0.207428	2.78813	0.139758	825	141	943	1909	12431	0.262405	0.602398	0.203613
f658c350-fb89-4268-8a59-a07e365f4221	0	0	0	0	6540	21	171	131	302	6199	254159	250	268	89	607	74476	252	299	98	649	74128	628	434	1452	2514	53130	570	406	1453	2429	52425	421	117	688	1226	10646	0.187462	0.504734	0.203071	2.48551	0.115161	464	104	701	1269	10816	0.194037	0.504773	0.203576
Totals	0	0	0	0	116092	382	2924	3439	6363	109045	4470845	3129	4819	1807	9755	1301178	3232	4824	1855	9911	1304693	12627	6954	25104	44685	933570	12413	6904	25377	44694	931397	9461	2189	11220	22870	189946	0.196999	0.511702	0.203937	2.50912	0.120403	9484	2194	10957	22635	189322	0.194975	0.506546	0.202794
[truncated: 41 more columns]

[truncated: 9 more sheets: Head-SCC_sum_scattered, Lung-AdenoCA_sum_scattered, Lung-SCC_sum_scattered, Bladder-TCC_sum_all, Breast-AdenoCA_sum_all, Cervix-SCC_sum_all, Head-SCC_sum_all, Lung-AdenoCA_sum_all, Lung-SCC_MAF_sum_all]
